# Supplementary material for: Molecular subtyping improves prognostication of Stage 2 colorectal cancer
Source: BMC Cancer. 2019 Nov 27;19:1155. doi: 10.1186/s12885-019-6327-4 (PMC6882162; doi:10.1186/s12885-019-6327-4)
Supplement: Supplementary file 2 — Additional file 2: Table S3. Differentially upregulated genes associated with increased survival in Stage 2 colorectal tumours [file 12885_2019_6327_MOESM2_ESM.xlsx]

## Sheet: A-vs-D.genes.diffexp.stats_up
gene	baseMean	log2FoldChange	lfcSE	stat	pvalue	padj	weight	GeneSymbol
ENSG00000180304	157.998	2.34891	0.13474	2.86593	0.00415785	0.162531	0.328165	OAZ2
ENSG00000237973	22.7492	1.97309	0.154432	-0.0993743	0.920841	1	2.57371	MTCO1P12
ENSG00000203685	234.809	1.73896	0.200151	6.61854	3.62752e-11	2.50185e-06	0.242821	STUM
ENSG00000104447	137.935	1.52806	0.174592	2.85605	0.00428945	0.0848224	1.07516	TRPS1
ENSG00000171475	389.918	1.49504	0.162399	3.29883	0.000970885	0.0868096	0.232285	WIPF2
ENSG00000165495	25.1818	1.44305	0.197579	5.07596	3.85537e-07	0.000215369	2.72538	PKNOX2
ENSG00000229344	0.499369	1.42102	0.197044	0.818092	0.413305	1	0	MTCO2P12
ENSG00000205176	95.8491	1.40006	0.171482	2.64868	0.00808077	0.0942134	1.68989	REXO1L1P
ENSG00000154080	6.62116	1.348	0.19879	3.44513	0.000570775	0.0150026	3.01963	CHST9
ENSG00000263006	65.8148	1.30898	0.193888	2.7086	0.00675672	0.114848	0.994627	ROCK1P1
ENSG00000161103	15.1004	1.30251	0.199279	4.79629	1.61635e-06	0.000314128	4.92412	AC008132.1
ENSG00000198075	6.90602	1.27072	0.190126	0.278363	0.780734	0.777144	3.59619	SULT1C4
ENSG00000277870	12.7242	1.2352	0.200337	2.2215	0.026317	0.100678	4.92412	FAM230A
ENSG00000211642	1.92558	1.20234	0.194311	1.05217	0.29272	0.493235	3.22689	IGLV10-54
ENSG00000254840	6.68434	1.1848	0.198501	-1.38019	0.16753	0.397203	2.72432	AC024405.2
ENSG00000108231	17.8472	1.15723	0.200304	4.15931	3.19217e-05	0.00322747	2.57371	LGI1
ENSG00000156738	25.5858	1.09631	0.200331	5.98197	2.20451e-09	8.52384e-06	2.8875	MS4A1
ENSG00000135333	9.76248	1.08127	0.19702	1.51304	0.13027	0.334876	2.86614	EPHA7
ENSG00000211934	31.8151	1.07684	0.200362	3.27363	0.00106174	0.0394527	1.05627	IGHV1-2
ENSG00000083454	16.7281	1.031	0.188919	5.53556	3.10238e-08	4.30855e-05	2.51587	P2RX5
ENSG00000034239	5.80493	1.02835	0.199514	4.65953	3.16932e-06	0.000755108	2.72432	EFCAB1
ENSG00000136928	42.1995	1.01685	0.196252	3.56942	0.000357767	0.0140119	2.09097	GABBR2
ENSG00000198838	33.1356	0.99555	0.199235	1.30464	0.192016	0.54463	1.75307	RYR3
ENSG00000120885	99.5089	0.995497	0.188501	2.83014	0.0046528	0.0696208	1.68989	CLU
ENSG00000147488	21.2065	0.992764	0.192518	1.6751	0.0939143	0.28442	2.72538	ST18
ENSG00000169436	12.159	0.992451	0.198269	3.78516	0.000153607	0.00557527	5.33417	COL22A1
ENSG00000118308	33.3922	0.989696	0.184893	5.44023	5.32119e-08	6.55669e-05	2.09097	LRMP
ENSG00000042781	11.1277	0.980494	0.197666	2.94898	0.00318829	0.0313848	4.92412	USH2A
ENSG00000140538	38.11	0.978192	0.18834	1.64593	0.0997784	0.518021	1.00146	NTRK3
ENSG00000179915	35.3279	0.975937	0.196678	5.79468	6.84495e-09	1.82742e-05	2.09097	NRXN1
ENSG00000130598	1.99903	0.975799	0.200117	3.69519	0.000219724	0.00930332	2.86614	TNNI2
ENSG00000177455	7.70553	0.975677	0.200343	5.22807	1.71286e-07	0.000116992	2.72432	CD19
ENSG00000106278	11.9736	0.968343	0.189276	1.92323	0.0544508	0.168175	4.06185	PTPRZ1
ENSG00000140873	11.3937	0.963493	0.200266	5.3124	1.08189e-07	6.55669e-05	4.92412	ADAMTS18
ENSG00000128594	5.11707	0.961875	0.197786	5.34833	8.87684e-08	6.55669e-05	3.52903	LRRC4
ENSG00000126010	1.93515	0.960922	0.199807	-0.67949	0.496827	0.671133	3.04457	GRPR
ENSG00000144218	42.1593	0.950979	0.194459	3.89519	9.81225e-05	0.0103236	1.00146	AFF3
ENSG00000204779	18.3388	0.943941	0.195106	3.91504	9.03897e-05	0.00626753	2.51587	FOXD4L5
ENSG00000173320	16.6518	0.941422	0.198326	5.11246	3.17998e-07	0.000197066	2.57371	STOX2
ENSG00000137273	11.5439	0.941345	0.176353	0.541288	0.588309	0.570045	4.92412	FOXF2
ENSG00000103375	15.863	0.939982	0.194798	3.68244	0.000231011	0.00694044	5.33417	AQP8
ENSG00000160117	37.3284	0.933776	0.13838	0.051209	0.959159	1	0.9852	ANKLE1
ENSG00000169031	20.9383	0.925837	0.199206	5.1533	2.55936e-07	0.000175301	2.57371	COL4A3
ENSG00000131203	42.7073	0.925403	0.192593	2.8383	0.0045355	0.0908085	1.00146	IDO1
ENSG00000225972	38.6196	0.923852	0.193227	1.19133	0.233525	0.550427	2.09097	MTND1P23
ENSG00000132932	22.7568	0.91229	0.200259	3.31918	0.000902824	0.0219641	2.72538	ATP8A2
ENSG00000147485	7.87978	0.909828	0.198133	2.3418	0.0191909	0.11058	3.01963	PXDNL
ENSG00000175894	12.446	0.904836	0.196842	4.70456	2.54409e-06	0.000399367	5.33417	TSPEAR
ENSG00000109906	36.3419	0.904324	0.179577	5.12938	2.90693e-07	0.00030382	1.00146	ZBTB16
ENSG00000149294	29.6852	0.903728	0.191106	4.90845	9.17986e-07	0.000313186	2.8875	NCAM1
ENSG00000134955	48.5516	0.901513	0.163689	3.91966	8.86726e-05	0.00979318	1.05627	SLC37A2
ENSG00000012124	25.3348	0.900241	0.195172	4.75849	1.95048e-06	0.000524425	2.8875	CD22
ENSG00000139910	25.5419	0.899463	0.190473	4.8808	1.05654e-06	0.000331231	2.8875	NOVA1
ENSG00000107317	21.1407	0.897328	0.182188	4.98736	6.12086e-07	0.000284984	2.57371	PTGDS
ENSG00000050767	6.78205	0.896746	0.200278	4.87715	1.07631e-06	0.000331231	3.01963	COL23A1
ENSG00000182487	8.62312	0.894714	0.195785	4.63671	3.53996e-06	0.000755108	3.01963	NCF1B
ENSG00000211655	1.45724	0.894253	0.194013	2.34041	0.0192623	0.106054	3.25664	IGLV1-36
ENSG00000167992	9.30299	0.89299	0.194565	4.78669	1.69553e-06	0.00036793	4.06185	VWCE
ENSG00000140287	8.90176	0.891846	0.193973	4.73933	2.14421e-06	0.000370129	4.97527	HDC
ENSG00000112541	81.699	0.89001	0.195281	1.9072	0.0564952	0.418952	0.830646	PDE10A
ENSG00000263264	4.23234	0.888039	0.200361	4.64803	3.35115e-06	0.0006955	3.25515	AC119396.1
ENSG00000136274	6.14171	0.885426	0.199495	1.74531	0.0809317	0.22692	3.52903	NACAD
ENSG00000276032	5.78166	0.885045	0.19967	3.34487	0.000823198	0.0199999	2.86614	AL627230.4
ENSG00000109927	12.2879	0.877129	0.20036	4.85479	1.20517e-06	0.000284984	4.92412	TECTA
ENSG00000225449	9.09119	0.873378	0.198961	3.05335	0.00226299	0.0264717	4.97527	RAB6C-AS1
ENSG00000136573	11.0232	0.873328	0.200316	4.64338	3.42756e-06	0.000524425	4.97527	BLK
ENSG00000181790	5.1077	0.872042	0.195518	2.62832	0.00858083	0.0709088	3.01963	ADGRB1
ENSG00000211644	33.8841	0.871475	0.199484	4.5292	5.92066e-06	0.00135423	2.09097	IGLV1-51
ENSG00000184226	36.8842	0.867484	0.173801	-0.0142708	0.988614	1	0.9852	PCDH9
ENSG00000147655	1.93019	0.863278	0.194315	3.55152	0.000383019	0.0112082	3.25664	RSPO2
ENSG00000002079	4.4571	0.861528	0.198728	2.98247	0.0028593	0.0359868	3.34326	MYH16
ENSG00000164082	7.53286	0.861143	0.20035	4.63271	3.60905e-06	0.0006955	3.59619	GRM2
ENSG00000166676	14.4448	0.858116	0.186579	2.63698	0.00836481	0.0505036	5.33417	TVP23A
ENSG00000164744	1.84743	0.857711	0.195194	3.18131	0.0014661	0.0264717	3.22689	SUN3
ENSG00000196218	18.3004	0.854417	0.198441	3.79365	0.000148446	0.00801603	2.57371	RYR1
ENSG00000167210	6.65825	0.853807	0.200312	4.69934	2.61001e-06	0.000540199	3.59619	LOXHD1
ENSG00000142959	9.70066	0.853411	0.188497	4.60645	4.09598e-06	0.000886406	2.86614	BEST4
ENSG00000183747	62.5627	0.851561	0.178466	2.17243	0.029823	0.223833	1.34762	ACSM2A
ENSG00000260266	32.7971	0.851458	0.174318	1.58811	0.112261	0.5519	1.00146	PPIAP46
ENSG00000164265	32.0767	0.849829	0.184108	1.84137	0.0655681	0.410046	1.00146	SCGB3A2
ENSG00000016602	173.391	0.848591	0.194918	4.33938	1.42884e-05	0.00759431	0.270462	CLCA4
ENSG00000099139	2167.78	0.84722	0.200237	1.54135	0.123231	1	0.014426	PCSK5
ENSG00000152822	4.93738	0.846404	0.200167	2.91782	0.00352492	0.0393589	3.52903	GRM1
ENSG00000242950	101.028	0.844126	0.111234	-2.90575	0.0036638	0.0814915	0.994627	ERVW-1
ENSG00000122224	31.9189	0.843346	0.179672	4.77243	1.82012e-06	0.0006955	1.75307	LY9
ENSG00000134121	33.0617	0.841855	0.193251	3.14805	0.00164363	0.0519037	0.9852	CHL1
ENSG00000154451	165.904	0.841816	0.183384	2.89224	0.00382509	0.156397	0.320789	GBP5
ENSG00000132874	30.8804	0.836257	0.178986	2.31217	0.0207684	0.216158	1.00146	SLC14A2
ENSG00000109684	14.57	0.836138	0.195332	4.51195	6.42349e-06	0.00120301	2.86614	CLNK
ENSG00000180347	21.3239	0.834588	0.193908	2.90568	0.0036646	0.0444907	2.8875	CCDC129
ENSG00000035720	3.42386	0.833933	0.198538	4.38478	1.16102e-05	0.00153341	3.25515	STAP1
ENSG00000168077	13.4165	0.830578	0.172145	2.2689	0.0232746	0.0927689	4.97527	SCARA3
ENSG00000114757	15.3247	0.830473	0.197553	2.85483	0.00430595	0.0350229	5.33417	PEX5L
ENSG00000228502	0.75799	0.830119	0.199354	1.39276	0.163692	1	0.0286119	EEF1A1P11
ENSG00000109832	18.3333	0.829946	0.198829	2.78469	0.00535795	0.0587632	2.58397	DDX25
ENSG00000145626	8.85652	0.828137	0.200011	3.48507	0.000492009	0.0113118	4.06185	UGT3A1
ENSG00000182050	43.1036	0.828022	0.187135	1.60189	0.10918	0.397965	1.75307	MGAT4C
ENSG00000198650	5.57478	0.826858	0.198284	4.45359	8.44479e-06	0.00135777	2.86614	TAT
ENSG00000164627	42.3931	0.826684	0.183663	3.43793	0.000586175	0.0196435	2.09097	KIF6
ENSG00000105851	51.0306	0.826052	0.16567	5.01793	5.22307e-07	0.000284984	2.09097	PIK3CG
ENSG00000089012	7.13878	0.823513	0.194357	4.34797	1.37406e-05	0.0018247	2.86614	SIRPG
ENSG00000104967	18.2672	0.823181	0.199274	4.44446	8.81126e-06	0.00152285	2.58397	NOVA2
ENSG00000187912	6.72343	0.817559	0.198816	4.35133	1.35315e-05	0.00156918	3.52903	CLEC17A
ENSG00000229089	13.1034	0.816697	0.200233	3.06195	0.00219902	0.0262483	4.97527	ANKRD20A8P
ENSG00000162894	15.0034	0.816068	0.186682	4.44982	8.5943e-06	0.00117147	4.06185	FCMR
ENSG00000153404	9.85516	0.815611	0.184241	2.55584	0.0105931	0.0816572	2.86614	PLEKHG4B
ENSG00000198691	7.12449	0.813766	0.194224	1.95571	0.0504989	0.191183	3.01963	ABCA4
ENSG00000196341	8.90813	0.811794	0.163428	0.615557	0.538187	0.520781	5.33417	OR8D1
ENSG00000178338	8565.93	0.81144	0.166736	4.88995	1.0086e-06	0.00890362	0.014426	ZNF354B
ENSG00000211669	5.08953	0.811436	0.197985	1.93056	0.053537	0.209154	2.72432	IGLV3-10
ENSG00000105369	10.5496	0.810818	0.199014	4.20483	2.61278e-05	0.00184337	5.33417	CD79A
ENSG00000181215	7.60106	0.809736	0.188497	2.53357	0.0112908	0.0866159	2.72432	C4orf50
ENSG00000177272	8.66148	0.809505	0.189963	4.29825	1.72154e-05	0.00153341	4.92412	KCNA3
ENSG00000165379	7.6652	0.808841	0.198833	4.94859	7.47517e-07	0.000284984	2.86614	LRFN5
ENSG00000243466	73.3323	0.808769	0.198831	2.34863	0.0188426	0.171924	1.34762	IGKV1-5
ENSG00000240864	9.75403	0.80776	0.20034	2.38897	0.0168956	0.0781945	4.97527	IGKV1-16
ENSG00000187323	12.4557	0.807247	0.185836	2.67801	0.00740621	0.0671969	2.86614	DCC
ENSG00000260596	4.51253	0.807107	0.197598	0.560021	0.575465	0.743595	2.86614	DUX4
ENSG00000088836	47.716	0.806321	0.18902	4.323	1.53924e-05	0.00379752	1.00146	SLC4A11
ENSG00000169126	7.76614	0.804442	0.199324	2.54939	0.0107912	0.073736	3.52903	ARMC4
ENSG00000124203	24.3448	0.803435	0.192672	4.28646	1.81539e-05	0.00221663	2.8875	ZNF831
ENSG00000173114	7.77651	0.80327	0.19999	2.77298	0.00555457	0.050545	3.52903	LRRN3
ENSG00000196358	13.759	0.801756	0.188113	4.36285	1.28377e-05	0.00174848	2.86614	NTNG2
ENSG00000124721	13.911	0.79968	0.195505	5.2511	1.51195e-07	7.34597e-05	4.92412	DNAH8
ENSG00000259848	9.92756	0.798111	0.200339	4.24286	2.2069e-05	0.00250389	2.86614	AC097374.1
ENSG00000128438	6.5778	0.796331	0.197795	4.29636	1.73626e-05	0.00222357	2.72432	TBC1D27P
ENSG00000007312	6.02613	0.794509	0.200251	4.22507	2.3887e-05	0.00228934	3.59619	CD79B
ENSG00000082175	17.1732	0.793961	0.200043	3.1803	0.00147124	0.0278633	2.8875	PGR
ENSG00000145451	20.4356	0.793696	0.199012	5.9486	2.70445e-09	8.76392e-06	2.58397	GLRA3
ENSG00000104894	25.6315	0.792592	0.182492	4.38001	1.18676e-05	0.00177521	2.57371	CD37
ENSG00000259156	4.41181	0.790862	0.198283	4.45917	8.22775e-06	0.00135423	2.86614	CHEK2P2
ENSG00000230267	25.3841	0.789963	0.183984	2.13067	0.0331166	0.158116	2.72538	HERC2P4
ENSG00000158517	25.6059	0.789683	0.168234	4.72062	2.35125e-06	0.000680487	2.51587	NCF1
ENSG00000122367	13.925	0.788061	0.194219	4.2331	2.3049e-05	0.00254107	2.86614	LDB3
ENSG00000104435	6.25466	0.787878	0.198798	2.94437	0.00323615	0.0416786	2.86614	STMN2
ENSG00000111452	51.0678	0.782282	0.175985	4.51	6.48282e-06	0.00156785	1.75307	ADGRD1
ENSG00000170165	6.70522	0.782123	0.200313	4.20752	2.58186e-05	0.00245045	3.52903	CR848007.1
ENSG00000072832	7.25661	0.781298	0.180935	2.40022	0.0163851	0.0910898	3.59619	CRMP1
ENSG00000147138	49.8255	0.779423	0.188831	4.21013	2.55223e-05	0.00322747	2.09097	GPR174
ENSG00000124493	11.4589	0.778936	0.198892	3.09115	0.00199383	0.0246287	4.97527	GRM4
ENSG00000125999	3.28908	0.777382	0.200218	1.83255	0.0668702	0.215065	3.25515	BPIFB1
ENSG00000182463	64.1033	0.77691	0.177535	4.41533	1.00857e-05	0.00249777	1.32593	TSHZ2
ENSG00000160683	3.68149	0.775596	0.199962	4.11934	3.79958e-05	0.00322747	3.05668	CXCR5
ENSG00000196632	11.7237	0.775458	0.19362	4.19774	2.6959e-05	0.00203751	4.92412	WNK3
ENSG00000260735	48.9694	0.774941	0.186566	4.22868	2.35071e-05	0.00505808	0.9852	AC139256.1
ENSG00000149654	4.09135	0.774197	0.198299	4.78707	1.69232e-06	0.000452289	3.05668	CDH22
ENSG00000254395	2.75399	0.77347	0.19658	2.51963	0.0117477	0.0831067	3.05668	IGHV4-55
ENSG00000211662	29.6897	0.772649	0.199876	2.4377	0.0147809	0.105683	2.51587	IGLV3-21
ENSG00000108018	5.79242	0.772263	0.200122	2.40907	0.0159931	0.0900036	3.59619	SORCS1
ENSG00000164756	10.322	0.771103	0.199885	1.35399	0.175739	0.325431	4.06185	SLC30A8
ENSG00000115085	27.7901	0.769759	0.17688	4.3903	1.13194e-05	0.00174848	2.57371	ZAP70
ENSG00000236946	1.78242	0.769649	0.195091	4.42866	9.48206e-06	0.00140965	3.04457	HNRNPA1P70
ENSG00000175820	7.39068	0.768517	0.190684	3.86693	0.000110213	0.00650484	2.86614	CCDC168
ENSG00000177990	12.9597	0.766967	0.191928	4.16652	3.09285e-05	0.00221504	4.97527	DPY19L2
ENSG00000101203	6.77246	0.765159	0.200264	1.72135	0.0851867	0.231719	3.59619	COL20A1
ENSG00000152785	18.2279	0.763277	0.199964	4.06744	4.75322e-05	0.004085	2.72538	BMP3
ENSG00000173366	2.5259	0.762207	0.200295	3.95133	7.77176e-05	0.00484576	3.49786	AC097637.1
ENSG00000145248	0.964203	0.761977	0.199681	1.22593	0.220226	1	0.0266868	SLC10A4
ENSG00000145934	10.6984	0.761556	0.194814	3.44417	0.000572815	0.0111963	4.92412	TENM2
ENSG00000164236	19.4068	0.761361	0.173598	4.43539	9.19066e-06	0.00153341	2.57371	ANKRD33B
ENSG00000163534	22.2081	0.760821	0.181635	4.25233	2.11559e-05	0.00256381	2.51587	FCRL1
ENSG00000173208	9.66547	0.757495	0.187249	4.10007	4.13033e-05	0.00256381	4.97527	ABCD2
ENSG00000082126	18.8664	0.755485	0.176882	2.80305	0.00506212	0.055216	2.72538	MPP4
ENSG00000068831	13.4013	0.754774	0.188597	4.07546	4.59232e-05	0.00388798	2.86614	RASGRP2
ENSG00000172260	139.976	0.754383	0.131105	1.25437	0.209708	0.73307	1.07516	NEGR1
ENSG00000108387	25.9268	0.754161	0.184274	4.19398	2.74097e-05	0.0027504	2.72538	2004-09-01
ENSG00000122133	3.14915	0.75357	0.200222	1.02285	0.306377	0.502787	3.25515	PAEP
ENSG00000183570	42.1879	0.753309	0.187834	5.07102	3.95698e-07	0.000243786	2.09097	PCBP3
ENSG00000185811	72.3792	0.752801	0.168592	4.48885	7.161e-06	0.00256381	0.871238	IKZF1
ENSG00000099994	9.22983	0.752421	0.178619	4.22541	2.38511e-05	0.0021148	4.06185	SUSD2
ENSG00000108405	14.1209	0.751556	0.18436	4.14713	3.36663e-05	0.00228934	4.97527	P2RX1
ENSG00000237846	14.2298	0.749755	0.199982	3.99738	6.40483e-05	0.00484576	2.86614	AL773545.3
ENSG00000166828	10.5921	0.749315	0.170282	1.93431	0.0530755	0.165822	4.06185	SCNN1G
ENSG00000267706	1.87146	0.749125	0.199903	0.321586	0.747766	0.80417	3.22689	AC020922.1
ENSG00000029534	19.8951	0.748778	0.189188	2.16566	0.030337	0.155618	2.57371	ANK1
ENSG00000161180	1.87185	0.74701	0.199834	3.9147	9.05159e-05	0.00594536	2.86614	CCDC116
ENSG00000140009	24.4865	0.746587	0.1807	4.23022	2.33459e-05	0.00257521	2.72538	ESR2
ENSG00000179873	5.78846	0.746502	0.196356	3.95498	7.65424e-05	0.00515551	3.01963	NLRP11
ENSG00000117425	491.952	0.745321	0.188488	4.00296	6.25537e-05	0.0211067	0.19973	PTCH2
ENSG00000186265	9.38906	0.745027	0.187671	4.09192	4.27811e-05	0.00257521	4.92412	BTLA
ENSG00000134516	144.892	0.744473	0.169842	4.41016	1.03294e-05	0.0027504	1.04683	DOCK2
ENSG00000213071	20.1069	0.743587	0.186713	2.41543	0.0157168	0.104801	2.72538	LPAL2
ENSG00000188848	5.21004	0.740749	0.199935	4.1879	2.81542e-05	0.00252135	3.59619	BEND4
ENSG00000082293	23.8002	0.740616	0.169006	3.01199	0.00259539	0.0398991	2.51587	COL19A1
ENSG00000189350	63.1435	0.740174	0.15002	1.58875	0.112116	0.473127	1.32593	TOGARAM2
ENSG00000184347	37.0426	0.740068	0.184166	4.08766	4.35754e-05	0.00512074	1.75307	SLIT3
ENSG00000211594	3.23795	0.739443	0.199357	2.6035	0.00922761	0.0681878	3.49786	IGKJ4
ENSG00000256720	0.712742	0.73897	0.197814	3.81568	0.000135809	1	0	BTG1P1
ENSG00000157680	24.5884	0.738078	0.19505	3.89608	9.77601e-05	0.00651691	2.51587	DGKI
ENSG00000181126	22.7183	0.737585	0.187551	3.40797	0.000654484	0.017639	2.72538	HLA-V
ENSG00000244476	5.96357	0.737384	0.200081	2.57356	0.0100659	0.0704368	3.59619	ERVFRD-1
ENSG00000132704	15.9629	0.737166	0.192452	3.97238	7.11592e-05	0.00512074	2.86614	FCRL2
ENSG00000140986	23.5419	0.736542	0.172256	2.58998	0.00959829	0.0795949	2.72538	RPL3L
ENSG00000139767	13.4784	0.73555	0.200357	4.27731	1.89168e-05	0.00156918	4.92412	SRRM4
ENSG00000172724	2.57179	0.735474	0.197172	3.92625	8.62821e-05	0.00520726	3.34326	CCL19
ENSG00000133317	2.96227	0.735252	0.199908	3.81539	0.000135969	0.00719883	2.86614	LGALS12
ENSG00000158445	134.381	0.734766	0.159575	2.77164	0.00557754	0.0957169	1.134	KCNB1
ENSG00000231475	5.69853	0.734264	0.18076	4.54476	5.49978e-06	0.000931336	3.59619	IGHV4-31
ENSG00000211596	2.78834	0.732889	0.198149	2.35848	0.01835	0.103346	3.25515	IGKJ2
ENSG00000196092	34.5178	0.73275	0.198827	3.86896	0.000109299	0.0110017	1.00146	PAX5
ENSG00000170289	4.60819	0.732325	0.195058	2.03555	0.0417956	0.161139	3.34326	CNGB3
ENSG00000125998	3.14192	0.731947	0.191733	2.36825	0.0178725	0.105517	3.05668	FAM83C
ENSG00000172324	68.9437	0.730122	0.149708	1.33296	0.182544	0.610385	1.34762	OR5A2
ENSG00000111783	9.61011	0.730106	0.200034	3.94719	7.90749e-05	0.00443573	4.06185	RFX4
ENSG00000111728	60.3693	0.729538	0.169088	3.12475	0.00177956	0.0456659	1.34762	ST8SIA1
ENSG00000141622	9.91174	0.728886	0.200308	3.44894	0.000562791	0.0111763	4.97527	RNF165
ENSG00000163673	9.7739	0.728459	0.200258	1.6447	0.100032	0.203404	5.33417	DCLK3
ENSG00000185303	6.03388	0.728408	0.200357	2.4117	0.0158782	0.102568	2.86614	SFTPA2
ENSG00000144406	132.525	0.726691	0.128617	1.0732	0.283181	0.859526	1.07516	UNC80
ENSG00000094755	145.208	0.72504	0.183414	2.85	0.00437195	0.0868096	1.04683	GABRP
ENSG00000188906	102.22	0.724611	0.172105	4.23382	2.29755e-05	0.00492802	0.994627	LRRK2
ENSG00000180974	25.7767	0.723464	0.174284	1.4741	0.140455	0.372161	2.58397	OR52E4
ENSG00000131401	6.54154	0.723018	0.191291	3.83378	0.000126189	0.00698888	2.86614	NAPSB
ENSG00000204701	4.34743	0.722549	0.199538	2.01903	0.0434843	0.160458	3.49786	OR2J3
ENSG00000082556	3.0929	0.722091	0.200295	0.519587	0.603351	0.713769	3.25515	OPRK1
ENSG00000188687	39.7648	0.721834	0.194186	2.4198	0.0155289	0.182746	1.00146	SLC4A5
ENSG00000101307	27.2953	0.721534	0.188936	3.90206	9.53767e-05	0.0060127	2.8875	SIRPB1
ENSG00000112182	24.149	0.720817	0.192209	3.87627	0.00010607	0.0067666	2.57371	BACH2
ENSG00000146910	4.07563	0.719911	0.200337	4.02148	5.78328e-05	0.00453584	2.86614	CNPY1
ENSG00000185760	14.3537	0.71973	0.196332	4.95488	7.23763e-07	0.000238726	4.06185	KCNQ5
ENSG00000211677	384.96	0.718485	0.199653	1.74911	0.0802714	1	0.0433224	IGLC2
ENSG00000285509	2.45455	0.71845	0.197709	3.67961	0.00023359	0.00907474	3.22689	AP000646.1
ENSG00000228681	35.33	0.716448	0.172218	1.94103	0.0522548	0.367048	0.9852	AC008072.1
ENSG00000139915	6.97348	0.716098	0.198112	2.87907	0.00398852	0.0456659	3.01963	MDGA2
ENSG00000042062	26.8476	0.715078	0.183471	3.96212	7.42869e-05	0.00557527	2.58397	RIPOR3
ENSG00000041515	8.04889	0.715062	0.194391	1.79521	0.072621	0.212562	3.59619	MYO16
ENSG00000226792	25.7807	0.714744	0.177697	3.90033	9.60621e-05	0.006181	2.72538	C13orf42
ENSG00000120645	8.30797	0.714329	0.200119	1.99866	0.0456454	0.185312	2.86614	IQSEC3
ENSG00000177098	5.74731	0.714241	0.20005	3.93589	8.28906e-05	0.00537679	3.01963	SCN4B
ENSG00000224373	69.3022	0.714176	0.200066	2.23631	0.0253313	0.240969	0.994627	IGHV4-59
ENSG00000270188	305.914	0.713514	0.184937	-0.587725	0.556717	1	0.0433224	MTRNR2L11
ENSG00000152495	36.8578	0.713253	0.18387	3.95291	7.72076e-05	0.00640799	2.09097	CAMK4
ENSG00000149742	6.61784	0.71169	0.198314	1.82567	0.0678998	0.206466	3.52903	SLC22A9
ENSG00000163554	14.5715	0.71097	0.189434	5.68595	1.30085e-08	1.82742e-05	4.06185	SPTA1
ENSG00000167984	38.1191	0.710794	0.171363	4.17297	3.00648e-05	0.00584068	0.9852	NLRC3
ENSG00000128815	76.762	0.709875	0.168387	4.23651	2.27021e-05	0.00403855	1.32593	WDFY4
ENSG00000130226	22.6833	0.709582	0.193379	2.39622	0.016565	0.113097	2.51587	DPP6
ENSG00000028277	38.3071	0.709476	0.185165	3.93465	8.33168e-05	0.00979318	0.9852	POU2F2
ENSG00000173809	7.068	0.709327	0.195116	2.34176	0.0191928	0.116814	2.72432	TDRD12
ENSG00000165566	10.7548	0.709238	0.181198	2.05957	0.0394397	0.125381	4.92412	AMER2
ENSG00000117322	15.2008	0.709012	0.191555	3.75155	0.000175743	0.0060127	5.33417	CR2
ENSG00000126353	8.68175	0.708368	0.186896	3.81548	0.00013592	0.00537679	4.97527	CCR7
ENSG00000171517	13.4165	0.708335	0.196659	3.72359	0.000196413	0.0072501	4.06185	LPAR3
ENSG00000103740	27.5917	0.707555	0.181945	3.95662	7.60164e-05	0.00581616	2.51587	ACSBG1
ENSG00000100626	20.9835	0.706341	0.197717	1.89948	0.0575018	0.224789	2.57371	GALNT16
ENSG00000172578	69.1206	0.705827	0.156202	4.53781	5.68413e-06	0.00172995	1.32593	KLHL6
ENSG00000118432	6.68514	0.705553	0.19735	4.16751	3.07948e-05	0.00305326	2.72432	CNR1
ENSG00000211597	4.34627	0.704997	0.197057	3.86971	0.000108964	0.0060127	3.34326	IGKJ1
ENSG00000171408	12.3917	0.704714	0.179587	3.98129	6.85414e-05	0.00400846	4.06185	PDE7B
ENSG00000077498	3.68876	0.704575	0.200118	3.92646	8.62061e-05	0.00512074	3.49786	TYR
ENSG00000196616	20.8608	0.703647	0.199441	3.66908	0.00024343	0.0102116	2.58397	ADH1B
ENSG00000168314	15.8116	0.703505	0.197379	2.6078	0.00911261	0.0754719	2.86614	MOBP
ENSG00000179088	4.55177	0.703055	0.19381	4.40078	1.07863e-05	0.00156918	2.86614	C12orf42
ENSG00000272556	63.3688	0.703029	0.158002	2.64526	0.00816273	0.108667	1.32593	GTF2IP13
ENSG00000211689	5.75648	0.70221	0.196225	3.68737	0.000226581	0.00840032	3.52903	TRGC1
ENSG00000182771	11.5215	0.701656	0.177622	4.00686	6.15307e-05	0.00322747	4.97527	GRID1
ENSG00000165178	6.19997	0.701543	0.197706	3.59014	0.000330498	0.0111963	2.86614	NCF1C
ENSG00000154678	31.6951	0.700092	0.190254	1.96659	0.04923	0.231086	2.09097	PDE1C
ENSG00000187391	111.102	0.699955	0.196271	3.66307	0.000249206	0.0173722	1.05831	MAGI2
ENSG00000074803	8.9585	0.69975	0.200292	3.86403	0.000111533	0.00651691	2.86614	SLC12A1
ENSG00000157601	275.723	0.699529	0.164119	4.27966	1.8718e-05	0.0111908	0.16381	MX1
ENSG00000260908	19.2493	0.699362	0.199584	1.60613	0.108245	0.299125	2.8875	AC009093.3
ENSG00000078295	46.6712	0.69921	0.15049	0.925399	0.354758	0.747213	1.75307	ADCY2
ENSG00000162365	11.0071	0.698942	0.197803	3.73401	0.000188452	0.00643998	4.97527	CYP4A22
ENSG00000155657	236.906	0.698399	0.191581	3.71027	0.000207038	0.0347097	0.262877	TTN
ENSG00000163568	18.9047	0.697776	0.192185	3.66688	0.000245523	0.00979318	2.8875	AIM2
ENSG00000146192	56.1363	0.697652	0.16805	4.1718	3.02199e-05	0.00484576	1.34762	FGD2
ENSG00000150637	37.7953	0.696581	0.172555	4.06746	4.7528e-05	0.0072501	0.9852	CD226
ENSG00000276569	5.40665	0.696219	0.199769	3.743	0.000181835	0.00750347	3.52903	AL138709.1
ENSG00000174123	14.0886	0.696163	0.186066	3.82873	0.000128805	0.00706681	2.86614	TLR10
ENSG00000075073	13.391	0.695955	0.182375	2.46818	0.0135803	0.0935183	2.86614	TACR2
ENSG00000070748	5.92475	0.695594	0.19994	2.06832	0.0386102	0.147803	3.59619	CHAT
ENSG00000121577	13.9788	0.695482	0.177336	4.01481	5.94949e-05	0.00322747	4.92412	POPDC2
ENSG00000130045	50.5061	0.695407	0.162494	2.352	0.0186728	0.202876	1.00146	NXNL2
ENSG00000197106	18.7119	0.693176	0.200111	3.73304	0.000189181	0.00929365	2.51587	SLC6A17
ENSG00000151702	46.9609	0.692753	0.152691	4.55705	5.1878e-06	0.00135777	1.75307	FLI1
ENSG00000182263	16.3446	0.692689	0.197725	3.82267	0.000132016	0.00532986	4.92412	FIGN
ENSG00000036672	12.4218	0.692341	0.193848	3.68266	0.000230814	0.00719883	4.92412	USP2
ENSG00000005844	79.4441	0.692312	0.181174	3.8752	0.000106538	0.0109047	0.994627	ITGAL
ENSG00000156234	20.1781	0.692121	0.199763	3.55123	0.000383429	0.0124992	2.72538	CXCL13
ENSG00000255587	3.69984	0.691442	0.199329	3.59237	0.000327687	0.0103236	3.34326	RAB44
ENSG00000147724	21.2797	0.691147	0.185659	1.68882	0.0912534	0.28979	2.57371	FAM135B
ENSG00000077279	15.6784	0.690506	0.200138	3.99214	6.54785e-05	0.00490505	2.86614	DCX
ENSG00000178772	16.5209	0.689632	0.183395	2.31242	0.0207547	0.122218	2.72538	CPN2
ENSG00000048052	69.604	0.689161	0.18179	3.82905	0.000128639	0.0127589	0.871238	HDAC9
ENSG00000196660	13.9267	0.689016	0.199534	3.6005	0.000317604	0.00938695	4.06185	SLC30A10
ENSG00000211653	28.2374	0.689002	0.200234	3.59454	0.00032496	0.0111556	2.8875	IGLV1-40
ENSG00000244242	6.02762	0.688687	0.198843	3.5898	0.00033093	0.0101171	3.59619	IFITM10
ENSG00000118137	0.920956	0.688611	0.187251	2.84938	0.00438043	0.668973	0.0270197	APOA1
ENSG00000124260	12.7209	0.687525	0.191856	3.74912	0.000177453	0.00602298	5.33417	MAGEA10
ENSG00000162873	3.63328	0.687497	0.200351	3.77841	0.000157832	0.0072501	3.25515	KLHDC8A
ENSG00000121743	6.34552	0.686045	0.199734	3.63486	0.000278133	0.010295	2.86614	GJA3
ENSG00000003137	12.6108	0.686005	0.185232	3.759	0.000170595	0.00610732	4.92412	CYP26B1
ENSG00000263961	5.13943	0.685781	0.198384	3.82066	0.000133095	0.00727255	2.72432	RHEX
ENSG00000106952	6.88746	0.685517	0.180962	3.82577	0.000130363	0.00708572	2.86614	TNFSF8
ENSG00000276231	9.69157	0.685161	0.174993	3.93592	8.2878e-05	0.00400846	4.92412	PIK3R6
ENSG00000168878	11.5028	0.68465	0.191234	2.00421	0.0450481	0.129635	5.33417	SFTPB
ENSG00000105492	2.88363	0.684491	0.200299	3.64286	0.000269627	0.00970049	3.25515	SIGLEC6
ENSG00000182103	8.29478	0.684307	0.184864	1.88222	0.0598061	0.210216	3.01963	FAM181B
ENSG00000204677	11.1083	0.68344	0.188722	2.15771	0.0309503	0.110165	4.92412	FAM153C
ENSG00000137766	38.462	0.682911	0.187525	2.6555	0.007919	0.0828281	2.09097	UNC13C
ENSG00000197057	12.8766	0.682338	0.188708	3.6766	0.000236364	0.00700076	5.33417	DTHD1
ENSG00000110777	144.791	0.682316	0.187126	3.68824	0.000225812	0.0154747	1.134	POU2AF1
ENSG00000260691	18.6946	0.682278	0.199	3.65648	0.000255698	0.01039	2.58397	ANKRD20A1
ENSG00000185818	2.64946	0.681676	0.19647	3.74586	0.000179779	0.00750347	3.49786	NAT8L
ENSG00000196581	12.5502	0.681642	0.197021	3.618	0.000296884	0.0107081	2.86614	AJAP1
ENSG00000172575	35.7511	0.681164	0.169302	4.04597	5.21077e-05	0.00512074	2.09097	RASGRP1
ENSG00000180616	58.5802	0.679828	0.166868	2.66329	0.00773804	0.104524	1.34762	SSTR2
ENSG00000119973	4.8392	0.679629	0.200358	3.68361	0.000229953	0.00930332	3.01963	PRLHR
ENSG00000079841	5.99718	0.679443	0.198843	2.03594	0.0417563	0.171212	3.01963	RIMS1
ENSG00000117009	29.1949	0.679402	0.19073	3.66283	0.000249447	0.010295	2.58397	KMO
ENSG00000163564	16.5904	0.679209	0.180808	3.80408	0.000142333	0.00730536	2.8875	PYHIN1
ENSG00000187922	1.86462	0.679063	0.193054	4.04969	5.12846e-05	0.00388552	3.22689	LCN10
ENSG00000198821	15.6679	0.678727	0.169183	4.03304	5.50602e-05	0.00440712	2.86614	CD247
ENSG00000240505	6.82821	0.678292	0.180287	3.81979	0.000133564	0.00641227	3.59619	TNFRSF13B
ENSG00000185924	3.90118	0.678019	0.193691	3.83473	0.000125702	0.00642515	3.34326	RTN4RL1
ENSG00000163884	11.7954	0.677215	0.192224	1.68417	0.0921487	0.226216	4.06185	KLF15
ENSG00000138964	41.8292	0.676716	0.171969	3.95501	7.65315e-05	0.00696287	1.75307	PARVG
ENSG00000107736	14.0683	0.676712	0.190129	2.01299	0.0441161	0.134649	4.92412	CDH23
ENSG00000243063	2.0856	0.676455	0.189764	4.01998	5.82042e-05	0.00412841	3.25664	IGKV3-7
ENSG00000150625	28.5284	0.676296	0.185575	2.38624	0.0170219	0.113097	2.58397	GPM6A
ENSG00000139269	4.07115	0.676232	0.200285	3.5812	0.000342013	0.0111537	3.05668	INHBE
ENSG00000214031	20.591	0.676139	0.173944	1.26537	0.205737	0.464919	2.51587	AC092474.1
ENSG00000181847	22.5662	0.676089	0.182166	3.75917	0.000170478	0.00838048	2.72538	TIGIT
ENSG00000254709	64.8706	0.675345	0.199419	2.05232	0.0401383	0.20614	2.09097	IGLL5
ENSG00000077616	5.88011	0.674805	0.199032	3.60147	0.000316427	0.0111963	2.72432	NAALAD2
ENSG00000171596	10.5651	0.674418	0.187893	2.32807	0.0199085	0.0822423	5.33417	NMUR1
ENSG00000143340	3.97315	0.673903	0.199411	3.53571	0.000406686	0.0111963	3.49786	FAM163A
ENSG00000147689	173.747	0.673547	0.174162	1.03836	0.299104	1	0.320789	FAM83A
ENSG00000126856	23.0227	0.673367	0.180856	1.75287	0.0796236	0.268316	2.57371	PRDM7
ENSG00000109956	23.0199	0.673211	0.177665	2.27944	0.022641	0.124154	2.8875	B3GAT1
ENSG00000270392	16.9933	0.671971	0.189965	2.29461	0.0217554	0.129694	2.57371	PFN1P2
ENSG00000068976	11.8225	0.671522	0.196069	3.60097	0.000317027	0.00840032	4.97527	PYGM
ENSG00000119121	101.962	0.671314	0.18524	3.65915	0.000253058	0.0128938	1.68989	TRPM6
ENSG00000009790	36.8292	0.670877	0.162322	4.14835	3.34884e-05	0.00602387	0.9852	TRAF3IP3
ENSG00000063438	21.012	0.67086	0.190322	3.60251	0.000315156	0.0111963	2.72538	AHRR
ENSG00000244720	3.16139	0.670525	0.195679	3.44739	0.000566021	0.01355	3.49786	AC055748.1
ENSG00000004838	6.90811	0.670042	0.19749	3.60704	0.000309711	0.0111908	2.72432	ZMYND10
ENSG00000183484	26.3823	0.669723	0.146925	4.56996	4.87817e-06	0.00103364	2.72538	GPR132
ENSG00000110944	7.04235	0.669549	0.175042	1.66702	0.0955099	0.28749	2.72432	IL23A
ENSG00000196834	66.3521	0.669401	0.191358	3.55093	0.000383872	0.0201181	1.32593	POTEI
ENSG00000153060	2.45991	0.669083	0.199919	3.60951	0.000306776	0.0109047	2.86614	TEKT5
ENSG00000177359	11.6386	0.668661	0.199068	3.49156	0.000480216	0.0112082	4.06185	AC024940.2
ENSG00000226498	2.8093	0.668618	0.160866	4.11395	3.88942e-05	0.00327837	3.05668	RPSAP21
ENSG00000270505	1.33729	0.66781	0.19831	1.52358	0.127614	0.363024	2.45682	IGHV1OR15-1
ENSG00000269897	12.03	0.667797	0.192845	3.50566	0.000455469	0.0101171	4.97527	COMMD3-BMI1
ENSG00000249226	14.9221	0.666846	0.194612	2.20923	0.0271584	0.102235	4.92412	SUCLG2P4
ENSG00000235893	8.19235	0.666724	0.194337	2.14718	0.0317791	0.15072	2.86614	BX284632.1
ENSG00000182950	1.39649	0.666291	0.20033	2.04288	0.0410646	0.162885	3.22689	ODF3L1
ENSG00000170419	7.86644	0.665764	0.190034	1.82235	0.0684013	0.207213	3.52903	VSTM2A
ENSG00000165478	5.28683	0.663474	0.190128	4.45922	8.22592e-06	0.00134972	3.01963	HEPACAM
ENSG00000139155	4.82752	0.66242	0.197621	4.22494	2.39009e-05	0.00252486	3.01963	SLCO1C1
ENSG00000211685	1.66747	0.662099	0.188467	1.70025	0.0890848	0.252418	3.22689	IGLC7
ENSG00000276204	8.25273	0.661974	0.188648	1.6824	0.0924907	0.282663	2.72432	BX005195.1
ENSG00000122025	5.51245	0.661672	0.197557	2.01919	0.0434678	0.180157	2.86614	FLT3
ENSG00000151322	17.6617	0.661624	0.200113	3.62945	0.000284026	0.0110228	2.58397	NPAS3
ENSG00000125449	29.3439	0.661338	0.0861315	1.36515	0.172206	0.420504	2.51587	ARMC7
ENSG00000197872	33.9131	0.660874	0.165355	4.01879	5.84967e-05	0.00808423	0.9852	FAM49A
ENSG00000159625	3.5307	0.659973	0.19632	1.6019	0.109178	0.269594	3.49786	DRC7
ENSG00000127412	2.81745	0.659132	0.180501	5.09934	3.40845e-07	0.000175357	3.25515	TRPV5
ENSG00000189212	12.4237	0.659079	0.180147	2.32501	0.0200712	0.0826185	5.33417	DPY19L2P1
ENSG00000155926	81.3787	0.659072	0.163748	4.03572	5.44341e-05	0.00790763	0.968757	SLA
ENSG00000144619	20.7926	0.658826	0.193977	3.52515	0.00042325	0.0138835	2.51587	CNTN4
ENSG00000159958	19.7822	0.658458	0.169353	3.90401	9.46138e-05	0.0060127	2.8875	TNFRSF13C
ENSG00000203710	63.1296	0.658235	0.177083	3.74792	0.000178305	0.00979318	2.09097	CR1
ENSG00000137101	11.4163	0.657872	0.162166	4.06754	4.75119e-05	0.00271602	4.92412	CD72
ENSG00000155052	24.3031	0.65765	0.200269	3.66699	0.000245418	0.0102696	2.57371	CNTNAP5
ENSG00000161270	9.3028	0.657383	0.199327	3.58572	0.000336151	0.008812	4.92412	NPHS1
ENSG00000139973	28.7935	0.657022	0.179682	2.16761	0.030188	0.15063	2.72538	SYT16
ENSG00000138669	18.0825	0.656365	0.166251	3.98765	6.67309e-05	0.00531972	2.51587	PRKG2
ENSG00000167483	46.9302	0.65601	0.14256	3.09026	0.00199984	0.058011	0.9852	FAM129C
ENSG00000221813	14.2197	0.655876	0.185728	2.27929	0.0226501	0.0873607	5.33417	OR6B1
ENSG00000091128	7.02989	0.655724	0.200097	3.65438	0.000257806	0.00979318	3.01963	LAMB4
ENSG00000164393	11.9783	0.655582	0.199407	5.14339	2.69821e-07	0.000114708	4.92412	ADGRF2
ENSG00000122223	7.01375	0.655444	0.194282	3.47139	0.000517764	0.0127589	3.52903	CD244
ENSG00000145908	26.7402	0.655322	0.194431	3.41365	0.000640988	0.0181342	2.57371	ZNF300
ENSG00000070915	3.93657	0.654748	0.200286	1.88888	0.0589074	0.215065	2.86614	SLC12A3
ENSG00000188536	30.5486	0.654648	0.196622	1.99371	0.0461841	0.245869	1.75307	HBA2
ENSG00000099937	3.95361	0.654523	0.192187	3.83898	0.000123548	0.00666895	3.05668	SERPIND1
ENSG00000047936	13.3919	0.654367	0.199743	3.56338	0.000366112	0.00922336	4.92412	ROS1
ENSG00000180096	23.5509	0.654363	0.170348	3.88072	0.000104146	0.00666895	2.58397	2001-09-01
ENSG00000105227	17.0552	0.654186	0.183916	3.67361	0.000239147	0.00970049	2.8875	PRX
ENSG00000172900	6.48572	0.654042	0.19104	4.45156	8.52488e-06	0.00120301	3.59619	AP002387.1
ENSG00000118972	34.3646	0.653981	0.174439	1.88363	0.0596155	0.379564	1.05627	FGF23
ENSG00000166501	63.4878	0.653921	0.179911	3.67417	0.000238622	0.0193424	0.871238	PRKCB
ENSG00000255393	1.673	0.653676	0.194792	3.97823	6.94294e-05	0.00472893	3.25664	AP000790.2
ENSG00000251215	1.738	0.653638	0.199892	3.32103	0.000896874	0.0202512	3.04457	GOLGA5P1
ENSG00000116544	5.19576	0.653242	0.197637	3.48657	0.000489252	0.0122494	3.59619	DLGAP3
ENSG00000186487	17.9275	0.652494	0.200225	2.07551	0.0379393	0.179784	2.51587	MYT1L
ENSG00000157542	49.8585	0.651253	0.185073	1.8401	0.0657531	0.397903	1.05627	KCNJ6
ENSG00000006071	27.2643	0.651202	0.179842	2.14935	0.0316066	0.158841	2.58397	ABCC8
ENSG00000115607	14.5243	0.651189	0.188586	3.49007	0.000482886	0.0138835	2.86614	IL18RAP
ENSG00000215529	9.53821	0.650645	0.200293	3.4584	0.000543385	0.0110017	4.97527	EFCAB8
ENSG00000235613	4.0191	0.65015	0.174975	3.7189	0.000200091	0.00798326	3.49786	NSRP1P1
ENSG00000160593	43.8784	0.649922	0.159763	4.08566	4.39517e-05	0.00469357	2.09097	JAML
ENSG00000165125	19.5145	0.649701	0.199942	2.08126	0.0374098	0.175694	2.57371	TRPV6
ENSG00000162739	23.9248	0.649554	0.157976	4.13064	3.61757e-05	0.00364856	2.51587	SLAMF6
ENSG00000164929	7.33262	0.649518	0.188718	1.5956	0.110577	0.303636	2.86614	BAALC
ENSG00000211895	690.076	0.648791	0.20023	3.38191	0.000719847	0.353794	0.014426	IGHA1
ENSG00000144285	16.1687	0.648567	0.153848	1.21657	0.223766	0.334876	4.92412	SCN1A
ENSG00000082684	7.96543	0.648531	0.200369	3.56846	0.00035908	0.0105839	3.52903	SEMA5B
ENSG00000205639	6.59929	0.648136	0.196713	3.44687	0.000567116	0.0133383	3.59619	MFSD2B
ENSG00000250422	15.1048	0.647579	0.17854	3.72257	0.000197209	0.00882989	2.86614	AC117529.2
ENSG00000211666	57.5032	0.647485	0.199775	2.06946	0.0385031	0.258882	1.32593	IGLV2-14
ENSG00000185372	7.09026	0.647061	0.193308	1.8936	0.0582785	0.219786	2.72432	OR2V1
ENSG00000215475	6.29069	0.646718	0.200033	1.92174	0.0546385	0.205375	2.86614	SIAH3
ENSG00000139344	11.1125	0.646103	0.200283	3.55552	0.000377228	0.00930332	4.92412	AMDHD1
ENSG00000144642	78.7187	0.64607	0.188301	3.51102	0.000446388	0.0264649	0.994627	RBMS3
ENSG00000038295	12.1365	0.645917	0.20022	3.47358	0.000513569	0.0115079	4.06185	TLL1
ENSG00000224106	3.02763	0.645656	0.198193	3.30441	0.000951773	0.0202512	3.25515	CYP4F25P
ENSG00000231672	7.166	0.645547	0.199999	3.46435	0.000531524	0.0127589	3.59619	DIRC3
ENSG00000250769	6.45144	0.644984	0.199081	2.13107	0.0330834	0.136418	3.59619	AC119751.5
ENSG00000227471	60.8526	0.644501	0.155343	1.28683	0.198153	0.74068	0.994627	AKR1B15
ENSG00000250673	4.79036	0.644123	0.199635	3.39466	0.000687149	0.0150942	3.59619	REELD1
ENSG00000259823	105.349	0.643672	0.20017	3.31827	0.000905771	0.038284	0.968757	LYPD8
ENSG00000134532	27.8613	0.643582	0.178296	3.67086	0.000241736	0.00995064	2.72538	SOX5
ENSG00000182397	10.64	0.643205	0.188244	3.53428	0.000408895	0.0105367	4.06185	DNM1P46
ENSG00000173762	10.906	0.643119	0.18067	3.5769	0.000347692	0.0113118	2.86614	CD7
ENSG00000220517	2.80184	0.642871	0.199079	3.28284	0.00102768	0.0230068	2.86614	ASS1P1
ENSG00000236252	8.89211	0.642205	0.198136	2.07139	0.0383225	0.118015	5.33417	AL512605.1
ENSG00000099822	2.5008	0.641315	0.199714	3.33066	0.000866415	0.020496	2.86614	HCN2
ENSG00000211595	1.54328	0.640799	0.188848	3.91038	9.21511e-05	0.00642515	2.45682	IGKJ3
ENSG00000214140	3.95838	0.640683	0.200326	3.49212	0.000479212	0.0126058	3.34326	PRCD
ENSG00000211611	2.94487	0.64055	0.188585	2.7098	0.00673248	0.0564019	3.49786	IGKV6-21
ENSG00000196361	6.33812	0.640322	0.194228	3.91137	9.17759e-05	0.00595834	2.86614	ELAVL3
ENSG00000184702	10.5725	0.640229	0.184815	3.51529	0.00043928	0.00996	4.92412	2005-09-01
ENSG00000149575	8.88694	0.639861	0.199635	3.49936	0.000466377	0.00991402	5.33417	SCN2B
ENSG00000100351	18.0469	0.639775	0.173992	3.70948	0.000207683	0.00930332	2.72538	GRAP2
ENSG00000256937	1.3324	0.639754	0.19981	3.29843	0.000972266	0.0244106	2.45682	KRT17P8
ENSG00000101638	32.3537	0.639681	0.184923	1.85801	0.0631672	0.391769	1.05627	ST8SIA5
ENSG00000196209	16.7765	0.639586	0.183025	3.54139	0.000398023	0.0133474	2.51587	SIRPB2
ENSG00000136014	3.96635	0.639277	0.199438	3.56099	0.000369455	0.0116689	2.86614	USP44
ENSG00000186081	1.72337	0.639194	0.190183	1.68876	0.0912656	0.264011	3.04457	KRT5
ENSG00000273654	2.38021	0.639165	0.198424	3.2596	0.00111569	0.0233345	3.04457	AC020904.2
ENSG00000211451	54.7329	0.638805	0.193166	3.10958	0.00187356	0.0557451	0.994627	GNRHR2
ENSG00000088726	13.748	0.638739	0.187477	3.50673	0.000453647	0.0101171	4.92412	TMEM40
ENSG00000107147	26.8725	0.63858	0.197599	5.29145	1.21347e-07	0.00010528	2.57371	KCNT1
ENSG00000258932	11.7762	0.638408	0.188934	3.50877	0.00045018	0.0133186	2.86614	AL390334.1
ENSG00000204577	11.6119	0.638092	0.200347	3.30498	0.000949848	0.0152021	4.92412	LILRB3
ENSG00000111913	83.6052	0.63793	0.160317	3.99515	6.46526e-05	0.00843864	0.994627	RIPOR2
ENSG00000265190	19.882	0.63715	0.183706	3.54169	0.000397579	0.0131991	2.57371	ANXA8
ENSG00000185985	8.26878	0.636955	0.192005	3.43817	0.000585664	0.013786	3.52903	SLITRK2
ENSG00000163519	5.53025	0.635734	0.190806	3.39606	0.000683638	0.0150525	3.59619	TRAT1
ENSG00000100628	12.8035	0.635631	0.186012	3.48806	0.000486543	0.0112382	4.06185	ASB2
ENSG00000196277	13.2757	0.635189	0.193694	1.19357	0.232648	0.340629	4.97527	GRM7
ENSG00000230257	7.15459	0.634432	0.181105	1.34763	0.177777	0.397382	2.86614	NFE4
ENSG00000105509	1.75894	0.63423	0.196069	2.24825	0.0245601	0.121382	3.25664	HAS1
ENSG00000283525	1.68872	0.633427	0.199546	3.4746	0.000511616	0.014368	2.86614	AC005622.1
ENSG00000205744	21.5498	0.632648	0.165675	3.84451	0.000120795	0.00719883	2.58397	DENND1C
ENSG00000165837	3.04121	0.632577	0.19973	1.86002	0.062882	0.206784	3.25515	ERICH6B
ENSG00000127241	32.1016	0.632273	0.196101	3.41428	0.000639512	0.0301318	1.05627	MASP1
ENSG00000268758	9.99601	0.631913	0.183164	3.49141	0.000480484	0.0112082	4.06185	ADGRE4P
ENSG00000224442	2.33755	0.631725	0.198311	3.22343	0.00126666	0.0262483	2.86614	AC017035.1
ENSG00000185518	30.7229	0.631542	0.197617	3.49689	0.00047072	0.0271037	0.9852	SV2B
ENSG00000211593	3.53665	0.631292	0.197393	3.42383	0.000617447	0.0147986	3.34326	IGKJ5
ENSG00000147481	9.45643	0.630436	0.186002	1.11356	0.26547	0.409861	4.06185	SNTG1
ENSG00000105877	39.5939	0.630267	0.179504	2.3235	0.0201521	0.214568	0.9852	DNAH11
ENSG00000172123	26.5294	0.629928	0.174802	3.65922	0.000252986	0.00991402	2.8875	SLFN12
ENSG00000253755	2.42046	0.62969	0.195716	2.15895	0.0308542	0.13827	3.25664	IGHGP
ENSG00000205784	3.59144	0.629248	0.192785	3.30243	0.000958502	0.0193424	3.49786	ARRDC5
ENSG00000183148	7.69538	0.629167	0.199903	3.46392	0.000532366	0.0148479	2.86614	ANKRD20A2
ENSG00000182256	26.7852	0.629161	0.200345	2.0151	0.0438941	0.195518	2.51587	GABRG3
ENSG00000228430	11.5625	0.628914	0.188621	3.44202	0.000577382	0.0125955	4.06185	AL162726.3
ENSG00000169252	6.54059	0.628434	0.184936	3.43476	0.000593085	0.0137752	3.59619	ADRB2
ENSG00000184166	78.3466	0.627829	0.146908	1.22659	0.219976	0.862243	0.830646	OR1D2
ENSG00000211899	173.284	0.627651	0.19925	3.226	0.00125533	0.0935186	0.264783	IGHM
ENSG00000163106	3.14789	0.627627	0.199928	3.49131	0.00048066	0.0126058	3.34326	HPGDS
ENSG00000169946	39.2601	0.627379	0.150861	2.78155	0.00541007	0.0979736	1.05627	ZFPM2
ENSG00000250770	30.8287	0.627357	0.168209	2.3549	0.0185278	0.196229	1.05627	AC005865.2
ENSG00000058404	6.27262	0.627057	0.197896	1.44256	0.149144	0.373054	2.72432	CAMK2B
ENSG00000145416	46.7608	0.627026	0.177254	3.58744	0.000333944	0.0212636	1.05627	2001-03-01
ENSG00000157782	12.3143	0.62674	0.188922	3.39847	0.000677639	0.0123244	4.92412	CABP1
ENSG00000135747	81.4982	0.626627	0.148543	2.59727	0.00939671	0.102645	1.68989	ZNF670-ZNF695
ENSG00000134061	23.4051	0.62585	0.171858	3.69088	0.000223482	0.00995064	2.51587	CD180
ENSG00000168280	9.74238	0.625798	0.189857	3.35916	0.000781795	0.0193424	2.86614	KIF5C
ENSG00000239855	7.88488	0.625456	0.196966	3.37821	0.000729595	0.0191666	2.72432	IGKV1-6
ENSG00000196208	22.4631	0.625399	0.175976	2.02185	0.0431918	0.184952	2.72538	GREB1
ENSG00000197273	66.5806	0.62457	0.199048	3.31199	0.000926347	0.0326517	1.32593	GUCA2A
ENSG00000263482	1.87154	0.62445	0.198855	3.44538	0.000570252	0.0154747	2.86614	ANTXRLP1
ENSG00000284686	4.01239	0.624424	0.171799	3.62991	0.000283518	0.0101195	3.05668	AC119674.2
ENSG00000176358	19.8511	0.624358	0.179683	2.1069	0.0351266	0.169423	2.58397	TAC4
ENSG00000206384	12.6173	0.623997	0.194858	1.9886	0.0467457	0.137843	4.97527	COL6A6
ENSG00000120210	13.8423	0.623913	0.18918	3.41266	0.000643312	0.0116734	4.97527	INSL6
ENSG00000205810	2.03681	0.623165	0.200307	3.13904	0.00169503	0.0288811	3.04457	KLRC3
ENSG00000266050	16.8375	0.623087	0.191002	2.07797	0.0377123	0.171212	2.72538	AC233702.6
ENSG00000155961	2.10808	0.622654	0.199819	3.18763	0.00143442	0.0262589	3.22689	RAB39B
ENSG00000186714	5.62965	0.622516	0.200358	3.56265	0.000367131	0.0113118	3.01963	CCDC73
ENSG00000169282	6.19795	0.622196	0.191442	4.24765	2.16021e-05	0.00249777	2.86614	KCNAB1
ENSG00000259295	41.4633	0.622188	0.167292	3.75954	0.000170229	0.01355	1.05627	CSPG4P12
ENSG00000144644	69.0278	0.622097	0.142687	0.435165	0.663442	1	1.32593	GADL1
ENSG00000130561	41.0771	0.621844	0.168507	2.39727	0.0165178	0.191183	0.9852	SAG
ENSG00000104921	2.29028	0.621812	0.188746	4.16501	3.11339e-05	0.00271602	3.22689	FCER2
ENSG00000141665	258.479	0.620982	0.100333	-2.09265	0.0363802	0.786691	0.16381	FBXO15
ENSG00000213542	1.98129	0.620826	0.190949	3.23631	0.00121085	0.0236536	3.22689	AC007000.1
ENSG00000166448	7.07964	0.620709	0.196093	1.77288	0.0762488	0.218511	3.59619	TMEM130
ENSG00000204131	56.0079	0.620705	0.167063	3.74247	0.000182219	0.00991402	2.09097	NHSL2
ENSG00000188624	3.80587	0.619711	0.199526	3.36803	0.00075706	0.0169771	3.34326	IGFL3
ENSG00000162631	12.8041	0.619278	0.198749	3.47854	0.000504152	0.0142308	2.86614	NTNG1
ENSG00000150627	16.5894	0.618902	0.19423	3.28941	0.00100397	0.0245698	2.51587	WDR17
ENSG00000143520	6.12798	0.618821	0.197753	3.57384	0.000351786	0.0113564	2.86614	FLG2
ENSG00000187871	4.15207	0.618238	0.200179	3.43059	0.000602278	0.0140662	3.49786	GFRAL
ENSG00000211893	1.1539	0.617812	0.185498	3.11648	0.00183022	1	0	IGHG2
ENSG00000181617	3.53936	0.617247	0.191013	3.56649	0.000361792	0.0112082	3.05668	FDCSP
ENSG00000152578	7.17029	0.617102	0.200357	3.48742	0.000487704	0.0123309	3.52903	GRIA4
ENSG00000188389	5.82639	0.617002	0.188733	3.30549	0.000948116	0.0219641	2.86614	PDCD1
ENSG00000196421	17.715	0.616892	0.187723	1.80267	0.0714407	0.25574	2.51587	C20orf204
ENSG00000135905	138.162	0.616288	0.157919	3.91975	8.86423e-05	0.03266	0.126174	DOCK10
ENSG00000271461	1.55063	0.616214	0.197768	1.56052	0.118636	0.305592	3.04457	AL109809.4
ENSG00000162992	3.24445	0.615452	0.200052	1.24449	0.213318	0.403989	3.34326	NEUROD1
ENSG00000178597	3.83514	0.6152	0.200369	2.14374	0.0320538	0.140768	3.25515	PSAPL1
ENSG00000072818	39.9548	0.614947	0.157824	3.91314	9.11027e-05	0.0101195	0.9852	ACAP1
ENSG00000205085	51.3819	0.613924	0.157015	2.22529	0.0260619	0.245081	0.994627	FAM71F2
ENSG00000015285	19.8316	0.613908	0.165088	3.73029	0.000191263	0.00890362	2.72538	WAS
ENSG00000144152	8.55559	0.61332	0.176231	3.52695	0.00042038	0.0131991	2.72432	FBLN7
ENSG00000128262	7.42819	0.612978	0.198	3.25549	0.00113198	0.0244067	2.86614	POM121L9P
ENSG00000042980	101.167	0.612782	0.17515	3.51699	0.000436473	0.0186785	1.68318	ADAM28
ENSG00000197993	5.9534	0.6125	0.199518	3.27845	0.00104379	0.0239001	2.72432	KEL
ENSG00000187862	2.16169	0.612405	0.198969	3.38072	0.00072295	0.0183264	2.86614	TTC24
ENSG00000188916	2.04963	0.612172	0.19008	3.82822	0.000129071	0.00689293	3.04457	FAM196A
ENSG00000225840	5670.11	0.611839	0.194476	3.19119	0.0014169	0.516616	0.0142777	AC010970.1
ENSG00000126882	24.6641	0.611445	0.16752	3.68105	0.000232274	0.00955426	2.8875	FAM78A
ENSG00000248320	1.78835	0.611383	0.199626	1.29466	0.195437	0.392608	3.25664	THAP12P9
ENSG00000163492	42.2414	0.611146	0.179417	3.45645	0.000547343	0.0210836	1.75307	CCDC141
ENSG00000175463	17.161	0.611096	0.173257	3.54031	0.00039965	0.0132341	2.57371	TBC1D10C
ENSG00000125245	2.12377	0.610999	0.196662	3.16706	0.0015399	0.0271037	3.22689	GPR18
ENSG00000142512	45.7515	0.610879	0.164163	3.74807	0.000178198	0.0138835	1.05627	SIGLEC10
ENSG00000185739	5.5849	0.610415	0.185221	1.70512	0.0881727	0.23849	3.52903	SRL
ENSG00000138813	12.7081	0.610278	0.195616	3.24952	0.001156	0.0173722	4.92412	C4orf17
ENSG00000044012	3.45091	0.60994	0.179631	2.59593	0.00943357	0.0706873	3.34326	GUCA2B
ENSG00000168703	8.16785	0.609935	0.189689	1.6153	0.106245	0.297457	2.86614	WFDC12
ENSG00000211946	4.27061	0.609767	0.194475	2.42161	0.0154519	0.0919257	3.34326	IGHV3-20
ENSG00000117090	14.5958	0.609706	0.179235	3.43431	0.000594055	0.0112338	4.97527	SLAMF1
ENSG00000172717	6.07203	0.60915	0.200363	3.27315	0.00106355	0.0202569	3.59619	FAM71D
ENSG00000070729	19.3341	0.608835	0.192349	1.49624	0.134592	0.369025	2.51587	CNGB1
ENSG00000066382	20.0128	0.608729	0.183188	2.04086	0.0412644	0.180151	2.72538	MPPED2
ENSG00000179029	96.44	0.608051	0.150463	4.05144	5.09024e-05	0.00750347	0.994627	TMEM107
ENSG00000102174	16.2731	0.606984	0.196425	3.25298	0.00114203	0.0196601	4.06185	PHEX
ENSG00000105639	98.7844	0.606854	0.156818	3.87879	0.000104979	0.00838048	1.68989	JAK3
ENSG00000100385	44.5071	0.606451	0.177673	3.45499	0.000550315	0.0281457	1.05627	IL2RB
ENSG00000178115	1.72237	0.606271	0.184546	3.97809	6.94714e-05	0.00510597	2.86614	GOLGA8Q
ENSG00000167759	1.98963	0.605754	0.186586	2.67228	0.00753378	0.0626166	3.25664	KLK13
ENSG00000145708	3.18596	0.604917	0.197819	3.66984	0.000242701	0.00887023	3.49786	CRHBP
ENSG00000278654	0.474535	0.604911	0.19492	3.16032	0.00157596	1	0	AC007450.4
ENSG00000183454	14.1017	0.604643	0.199102	3.47578	0.000509363	0.0106164	4.97527	GRIN2A
ENSG00000163046	4389.9	0.603781	0.19462	2.35708	0.0184193	1	0.014426	ANKRD30BL
ENSG00000169432	72.277	0.603533	0.170399	3.57357	0.000352149	0.018782	1.34762	SCN9A
ENSG00000182162	30.9275	0.603207	0.160909	3.77275	0.00016146	0.00930334	2.09097	P2RY8
ENSG00000086570	5.95721	0.60306	0.184634	2.90956	0.00361939	0.0397962	3.52903	FAT2
ENSG00000110852	37.0447	0.602831	0.171033	3.54772	0.000388577	0.0241113	1.00146	CLEC2B
ENSG00000172794	20.3221	0.602788	0.160946	3.76752	0.000164875	0.00840032	2.57371	RAB37
ENSG00000223350	1.67874	0.602765	0.198016	3.18916	0.00142686	0.0268788	3.04457	IGLV9-49
ENSG00000150672	21.1194	0.602745	0.191497	3.27284	0.00106474	0.0251851	2.58397	DLG2
ENSG00000214652	3.39874	0.602723	0.199652	2.15498	0.0311636	0.137234	3.34326	ZNF727
ENSG00000257576	1.263	0.602592	0.200265	3.12885	0.00175489	0.413471	0.0264124	HSPD1P4
ENSG00000211598	93.1196	0.602461	0.199686	3.09079	0.00199622	0.0578009	0.994627	IGKV4-1
ENSG00000127325	35.6916	0.602329	0.175451	2.17084	0.0299433	0.193274	1.75307	BEST3
ENSG00000101082	14.4147	0.602318	0.164634	3.67733	0.000235684	0.0080229	4.06185	SLA2
ENSG00000254811	7.95037	0.601402	0.197665	2.02233	0.0431418	0.179672	2.86614	AP002001.1
ENSG00000105642	6.4591	0.601397	0.199752	3.68908	0.000225071	0.00840032	3.52903	KCNN1
ENSG00000169962	10.8508	0.600991	0.190546	3.18217	0.00146175	0.0230471	4.06185	TAS1R3
ENSG00000172554	8.36063	0.600973	0.199982	3.3807	0.000723004	0.0190341	2.72432	SNTG2
ENSG00000150045	1.22235	0.600859	0.198069	3.27368	0.00106155	0.309988	0.0266868	KLRF1
ENSG00000105366	16.765	0.600858	0.176705	1.94177	0.0521648	0.216158	2.51587	SIGLEC8
ENSG00000179144	8.52542	0.600485	0.169556	3.54982	0.0003855	0.0110017	3.52903	GIMAP7
ENSG00000124772	20.1469	0.60046	0.182711	3.33489	0.000853326	0.0219641	2.57371	CPNE5
ENSG00000088320	2.14236	0.600378	0.200207	3.13121	0.00174088	0.0284589	3.22689	REM1
ENSG00000112139	27.7952	0.6001	0.199483	3.13152	0.00173904	0.0311249	2.72538	MDGA1
ENSG00000077264	25.586	0.600008	0.19972	3.45668	0.000546867	0.0162957	2.58397	PAK3
ENSG00000198879	71.4407	0.599073	0.157672	3.81485	0.000136266	0.0105508	1.34762	SFMBT2
ENSG00000180549	2.4184	0.598689	0.200363	3.08211	0.0020554	0.0321482	3.04457	FUT7
ENSG00000053524	58.2946	0.598656	0.163085	0.868361	0.385196	0.907432	1.32593	MCF2L2
ENSG00000125675	11.0049	0.598606	0.199653	3.34124	0.000834052	0.0132922	5.33417	GRIA3
ENSG00000167281	17.6284	0.598302	0.191719	3.24167	0.0011883	0.0266489	2.58397	RBFOX3
ENSG00000261210	23.0212	0.598113	0.178253	3.42968	0.000604295	0.0173681	2.58397	CLEC19A
ENSG00000249948	6.28452	0.597983	0.197825	3.26108	0.0011099	0.0233608	3.01963	GBA3
ENSG00000135144	7.05204	0.596568	0.193964	3.1759	0.0014937	0.025636	3.52903	DTX1
ENSG00000096996	28.2914	0.596546	0.1585	3.78758	0.000152124	0.00759431	2.8875	IL12RB1
ENSG00000267554	4.25265	0.596385	0.187288	3.17772	0.00148438	0.0256462	3.49786	AC015911.8
ENSG00000166573	28.6372	0.596018	0.17207	0.0371267	0.970384	1	2.58397	GALR1
ENSG00000091513	201.371	0.595916	0.161666	2.42045	0.0155011	0.342079	0.328165	TF
ENSG00000188095	2.85361	0.595681	0.200001	3.05689	0.00223645	0.03338	3.05668	MESP2
ENSG00000135426	38.5514	0.595606	0.172065	3.49432	0.000475276	0.0264717	1.05627	TESPA1
ENSG00000197245	10.8397	0.595549	0.169668	-0.15732	0.874993	0.699051	4.92412	FAM110D
ENSG00000251158	3.28284	0.595543	0.186071	2.29443	0.021766	0.114034	3.25515	AC131392.2
ENSG00000183117	21.7722	0.595488	0.187176	3.31645	0.000911695	0.022056	2.72538	CSMD1
ENSG00000140323	63.316	0.595134	0.180683	2.91552	0.00355094	0.0681878	1.34762	DISP2
ENSG00000180152	23.386	0.595108	0.191431	3.18422	0.00145146	0.0290438	2.57371	XIAPP3
ENSG00000149451	19.4584	0.594842	0.175438	3.418	0.00063083	0.0172282	2.72538	ADAM33
ENSG00000168356	7.84902	0.594703	0.196034	3.1979	0.00138432	0.0278633	2.72432	SCN11A
ENSG00000229859	2.97464	0.594633	0.174322	3.31947	0.000901889	0.0202512	3.05668	PGA3
ENSG00000076344	20.8159	0.594346	0.180955	3.31861	0.000904659	0.022728	2.57371	RGS11
ENSG00000115602	31.0226	0.594103	0.163523	3.66063	0.000251597	0.0126058	1.75307	IL1RL1
ENSG00000170476	47.0029	0.594085	0.199167	3.05795	0.00222857	0.0444919	1.75307	MZB1
ENSG00000005961	6.57078	0.593786	0.195531	3.25433	0.00113661	0.0236536	3.01963	ITGA2B
ENSG00000087258	11.4728	0.593744	0.188392	1.52235	0.127921	0.331191	2.86614	GNAO1
ENSG00000182836	13.0482	0.593669	0.199935	1.85033	0.064266	0.184711	4.06185	PLCXD3
ENSG00000103184	11.7586	0.593564	0.167986	1.91195	0.0558827	0.207846	2.86614	SEC14L5
ENSG00000046889	54.555	0.59354	0.164534	3.63125	0.000282056	0.0216868	0.871238	PREX2
ENSG00000111536	1.63483	0.593421	0.19213	3.46701	0.000526292	0.01355	3.25664	IL26
ENSG00000132879	53.1247	0.593328	0.174575	3.44357	0.000574085	0.0256462	1.34762	FBXO44
ENSG00000133574	23.9319	0.593321	0.162016	3.6681	0.000244363	0.010295	2.51587	GIMAP4
ENSG00000111339	8.77711	0.593232	0.197927	3.1938	0.00140415	0.0272331	2.86614	ART4
ENSG00000151650	16.6743	0.593053	0.196227	3.08134	0.00206074	0.0349195	2.57371	VENTX
ENSG00000228198	404.803	0.592854	0.0923197	-1.03983	0.298419	1	0.19973	OR2M3
ENSG00000124103	2.17057	0.592829	0.195822	3.05243	0.00226999	0.0379716	2.45682	FAM209A
ENSG00000162706	4.60505	0.592666	0.196968	3.38253	0.000718224	0.0167578	3.25515	CADM3
ENSG00000167080	404.865	0.592502	0.160716	3.70001	0.00021559	0.0408244	0.19973	B4GALNT2
ENSG00000229754	4.03542	0.592421	0.197511	3.05173	0.00227525	0.0326517	3.25515	CXCR2P1
ENSG00000211673	28.3797	0.592376	0.200102	1.1632	0.244748	0.505173	2.57371	IGLV3-1
ENSG00000123329	41.2962	0.592092	0.165413	3.59314	0.000326713	0.0209292	1.05627	ARHGAP9
ENSG00000225528	2.1295	0.59181	0.198935	3.03717	0.00238807	0.0346136	3.04457	Z82206.1
ENSG00000225014	1.42767	0.591797	0.199485	2.99002	0.00278962	0.0388346	2.86614	KCTD9P1
ENSG00000137841	65.0198	0.591437	0.16803	3.54187	0.000397308	0.0264717	0.871238	PLCB2
ENSG00000122122	33.4524	0.591345	0.16914	3.50955	0.000448861	0.0264717	0.9852	SASH3
ENSG00000255819	6.09679	0.591154	0.197745	3.02173	0.00251331	0.0328114	3.52903	KLRC4-KLRK1
ENSG00000115705	8.98518	0.591056	0.191677	3.17563	0.00149509	0.0204575	4.97527	TPO
ENSG00000079263	33.6486	0.590874	0.185431	3.22521	0.00125882	0.0428505	1.05627	SP140
ENSG00000259511	1.96286	0.590248	0.199741	3.0574	0.00223265	0.032387	3.25664	UBE2Q2L
ENSG00000106302	7.34502	0.590199	0.191579	3.17655	0.0014904	0.0287201	2.72432	HYAL4
ENSG00000132938	10.09	0.588784	0.192968	2.12322	0.0337358	0.11479	4.97527	MTUS2
ENSG00000184144	15.1467	0.588734	0.175405	1.94908	0.0512857	0.145111	4.92412	CNTN2
ENSG00000277883	1.56882	0.588635	0.197911	3.1213	0.00180052	0.0288369	3.25664	NLRP3P1
ENSG00000109943	8.1843	0.588542	0.190143	3.19144	0.00141564	0.0243713	3.59619	CRTAM
ENSG00000249661	5.8273	0.588294	0.183968	3.22228	0.00127176	0.0268419	2.72432	TNRC18P1
ENSG00000115468	4.23088	0.588137	0.196639	3.13489	0.00171919	0.0272348	3.49786	EFHD1
ENSG00000103647	4.35476	0.587987	0.198913	3.04708	0.00231075	0.0327501	3.25515	CORO2B
ENSG00000147697	5.8796	0.587884	0.199146	1.34497	0.178634	0.39808	2.86614	GSDMC
ENSG00000276710	4.8161	0.587871	0.199822	3.03118	0.00243602	0.0358303	2.86614	CSPG4P10
ENSG00000211675	128.843	0.587672	0.200079	1.97958	0.0477506	0.330494	1.07516	IGLC1
ENSG00000205846	2.25989	0.587404	0.200057	3.14134	0.00168174	0.0296291	2.86614	CLEC6A
ENSG00000166523	30.5554	0.587269	0.166492	3.55776	0.000374036	0.014368	2.09097	CLEC4E
ENSG00000148795	8.63506	0.5865	0.19232	3.75957	0.000170206	0.00838048	2.72432	CYP17A1
ENSG00000104814	25.4674	0.585964	0.172693	3.42641	0.000611616	0.0169062	2.72538	MAP4K1
ENSG00000188869	12.87	0.585584	0.184547	1.5414	0.123219	0.265637	4.06185	TMC3
ENSG00000141506	64.9279	0.585267	0.185865	3.17884	0.00147865	0.032715	2.09097	PIK3R5
ENSG00000143603	28.1226	0.584758	0.177488	3.33637	0.000848787	0.0219416	2.58397	KCNN3
ENSG00000250654	4.0056	0.584454	0.199263	1.31116	0.189803	0.380608	3.34326	AC023794.5
ENSG00000100427	7.79637	0.58436	0.178825	5.58206	2.37681e-08	3.76626e-05	3.01963	MLC1
ENSG00000213366	106.653	0.584206	0.163422	3.59278	0.00032717	0.0152469	1.68318	GSTM2
ENSG00000167895	71.795	0.58408	0.170275	3.44392	0.000573347	0.0317606	0.871238	TMC8
ENSG00000184374	3.14679	0.583966	0.200345	0.780846	0.434893	0.582427	3.49786	COLEC10
ENSG00000211829	4.95653	0.583534	0.200068	3.00204	0.00268173	0.0336163	3.59619	TRDC
ENSG00000130812	2.30728	0.583504	0.197804	3.05528	0.00224847	0.0326517	3.22689	ANGPTL6
ENSG00000229156	8.80229	0.583196	0.191979	3.10991	0.00187144	0.0266526	4.06185	CR769776.2
ENSG00000160223	116.68	0.583089	0.151689	3.86661	0.00011036	0.0107468	1.05831	ICOSLG
ENSG00000175170	9.51802	0.582976	0.186531	1.51733	0.129184	0.243978	4.97527	FAM182B
ENSG00000274911	9.68476	0.582897	0.1856	1.55529	0.119877	0.235191	4.92412	AL627230.2
ENSG00000196376	4.18551	0.582604	0.196887	3.05347	0.00226209	0.0335233	3.05668	SLC35F1
ENSG00000136286	49.5604	0.582581	0.15153	3.85225	0.000117037	0.0112082	0.9852	MYO1G
ENSG00000185974	6.07969	0.582572	0.195689	3.33188	0.000862602	0.0178755	3.52903	GRK1
ENSG00000163749	14.5098	0.582166	0.195465	3.14566	0.00165713	0.0221016	4.92412	CCDC158
ENSG00000172349	55.2677	0.581967	0.155815	3.75295	0.000174763	0.0142308	0.994627	IL16
ENSG00000165973	6.32823	0.581879	0.190469	3.57961	0.000344105	0.0111908	3.01963	NELL1
ENSG00000007372	28.3766	0.581757	0.194538	3.0763	0.0020959	0.0351491	2.57371	PAX6
ENSG00000224185	4.25805	0.581649	0.20006	2.96612	0.00301579	0.0390676	3.05668	SNX18P9
ENSG00000171532	13.8177	0.581518	0.178713	0.924671	0.355137	0.430313	4.97527	NEUROD2
ENSG00000135299	40.0045	0.581263	0.158213	2.14939	0.0316033	0.271244	1.00146	ANKRD6
ENSG00000230510	29.4129	0.580834	0.174649	1.95011	0.0511631	0.203488	2.72538	PPP5D1
ENSG00000134874	40.2358	0.580833	0.171028	3.42919	0.000605392	0.0304265	0.9852	DZIP1
ENSG00000141968	51.1557	0.580738	0.149696	3.89326	9.8905e-05	0.0101826	1.05627	VAV1
ENSG00000169208	53.4253	0.580665	0.161682	0.969455	0.332318	1	0.871238	OR10G3
ENSG00000147576	6.72564	0.580536	0.181632	3.23738	0.00120631	0.0262494	2.72432	ADHFE1
ENSG00000092096	9.31882	0.580309	0.180117	3.25914	0.00111752	0.0169062	4.97527	SLC22A17
ENSG00000159173	6.71443	0.579728	0.199896	3.03337	0.00241842	0.0321482	3.59619	TNNI1
ENSG00000142583	60.145	0.579151	0.170494	3.42044	0.000625198	0.0329935	0.871238	SLC2A5
ENSG00000254838	89.6897	0.578935	0.147883	3.91906	8.88954e-05	0.00759431	1.68989	GVINP1
ENSG00000175267	5.04976	0.578613	0.184615	3.916	9.00313e-05	0.00594536	2.86614	VWA3A
ENSG00000211962	8.83004	0.578543	0.177183	4.05687	4.97351e-05	0.0027504	4.92412	IGHV1-46
ENSG00000062524	17.3317	0.578127	0.19177	3.04653	0.00231498	0.0358303	2.72538	LTK
ENSG00000073734	7.4626	0.578016	0.19655	3.29436	0.000986463	0.0193424	3.59619	ABCB11
ENSG00000187699	54.3718	0.577713	0.176241	3.31873	0.000904288	0.0375111	0.994627	C2orf88
ENSG00000141837	85.941	0.577584	0.149464	-0.604173	0.545729	1	0.968757	CACNA1A
ENSG00000251623	14.9982	0.577387	0.196214	3.09227	0.00198631	0.0326015	2.86614	AC139491.5
ENSG00000225813	24.214	0.577346	0.177612	1.69676	0.0897417	0.285811	2.58397	AC009299.1
ENSG00000078018	21.0104	0.576948	0.197731	3.03977	0.00236759	0.0363711	2.72538	MAP2
ENSG00000153391	134.521	0.576897	0.131776	0.827425	0.407996	1	0.126174	INO80C
ENSG00000180353	73.5132	0.576796	0.165758	3.49	0.000483022	0.0230068	1.34762	HCLS1
ENSG00000100024	16.085	0.576603	0.182305	1.81067	0.0701912	0.236046	2.86614	UPB1
ENSG00000163219	45.1801	0.576121	0.142873	4.04173	5.30577e-05	0.0077086	0.9852	ARHGAP25
ENSG00000188897	58.5417	0.576112	0.188586	1.78136	0.0748543	0.379564	1.32593	AC099489.1
ENSG00000253626	5.76328	0.576045	0.199566	1.24155	0.214404	0.395052	3.52903	EIF5AL1
ENSG00000211896	790.492	0.575978	0.200023	1.14888	0.250606	1	0.0154667	IGHG1
ENSG00000227152	10.8157	0.575852	0.196712	2.02095	0.0432847	0.126516	5.33417	OR2T7
ENSG00000185565	80.0938	0.575641	0.167477	2.42458	0.0153263	0.181845	0.994627	LSAMP
ENSG00000187672	9.62259	0.575507	0.200337	3.15554	0.00160202	0.0204575	5.33417	ERC2
ENSG00000168405	72.208	0.575431	0.176843	3.27012	0.001075	0.0349149	1.34762	CMAHP
ENSG00000123685	7.20842	0.575388	0.186269	3.1155	0.00183635	0.0281457	3.52903	BATF3
ENSG00000196600	42.9287	0.575311	0.166558	2.27825	0.022712	0.164931	1.75307	SLC22A25
ENSG00000188404	27.0121	0.575309	0.18274	3.18916	0.00142687	0.0281473	2.72538	SELL
ENSG00000087237	2.64787	0.575238	0.200123	3.11069	0.00186648	0.029321	3.25515	CETP
ENSG00000174255	9.76086	0.575143	0.184298	3.18438	0.00145064	0.0230038	4.06185	ZNF80
ENSG00000105737	8.57936	0.575082	0.199582	3.05332	0.00226324	0.030908	3.59619	GRIK5
ENSG00000165323	26.2704	0.57498	0.198601	1.28974	0.19714	0.446977	2.58397	FAT3
ENSG00000105664	10.1628	0.574968	0.197323	0.719231	0.471998	0.507516	4.92412	COMP
ENSG00000160185	14.8632	0.574923	0.177849	3.26917	0.00107865	0.0236536	2.86614	UBASH3A
ENSG00000106571	41.5296	0.57459	0.194574	3.02516	0.002485	0.0474782	1.75307	GLI3
ENSG00000168269	2.05235	0.57411	0.176627	1.74318	0.0813026	0.279406	2.45682	FOXI1
ENSG00000002746	22.8641	0.573952	0.193766	1.4813	0.138526	0.345263	2.8875	HECW1
ENSG00000100368	78.7484	0.573283	0.167668	1.67275	0.0943761	0.511358	0.968757	CSF2RB
ENSG00000082074	132.612	0.573228	0.163956	3.50658	0.000453905	0.0256165	1.07516	FYB1
ENSG00000198547	4.16644	0.573095	0.198611	3.63493	0.00027806	0.00950924	3.49786	C20orf203
ENSG00000197465	6.29771	0.573074	0.200082	3.30463	0.00095103	0.0219641	2.86614	GYPE
ENSG00000112936	20.9721	0.572934	0.197973	3.01018	0.00261092	0.038474	2.72538	C7
ENSG00000229880	3.50484	0.572748	0.200343	2.94667	0.00321211	0.0390676	3.25515	IMMTP1
ENSG00000152932	21.6173	0.572283	0.198433	3.39374	0.00068945	0.0193424	2.51587	RAB3C
ENSG00000115155	5.76904	0.57227	0.195864	3.24926	0.00115707	0.0239001	3.01963	OTOF
ENSG00000166450	26.4145	0.572065	0.20028	3.09892	0.00194225	0.0343441	2.51587	PRTG
ENSG00000144331	6.90158	0.57163	0.200264	1.37527	0.169049	0.344963	3.52903	ZNF385B
ENSG00000006283	10.5144	0.570941	0.171981	3.35743	0.000786702	0.0127589	5.33417	CACNA1G
ENSG00000211891	1.21791	0.570826	0.176795	3.78167	0.000155782	1	0	IGHE
ENSG00000185745	83.3451	0.570544	0.18934	3.04296	0.00234266	0.0469458	1.68318	IFIT1
ENSG00000159307	28.0036	0.570367	0.184259	3.14762	0.00164604	0.0301031	2.72538	SCUBE1
ENSG00000233963	2.34537	0.570337	0.199216	3.0032	0.00267159	0.0410255	2.45682	ATP8A2P3
ENSG00000163873	7.70996	0.57012	0.197232	2.36365	0.0180958	0.110198	2.86614	GRIK3
ENSG00000168959	2.99007	0.569943	0.168745	3.53362	0.000409914	0.0113564	3.34326	GRM5
ENSG00000082196	32.3446	0.569873	0.129375	0.0592294	0.952769	1	0.9852	C1QTNF3
ENSG00000124126	173.367	0.569863	0.149739	3.81383	0.000136829	0.0278633	0.269155	PREX1
ENSG00000171631	11.2475	0.568617	0.159416	3.5825	0.000340328	0.008812	4.97527	P2RY6
ENSG00000105088	9.77584	0.568583	0.188474	3.0568	0.00223713	0.0255405	5.33417	OLFM2
ENSG00000244734	53.9543	0.567812	0.185914	1.49095	0.135976	0.657804	0.871238	HBB
ENSG00000211663	25.3308	0.567774	0.20031	1.97728	0.0480104	0.202876	2.57371	IGLV3-19
ENSG00000150676	8.49238	0.567669	0.167091	1.53025	0.125955	0.317958	3.01963	CCDC83
ENSG00000105499	49.6479	0.567186	0.16346	3.49836	0.000468132	0.0169062	2.09097	PLA2G4C
ENSG00000189056	24.1474	0.567185	0.199921	3.12428	0.00178241	0.0327303	2.51587	RELN
ENSG00000196405	98.6228	0.567122	0.157778	3.60262	0.000315031	0.0237655	0.830646	EVL
ENSG00000183628	14.0572	0.566929	0.158927	3.58752	0.000333838	0.00969305	4.06185	DGCR6
ENSG00000153093	19.3731	0.566832	0.183503	3.16624	0.00154423	0.0304265	2.51587	ACOXL
ENSG00000278196	23.9134	0.566813	0.200334	2.96928	0.00298497	0.0420106	2.58397	IGLV2-8
ENSG00000156475	31.0135	0.566737	0.177681	0.0992025	0.920977	1	2.09097	PPP2R2B
ENSG00000203734	8.0961	0.566687	0.199925	3.19917	0.00137824	0.0271605	2.86614	ECT2L
ENSG00000143847	28.3455	0.566664	0.193163	3.04059	0.00236114	0.0382875	2.51587	PPFIA4
ENSG00000156687	4.75846	0.566083	0.189728	3.74343	0.000181526	0.00840032	2.86614	UNC5D
ENSG00000137265	53.4272	0.566027	0.186634	3.06111	0.00220518	0.0519037	1.32593	IRF4
ENSG00000132970	22.4816	0.56584	0.19758	2.91226	0.00358825	0.046934	2.58397	WASF3
ENSG00000110934	36.3405	0.565753	0.148185	3.83912	0.000123477	0.0112082	1.05627	BIN2
ENSG00000116824	30.3397	0.565734	0.174954	3.24738	0.00116474	0.0288811	2.09097	CD2
ENSG00000139547	60.7869	0.565687	0.150016	2.57596	0.00999615	0.120362	1.34762	RDH16
ENSG00000170396	2.99794	0.565372	0.199996	2.97116	0.00296675	0.0399882	2.86614	ZNF804A
ENSG00000164256	7.25279	0.565214	0.18856	3.78431	0.000154138	0.00690191	3.59619	PRDM9
ENSG00000117560	5.65679	0.565114	0.187333	3.04479	0.00232847	0.0317643	3.52903	FASLG
ENSG00000026751	63.6504	0.565014	0.172349	3.29219	0.000994098	0.0334791	1.34762	SLAMF7
ENSG00000173040	13.3165	0.564194	0.168334	3.36769	0.000757996	0.0131991	4.92412	EVC2
ENSG00000277988	2.12417	0.563979	0.197771	3.10201	0.0019221	0.0297772	3.22689	FAM30B
ENSG00000185860	7.59511	0.563974	0.199405	2.98077	0.00287529	0.0349149	3.59619	CCDC190
ENSG00000229146	1.99549	0.563861	0.180897	3.86532	0.000110943	0.0070677	2.45682	SNX18P4
ENSG00000187608	82.5334	0.563763	0.176218	3.21197	0.0013183	0.0507714	0.830646	ISG15
ENSG00000070808	7.84973	0.563706	0.200369	3.14713	0.00164881	0.0268419	3.52903	CAMK2A
ENSG00000167419	14.6092	0.563693	0.193113	3.00865	0.0026241	0.0272348	5.33417	LPO
ENSG00000143297	261.546	0.562957	0.148905	2.86121	0.00422024	0.186447	0.262877	FCRL5
ENSG00000283283	5.77933	0.562923	0.198322	3.06099	0.00220603	0.03338	3.01963	AC013268.4
ENSG00000204851	4.57931	0.56281	0.19886	3.4062	0.000658741	0.0156539	3.25515	PNMA8B
ENSG00000090376	87.9369	0.562724	0.162662	3.46885	0.000522685	0.0284589	0.968757	IRAK3
ENSG00000100095	2.82648	0.56247	0.176131	2.4729	0.0134021	0.0831067	3.49786	SEZ6L
ENSG00000235370	24.6944	0.562206	0.180624	3.15918	0.00158213	0.0287201	2.8875	DNM1P51
ENSG00000089558	5.56599	0.562194	0.198428	2.93023	0.00338709	0.0415596	3.01963	KCNH4
ENSG00000149043	9.5103	0.561943	0.193489	1.59003	0.111829	0.22632	4.92412	SYT8
ENSG00000198326	5.21416	0.561285	0.199824	2.99374	0.00275582	0.0395347	2.72432	TMEM239
ENSG00000168081	1.79164	0.561145	0.196672	3.15859	0.00158534	0.0272331	3.25664	PNOC
ENSG00000142347	87.8329	0.561035	0.157695	3.5686	0.000358892	0.016315	1.68989	MYO1F
ENSG00000107611	31.9332	0.560928	0.191888	3.02521	0.0024846	0.0658026	1.00146	CUBN
ENSG00000251247	45.2385	0.560741	0.171048	1.98834	0.0467742	0.247552	1.75307	ZNF345
ENSG00000233750	6.89932	0.560573	0.19913	2.6793	0.00737757	0.0670412	2.86614	CICP27
ENSG00000110448	20.8925	0.559692	0.173498	3.24136	0.00118962	0.0266924	2.57371	CD5
ENSG00000134376	10.5751	0.55959	0.199913	1.98933	0.0466643	0.153182	4.06185	CRB1
ENSG00000261127	6.65483	0.55928	0.200228	1.67238	0.0944494	0.245514	3.59619	AC133548.2
ENSG00000186197	5.46292	0.559158	0.200154	3.06365	0.00218655	0.0340696	2.86614	EDARADD
ENSG00000161929	20.2791	0.55905	0.171315	3.30408	0.000952902	0.0234866	2.57371	SCIMP
ENSG00000205809	6.75724	0.55852	0.19646	2.88941	0.00385962	0.0410255	3.52903	KLRC2
ENSG00000010295	26.5966	0.558505	0.154767	3.61336	0.00030225	0.0107546	2.8875	IFFO1
ENSG00000267733	4.69307	0.558438	0.193853	2.99872	0.00271117	0.0372647	3.01963	AP005264.5
ENSG00000011590	4.2013	0.558149	0.200158	3.3409	0.000835068	0.0185984	3.25515	ZBTB32
ENSG00000004846	10.3023	0.557926	0.191856	1.13159	0.257809	0.346716	5.33417	ABCB5
ENSG00000167654	14.9037	0.557662	0.184206	1.60141	0.109287	0.214715	5.33417	ATCAY
ENSG00000205777	5.38539	0.557652	0.199018	3.0065	0.00264275	0.0388185	2.72432	GAGE1
ENSG00000260062	27.6723	0.557633	0.158009	2.33703	0.0194377	0.121498	2.57371	GOLGA2P11
ENSG00000137078	4.39066	0.557533	0.182062	3.06184	0.00219983	0.0321482	3.25515	SIT1
ENSG00000134326	56.062	0.55738	0.169834	3.29412	0.000987309	0.039207	0.994627	CMPK2
ENSG00000115353	5.923	0.556794	0.178544	4.77589	1.78914e-06	0.000523725	2.72432	TACR1
ENSG00000039537	3.13361	0.556446	0.196494	1.60287	0.108963	0.290528	3.05668	C6
ENSG00000159496	4.87523	0.556399	0.200226	3.02571	0.00248051	0.0375111	2.72432	RGL4
ENSG00000215160	78.8692	0.556385	0.153263	0.792402	0.428126	1	0.830646	OR7E122P
ENSG00000259698	1.70679	0.556377	0.1866	3.47742	0.000506265	0.013786	3.04457	FAM30C
ENSG00000110675	9.67952	0.555851	0.198556	3.01753	0.0025484	0.0271037	5.33417	ELMOD1
ENSG00000185002	5.41798	0.555805	0.18255	1.86023	0.0628524	0.222795	2.86614	RFX6
ENSG00000183292	4.2995	0.555731	0.200035	1.38088	0.167315	0.373054	3.05668	PRSS40A
ENSG00000157168	32.8036	0.555717	0.181588	3.08802	0.00201498	0.0578361	1.00146	NRG1
ENSG00000004468	45.5632	0.555703	0.169242	3.3048	0.000950454	0.0285523	1.75307	CD38
ENSG00000142303	18.0352	0.555641	0.18217	3.07383	0.00211329	0.0353044	2.57371	ADAMTS10
ENSG00000142973	4.62467	0.555579	0.198239	2.97829	0.00289863	0.0395347	2.86614	CYP4B1
ENSG00000074706	26.547	0.555307	0.173644	3.22626	0.00125421	0.0272331	2.57371	IPCEF1
ENSG00000257838	13.2574	0.554783	0.18844	2.99397	0.00275376	0.0288369	4.97527	AC106788.1
ENSG00000132016	23.73	0.554772	0.165114	3.37679	0.000733372	0.0198834	2.57371	C19orf57
ENSG00000257943	4.44802	0.554673	0.199259	1.23962	0.215117	0.412557	3.25515	AC084879.1
ENSG00000162461	18.1328	0.554482	0.156679	3.56798	0.000359742	0.0113703	2.8875	SLC25A34
ENSG00000169085	4.15672	0.554464	0.193534	0.547187	0.58425	0.679622	3.49786	VXN
ENSG00000042304	9.50566	0.554388	0.198455	3.02234	0.0025083	0.026923	5.33417	C2orf83
ENSG00000256612	13.1509	0.554283	0.188718	3.04624	0.00231722	0.0292616	4.06185	CYP2B7P
ENSG00000089199	13.2883	0.553945	0.191012	1.85903	0.0630227	0.223084	2.86614	CHGB
ENSG00000148541	19.4412	0.55393	0.189772	3.01565	0.00256429	0.0383385	2.72538	FAM13C
ENSG00000125823	2.7002	0.553876	0.195233	2.8991	0.00374231	0.0419399	3.25515	CSTL1
ENSG00000211649	6.88178	0.553854	0.195115	3.02995	0.00244598	0.0322223	3.59619	IGLV7-46
ENSG00000258130	8.8148	0.553804	0.189689	2.99038	0.00278635	0.0388346	2.86614	AC106782.1
ENSG00000278318	12.3965	0.553759	0.19376	2.9819	0.00286468	0.032715	4.06185	ZNF229
ENSG00000260784	0.915206	0.553757	0.199148	1.59491	0.110732	1	0.0264124	AC026150.2
ENSG00000205358	5.10899	0.553271	0.200353	2.83867	0.00453014	0.0506115	2.86614	MT1H
ENSG00000187172	14.8182	0.553105	0.184466	3.06237	0.00219591	0.0341699	2.86614	BAGE2
ENSG00000198771	38.1935	0.552602	0.158214	3.51749	0.000435657	0.0260059	1.00146	RCSD1
ENSG00000117215	9.63106	0.552591	0.193057	2.94303	0.00325019	0.0317643	4.92412	PLA2G2D
ENSG00000244437	48.9291	0.552531	0.200217	1.46306	0.143451	0.633863	0.9852	IGKV3-15
ENSG00000237111	5.39618	0.552476	0.198855	2.91981	0.00350247	0.0388346	3.59619	IGHJ3P
ENSG00000120669	3.88697	0.552392	0.197394	3.08151	0.00205953	0.0309819	3.25515	SOHLH2
ENSG00000105246	2.70323	0.552063	0.193068	2.93218	0.00336591	0.0411634	3.05668	EBI3
ENSG00000174776	3.34525	0.551998	0.200307	1.28314	0.199442	0.396861	3.25515	WDR49
ENSG00000174837	12.4025	0.551978	0.197886	2.93798	0.00330361	0.0351491	4.06185	ADGRE1
ENSG00000171533	3.61211	0.551722	0.198802	2.85921	0.00424698	0.048753	2.86614	MAP6
ENSG00000196263	265.599	0.55165	0.155586	2.43078	0.0150665	0.397463	0.242669	ZNF471
ENSG00000187658	3.35992	0.551634	0.199455	2.8063	0.00501135	0.0490164	3.34326	C5orf52
ENSG00000254521	6.64952	0.551205	0.193581	2.88835	0.00387264	0.0408244	3.59619	SIGLEC12
ENSG00000173077	53.9754	0.551118	0.148834	1.90414	0.0568922	0.409652	0.871238	2001-12-01
ENSG00000113594	40.7876	0.551101	0.187365	1.65616	0.0976896	0.51169	1.00146	LIFR
ENSG00000120280	8.13607	0.551054	0.152429	3.61704	0.000297987	0.0110017	2.72432	CXorf21
ENSG00000113555	23.0078	0.550848	0.176231	3.18432	0.00145094	0.0283432	2.72538	PCDH12
ENSG00000260628	2.83149	0.550612	0.197391	1.11604	0.264404	0.463317	3.25515	AC142381.3
ENSG00000064655	20.5397	0.550438	0.198965	3.11127	0.00186282	0.031316	2.8875	EYA2
ENSG00000081237	319.18	0.550236	0.15046	3.66351	0.000248784	0.0441463	0.19973	PTPRC
ENSG00000177182	6.2401	0.550167	0.198765	0.913695	0.360877	0.570045	3.01963	CLVS1
ENSG00000118526	15.3229	0.549816	0.190464	2.95374	0.00313944	0.0309444	4.97527	TCF21
ENSG00000139287	86.3385	0.549699	0.156313	1.2039	0.228629	0.610218	1.68989	TPH2
ENSG00000242076	36.8292	0.549255	0.20005	2.17211	0.0298477	0.262918	1.00146	IGKV1-33
ENSG00000231431	13.3261	0.549121	0.196144	2.86725	0.00414051	0.0343461	5.33417	FAR2P4
ENSG00000224982	2.98811	0.549102	0.198142	2.93525	0.00333275	0.0410255	3.05668	TMEM233
ENSG00000255192	1.49679	0.548768	0.199598	2.77163	0.00557766	0.0525323	3.25664	NANOGP8
ENSG00000225079	0.875371	0.548445	0.196964	2.89462	0.00379612	0.6296	0.0264124	FTH1P22
ENSG00000159217	14.1212	0.548198	0.197463	3.76171	0.000168757	0.00804945	2.86614	IGF2BP1
ENSG00000131951	9.67946	0.54811	0.197042	3.217	0.0012954	0.0264717	2.86614	LRRC9
ENSG00000197549	1.84927	0.54807	0.187129	1.53354	0.125142	0.327018	2.86614	PRAMENP
ENSG00000102934	194.118	0.547982	0.166872	3.298	0.000973746	0.0807829	0.269155	PLLP
ENSG00000196593	26.3107	0.547902	0.175111	1.73323	0.0830542	0.25787	2.8875	ANKRD20A19P
ENSG00000007314	7.30984	0.547795	0.182386	4.32575	1.52013e-05	0.00205375	2.72432	SCN4A
ENSG00000182175	50.7617	0.547318	0.180645	3.07061	0.0021362	0.0397962	2.09097	RGMA
ENSG00000157103	46.2381	0.547309	0.160696	2.37687	0.0174602	0.128596	2.09097	SLC6A1
ENSG00000162687	9.83801	0.546828	0.191999	2.93386	0.00334778	0.0353241	4.06185	KCNT2
ENSG00000223750	0.719181	0.546783	0.189772	1.71205	0.086887	1	0	SIRPB3P
ENSG00000115232	113.024	0.546543	0.146862	3.7288	0.000192395	0.0496468	0.126174	ITGA4
ENSG00000179057	5.22623	0.546491	0.200111	2.92152	0.00348328	0.0419966	3.01963	IGSF22
ENSG00000183549	3.43339	0.546341	0.198287	1.38068	0.167376	0.386709	2.86614	ACSM5
ENSG00000081479	10.0061	0.546065	0.199233	4.13187	3.59818e-05	0.00228934	5.33417	LRP2
ENSG00000164509	3.3841	0.545979	0.19887	1.22071	0.222197	0.450501	2.86614	IL31RA
ENSG00000186583	2.24627	0.545784	0.199923	2.84695	0.00441402	0.0466557	3.22689	SPATC1
ENSG00000175264	3.95251	0.545756	0.186423	2.93934	0.00328909	0.0408244	3.05668	CHST1
ENSG00000133104	57.2398	0.545645	0.163073	3.36372	0.000768983	0.0343441	0.994627	SPART
ENSG00000078589	7.27135	0.545584	0.187287	2.95324	0.00314457	0.0365184	3.59619	P2RY10
ENSG00000174946	9.70147	0.545501	0.196392	2.88039	0.00397189	0.0350229	4.92412	GPR171
ENSG00000036448	3.24466	0.545481	0.200023	3.00172	0.00268461	0.0353241	3.25515	MYOM2
ENSG00000172350	3.38401	0.545264	0.173078	4.49537	6.94489e-06	0.00117147	3.25515	ABCG4
ENSG00000164309	25.1417	0.54486	0.181733	3.0848	0.00203688	0.033646	2.72538	CMYA5
ENSG00000018236	16.1111	0.544846	0.196064	3.23575	0.00121325	0.0170049	5.33417	CNTN1
ENSG00000196735	98.5566	0.544819	0.199858	2.79279	0.00522556	0.099481	0.994627	HLA-DQA1
ENSG00000136490	27.4125	0.54478	0.15753	3.46156	0.000537046	0.0154208	2.72538	LIMD2
ENSG00000113263	98.8234	0.544621	0.16275	3.36394	0.000768386	0.0264717	1.68989	ITK
ENSG00000127530	62.8462	0.544324	0.162526	2.15986	0.0307834	0.268316	0.994627	OR7C1
ENSG00000168658	13.7632	0.544315	0.199027	1.69116	0.0908069	0.20159	4.92412	VWA3B
ENSG00000144935	19.8335	0.544113	0.165885	3.30784	0.000940172	0.0232128	2.58397	TRPC1
ENSG00000071909	14.6803	0.544108	0.193289	1.5002	0.133562	0.23878	5.33417	MYO3B
ENSG00000133316	23134.1	0.543159	0.189687	2.88916	0.00386271	0.873062	0.0142777	WDR74
ENSG00000144847	6.96606	0.542928	0.199841	2.87406	0.00405229	0.0460537	3.01963	IGSF11
ENSG00000182329	39.2916	0.542763	0.166474	1.8239	0.0681674	0.276736	2.09097	KIAA2012
ENSG00000140459	6.52423	0.542733	0.192969	3.1954	0.00139635	0.0278691	2.72432	CYP11A1
ENSG00000229961	10.2241	0.54248	0.195089	2.93016	0.00338782	0.0324108	4.92412	AL357143.1
ENSG00000177108	2.73134	0.542111	0.197978	2.02605	0.0427599	0.163334	3.34326	ZDHHC22
ENSG00000143450	16.3736	0.541924	0.177017	3.11566	0.00183537	0.0235997	4.92412	OAZ3
ENSG00000214688	2.23985	0.541557	0.189123	3.78342	0.000154688	0.00719883	3.25664	C10orf105
ENSG00000165309	19.9596	0.541383	0.194316	1.58278	0.113471	0.307242	2.8875	ARMC3
ENSG00000179709	3.81075	0.541259	0.189729	3.54529	0.000392187	0.0116462	3.05668	NLRP8
ENSG00000166527	4.23131	0.541232	0.200011	2.808	0.00498499	0.0515937	3.05668	CLEC4D
ENSG00000253883	1.62006	0.541102	0.182378	0.225592	0.821519	0.841635	3.25664	IGHV3-19
ENSG00000277297	11.6279	0.541082	0.179105	0.793272	0.42762	0.477409	4.97527	ATP5F1AP10
ENSG00000183166	10.5359	0.541038	0.19997	1.36883	0.171054	0.284194	4.97527	CALN1
ENSG00000092200	6.30659	0.540986	0.198818	2.89561	0.00378427	0.0456659	2.86614	RPGRIP1
ENSG00000121570	30.9511	0.540591	0.153173	1.07537	0.282208	0.66658	1.75307	DPPA4
ENSG00000177807	7.27553	0.540582	0.199109	2.85282	0.00433336	0.0508361	2.72432	KCNJ10
ENSG00000188199	5.7044	0.54058	0.199737	2.86819	0.00412822	0.0419399	3.59619	NUTM2B
ENSG00000099365	14.5221	0.540303	0.181811	3.0354	0.00240219	0.0272331	4.92412	STX1B
ENSG00000198759	9.73318	0.540055	0.177299	3.05006	0.00228792	0.0267858	4.92412	EGFL6
ENSG00000151812	13.166	0.539857	0.18679	2.95883	0.0030881	0.0408244	2.86614	SLC35F4
ENSG00000237004	3.0209	0.539684	0.181539	2.97676	0.00291315	0.0383935	3.05668	ZNRF2P1
ENSG00000178860	9.55599	0.539653	0.186743	2.9482	0.00319635	0.029911	5.33417	MSC
ENSG00000143921	41.7186	0.539561	0.167786	1.82657	0.067765	0.41777	1.00146	ABCG8
ENSG00000124479	9.31136	0.539371	0.200132	2.16695	0.0302385	0.120632	4.06185	NDP
ENSG00000122728	3.28425	0.538874	0.200023	1.20562	0.227965	0.440324	3.05668	TAF1L
ENSG00000284671	10.4026	0.538569	0.17099	3.14938	0.00163615	0.0219416	4.97527	AC009093.9
ENSG00000111796	6.91913	0.538561	0.18393	2.94269	0.00325375	0.0417123	2.86614	KLRB1
ENSG00000260103	64.1752	0.538447	0.158824	2.30806	0.020996	0.218096	0.994627	AC012435.1
ENSG00000260139	2.55967	0.538328	0.200233	3.04353	0.00233823	0.035167	2.86614	CSPG4P13
ENSG00000203867	11.5404	0.53821	0.199605	2.90058	0.00372472	0.0339035	4.92412	RBM20
ENSG00000258080	4.13293	0.537563	0.194371	2.85237	0.00433942	0.0475023	3.05668	ARHGAP42P4
ENSG00000113302	4.06116	0.537421	0.196311	2.89408	0.00380273	0.0441408	3.05668	IL12B
ENSG00000266953	4.18583	0.537108	0.194671	2.77776	0.00547357	0.0519566	3.25515	AC092073.1
ENSG00000188089	7.45738	0.537001	0.190922	2.91076	0.00360545	0.0443512	2.86614	PLA2G4E
ENSG00000188730	4.9735	0.536688	0.200369	0.904495	0.365733	0.573962	3.01963	VWC2
ENSG00000270379	2.30737	0.536681	0.198777	3.05995	0.0022137	0.0373509	2.45682	HEATR9
ENSG00000261594	0.639312	0.536566	0.187771	3.0013	0.00268833	0.563147	0.023026	TPBGL
ENSG00000198400	5.59198	0.536446	0.200368	2.9956	0.00273906	0.0375111	3.01963	NTRK1
ENSG00000110324	89.5386	0.536336	0.169083	3.18314	0.00145689	0.0484312	0.994627	IL10RA
ENSG00000186827	5.77462	0.536	0.169381	3.15745	0.00159154	0.0296291	2.72432	TNFRSF4
ENSG00000270550	41.6052	0.535944	0.199895	1.69558	0.0899659	0.324282	2.09097	IGHV3-30
ENSG00000150275	13.432	0.535927	0.199503	3.23739	0.00120628	0.0177698	4.97527	PCDH15
ENSG00000130477	28.4662	0.535516	0.198557	4.14921	3.33626e-05	0.00331433	2.57371	UNC13A
ENSG00000180998	66.4321	0.53543	0.135027	0.874607	0.381788	1	0.871238	GPR137C
ENSG00000179148	3.1548	0.535411	0.196964	2.98178	0.00286577	0.0382875	3.05668	ALOXE3
ENSG00000271503	51.1221	0.534918	0.174172	3.09306	0.00198102	0.05564	1.05627	CCL5
ENSG00000213714	0.99109	0.534534	0.200359	2.72037	0.00652095	0.822665	0.0270197	FAM209B
ENSG00000139193	6.77823	0.534383	0.19191	2.80453	0.00503894	0.0519037	3.01963	CD27
ENSG00000140090	22.9467	0.533627	0.172419	3.13306	0.00172992	0.0321256	2.58397	SLC24A4
ENSG00000180881	107.974	0.533608	0.157173	0.906777	0.364525	1	0.968757	CAPS2
ENSG00000174226	1.69537	0.53348	0.197744	1.07062	0.284341	0.500735	3.04457	SNX31
ENSG00000095917	1.6758	0.533205	0.198227	2.78468	0.00535806	0.051598	3.25664	TPSD1
ENSG00000179397	11.0364	0.532915	0.192102	2.88899	0.00386481	0.0462277	2.86614	CATSPERE
ENSG00000144681	5.42023	0.532737	0.200367	2.85207	0.00434349	0.0509064	2.72432	STAC
ENSG00000165300	16.7176	0.53265	0.192055	1.91772	0.0551465	0.219846	2.57371	SLITRK5
ENSG00000174611	7.11611	0.532646	0.199951	2.9603	0.00307344	0.036417	3.52903	KY
ENSG00000112246	3.28887	0.532528	0.18253	2.72348	0.00645973	0.0564712	3.34326	SIM1
ENSG00000187144	6.07438	0.532461	0.199224	2.84297	0.00446951	0.0444656	3.52903	SPATA21
ENSG00000188517	3.95305	0.532369	0.199029	-0.0383051	0.969444	0.885008	3.49786	COL25A1
ENSG00000162398	2.63725	0.532335	0.197219	2.79661	0.00516418	0.0539333	2.86614	LEXM
ENSG00000174175	9.36341	0.532012	0.19458	2.79396	0.00520677	0.054279	2.86614	SELP
ENSG00000197565	14.1801	0.531516	0.197383	2.99771	0.00272016	0.0278633	5.33417	COL4A6
ENSG00000100767	49.056	0.531516	0.157208	3.39282	0.00069176	0.03266	0.9852	PAPLN
ENSG00000102096	114.406	0.531181	0.151767	3.50489	0.000456788	0.0260059	1.04683	PIM2
ENSG00000172232	2.59109	0.530991	0.198477	2.89513	0.00379007	0.0456659	2.86614	AZU1
ENSG00000146352	2.68983	0.530828	0.183372	2.75667	0.0058393	0.0560811	3.05668	CLVS2
ENSG00000216809	4.11785	0.530475	0.190574	2.81116	0.00493637	0.0514172	3.05668	AL589993.1
ENSG00000255833	4.48095	0.530356	0.198909	2.70867	0.00675529	0.0564712	3.49786	TIFAB
ENSG00000230992	4.13573	0.530284	0.195185	2.76693	0.00565866	0.0529605	3.25515	FAM201B
ENSG00000197421	4.18396	0.530261	0.172673	2.6444	0.00818348	0.0659391	3.25515	GGT3P
ENSG00000121753	13.4325	0.530213	0.180912	2.98286	0.00285567	0.03266	4.06185	ADGRB2
ENSG00000113749	12.7019	0.529973	0.185178	2.89788	0.00375696	0.0339035	4.97527	HRH2
ENSG00000178162	42.1985	0.529873	0.170633	3.13287	0.00173108	0.0515937	1.05627	FAR2P2
ENSG00000138395	7.56105	0.529781	0.197331	1.74667	0.0806939	0.247803	3.01963	CDK15
ENSG00000183908	7.77691	0.529589	0.170302	1.29979	0.193672	0.417439	2.86614	LRRC55
ENSG00000163762	16.683	0.52946	0.169695	3.15573	0.00160099	0.0288369	2.8875	TM4SF18
ENSG00000272937	5.82699	0.529244	0.194202	2.83639	0.00456267	0.0450617	3.52903	OR6U2P
ENSG00000171561	204.18	0.529065	0.127845	0.992708	0.320852	1	0.269155	OR2AT4
ENSG00000130055	11.7396	0.528811	0.193872	2.77885	0.00545518	0.0397962	5.33417	GDPD2
ENSG00000214595	58.7226	0.528763	0.165405	3.22091	0.00127786	0.0383935	1.34762	EML6
ENSG00000174332	3.32322	0.528756	0.199766	2.71609	0.00660582	0.058011	3.25515	GLIS1
ENSG00000160207	4.88438	0.528603	0.173187	3.0768	0.00209239	0.0297772	3.52903	HSF2BP
ENSG00000164742	28.6501	0.528512	0.199467	1.49475	0.13498	0.369222	2.51587	ADCY1
ENSG00000164796	28.3218	0.528485	0.176355	2.88456	0.00391955	0.0478827	2.72538	CSMD3
ENSG00000163606	8.20734	0.52827	0.176201	3.02694	0.00247046	0.0352219	3.01963	CD200R1
ENSG00000167723	26.6359	0.528247	0.167902	3.17728	0.00148662	0.0294022	2.57371	TRPV3
ENSG00000105409	7.91897	0.528221	0.200061	1.06972	0.284745	0.531633	2.72432	ATP1A3
ENSG00000124440	35.4099	0.528024	0.176942	3.02746	0.00246618	0.0654615	1.00146	HIF3A
ENSG00000205364	4.03962	0.52794	0.197601	2.82214	0.00477043	0.0466118	3.49786	MT1M
ENSG00000272693	12.036	0.527928	0.18464	2.92638	0.00342929	0.0312597	5.33417	AC073107.1
ENSG00000160111	32.6035	0.527873	0.17013	3.14679	0.00165071	0.0519566	0.9852	CPAMD8
ENSG00000060709	24.7175	0.527832	0.199736	1.33326	0.182445	0.414966	2.72538	RIMBP2
ENSG00000158815	2.18177	0.527437	0.199829	2.78656	0.00532704	0.0531796	3.04457	FGF17
ENSG00000144031	1.79967	0.527254	0.189923	3.4307	0.000602029	0.0154384	3.04457	ANKRD53
ENSG00000101445	56.1332	0.527212	0.1897	2.82414	0.00474075	0.080333	1.32593	PPP1R16B
ENSG00000236280	2.07573	0.526952	0.188729	2.78123	0.00541526	0.0608126	2.45682	AC114737.2
ENSG00000197558	17.9654	0.526884	0.19067	1.32458	0.185309	0.405154	2.8875	SSPO
ENSG00000073670	4.08803	0.52681	0.199509	2.89075	0.00384321	0.0443512	3.05668	ADAM11
ENSG00000196700	22.2485	0.526798	0.155638	3.39189	0.000694132	0.0191838	2.58397	ZNF512B
ENSG00000137225	3.23866	0.52671	0.19935	2.73684	0.00620333	0.0560399	3.25515	CAPN11
ENSG00000183690	4.07441	0.526617	0.200355	2.86903	0.00411738	0.0438823	3.34326	EFHC2
ENSG00000196460	4.83424	0.526599	0.200077	2.73383	0.00626031	0.0608126	2.86614	RFX8
ENSG00000101489	16.9054	0.526589	0.188478	1.78888	0.0736342	0.249379	2.72538	CELF4
ENSG00000186198	12.5417	0.526486	0.19193	2.77917	0.00544988	0.0412512	4.92412	SLC51B
ENSG00000176533	14.718	0.526436	0.179551	2.98239	0.00286004	0.0284019	5.33417	GNG7
ENSG00000196329	28.9293	0.526019	0.169359	3.11424	0.00184419	0.0321482	2.72538	GIMAP5
ENSG00000103723	66.3015	0.525901	0.155494	2.07488	0.0379974	0.326934	0.871238	AP3B2
ENSG00000162267	4.72326	0.525753	0.18818	3.42723	0.000609771	0.0139197	3.59619	ITIH3
ENSG00000255804	22.5927	0.525749	0.17006	3.13126	0.00174059	0.0321482	2.57371	OR6J1
ENSG00000171502	29.0385	0.5257	0.186473	2.85797	0.00426361	0.0518562	2.57371	COL24A1
ENSG00000276067	2.99208	0.525308	0.19777	3.10464	0.0019051	0.0292616	3.34326	AC009542.2
ENSG00000254957	1.02118	0.524779	0.196984	2.85614	0.00428832	0.662412	0.0270197	AC111188.2
ENSG00000146006	4.84789	0.52462	0.19722	2.85453	0.00430999	0.0476639	3.01963	LRRTM2
ENSG00000088538	13.506	0.524507	0.199647	2.70904	0.00674777	0.0466923	4.92412	DOCK3
ENSG00000183798	1.79355	0.524355	0.194551	3.16376	0.00155747	0.0271037	3.25664	EMILIN3
ENSG00000187045	5.15494	0.52424	0.199959	2.81201	0.00492325	0.0470086	3.52903	TMPRSS6
ENSG00000151917	23.8694	0.524185	0.157628	1.48645	0.137161	0.368343	2.57371	BEND6
ENSG00000153237	28.4667	0.524062	0.175046	1.75757	0.07882	0.26641	2.58397	CCDC148
ENSG00000150995	146.218	0.524053	0.152243	3.45321	0.00055395	0.0272331	1.134	ITPR1
ENSG00000173227	19.2874	0.523992	0.189636	2.83563	0.00457348	0.0535198	2.57371	SYT12
ENSG00000165072	5.68926	0.523974	0.192702	3.07343	0.00211616	0.03266	3.01963	MAMDC2
ENSG00000166862	3.60214	0.523643	0.190555	3.38419	0.000713898	0.0167328	3.25515	CACNG2
ENSG00000186868	6.82371	0.523627	0.200229	2.80463	0.00503738	0.0519037	3.01963	MAPT
ENSG00000114204	2.91255	0.523471	0.1748	4.04055	5.3327e-05	0.00379752	3.49786	SERPINI2
ENSG00000124140	14.3738	0.523148	0.192842	4.12327	3.73535e-05	0.00265532	4.06185	SLC12A5
ENSG00000064300	4.10865	0.522781	0.200361	2.74968	0.00596533	0.0567906	3.05668	NGFR
ENSG00000255524	1.58133	0.522761	0.200332	2.92361	0.00345996	0.0408244	3.22689	NPIPB8
ENSG00000090539	14.534	0.522705	0.167772	3.1395	0.00169236	0.0222591	4.97527	CHRD
ENSG00000159339	9.40385	0.522438	0.199458	2.74929	0.00597246	0.0588985	2.86614	PADI4
ENSG00000092345	2.75408	0.522429	0.191715	3.46029	0.000539592	0.013786	3.25515	DAZL
ENSG00000066230	543.579	0.522289	0.196259	2.69766	0.00698296	1	0.014426	SLC9A3
ENSG00000178562	16.6346	0.522195	0.175993	2.9992	0.00270688	0.0403766	2.58397	CD28
ENSG00000272281	26.0019	0.522177	0.180957	1.67655	0.0936297	0.298134	2.51587	TPTE2P2
ENSG00000113578	11.022	0.521494	0.192492	1.17178	0.241286	0.390277	4.06185	FGF1
ENSG00000077420	25.3507	0.521382	0.15816	3.29901	0.000970258	0.0221016	2.8875	APBB1IP
ENSG00000166743	4.47278	0.52123	0.199672	2.76848	0.00563192	0.0569801	2.86614	ACSM1
ENSG00000237353	23.869	0.521227	0.178809	1.65045	0.0988512	0.283563	2.8875	PATE4
ENSG00000167191	28.2237	0.521194	0.176876	2.97047	0.00297347	0.0419399	2.58397	GPRC5B
ENSG00000258732	0.912518	0.521156	0.192902	2.81695	0.00484816	0.683621	0.0286119	AC025884.1
ENSG00000134201	4.54165	0.52085	0.200092	2.89576	0.00378247	0.042179	3.25515	GSTM5
ENSG00000205755	3.36445	0.520814	0.195956	2.71765	0.00657482	0.0569801	3.34326	CRLF2
ENSG00000187775	20.4388	0.520575	0.196331	2.74366	0.00607593	0.0614577	2.72538	DNAH17
ENSG00000047617	13.6928	0.520532	0.19488	2.76976	0.00560976	0.0404414	5.33417	ANO2
ENSG00000156925	2.1219	0.520519	0.187948	3.33856	0.000842145	0.0202512	2.86614	ZIC3
ENSG00000105122	28.2723	0.52024	0.173758	3.00691	0.00263922	0.0376094	2.8875	RASAL3
ENSG00000259660	38.4279	0.520044	0.197154	2.80442	0.00504078	0.0714725	1.75307	DNM1P47
ENSG00000211797	0.923917	0.520018	0.199402	2.66925	0.007602	1	0	TRAV17
ENSG00000146013	1.8673	0.520011	0.197271	2.83851	0.00453252	0.0469458	3.25664	GFRA3
ENSG00000157017	2.93429	0.519961	0.197574	2.81163	0.00492906	0.0486035	3.34326	GHRL
ENSG00000180764	10.2451	0.519602	0.198653	2.78604	0.00533568	0.0408244	4.97527	PIPSL
ENSG00000153283	35.1952	0.519599	0.163359	3.19834	0.0013822	0.0467757	1.00146	CD96
ENSG00000251056	3.21844	0.51902	0.188124	3.69823	0.000217105	0.00843864	3.34326	ANKRD20A17P
ENSG00000206579	24.2516	0.518907	0.192197	2.88208	0.00395064	0.0505238	2.51587	XKR4
ENSG00000166473	40.6993	0.518515	0.173683	3.029	0.00245366	0.0471148	1.75307	PKD1L2
ENSG00000109063	23.4708	0.518418	0.189022	2.86049	0.0042299	0.0519566	2.51587	MYH3
ENSG00000145692	3.38909	0.518404	0.198396	2.96326	0.00304396	0.0375111	3.34326	BHMT
ENSG00000169668	12.596	0.518374	0.174026	1.6113	0.107114	0.221844	4.92412	BCRP2
ENSG00000164604	25.6471	0.518162	0.179103	2.93846	0.00329846	0.0418154	2.8875	GPR85
ENSG00000108852	10.85	0.517804	0.197473	2.78758	0.00531025	0.0408244	4.92412	MPP2
ENSG00000115194	11.6505	0.517746	0.186334	2.86629	0.00415307	0.0355259	4.97527	SLC30A3
ENSG00000066813	31.8397	0.517174	0.180886	1.43572	0.151083	0.627559	1.05627	ACSM2B
ENSG00000186399	19.2848	0.516967	0.172846	3.02896	0.00245397	0.0383935	2.58397	GOLGA8R
ENSG00000259630	3.68356	0.516682	0.151449	3.39007	0.000698742	0.0170525	3.05668	AC104046.1
ENSG00000172461	10.4677	0.516364	0.197739	0.961488	0.336307	0.564185	2.86614	FUT9
ENSG00000265015	2.32619	0.516354	0.195721	0.744141	0.456791	0.663896	2.86614	AP005901.3
ENSG00000184984	19.2792	0.516257	0.175076	3.00404	0.00266416	0.0388856	2.72538	CHRM5
ENSG00000154263	50.895	0.516114	0.164038	3.16394	0.00155652	0.0506115	0.9852	ABCA10
ENSG00000188305	3.08294	0.515994	0.192048	2.73982	0.00614725	0.0557451	3.25515	PEAK3
ENSG00000228383	1.04191	0.515834	0.182207	1.26498	0.205879	1	0	FAM197Y7
ENSG00000104267	175.133	0.515637	0.198482	2.64197	0.00824262	0.267069	0.269155	CA2
ENSG00000176438	86.5739	0.515562	0.143618	3.60028	0.000317876	0.0150026	1.68318	SYNE3
ENSG00000233606	6.27775	0.515334	0.200124	2.79951	0.0051181	0.05369	2.86614	OR6C66P
ENSG00000134321	70.443	0.515291	0.185919	2.7887	0.00529199	0.0848224	1.32593	RSAD2
ENSG00000178363	2.14389	0.515287	0.191189	2.99993	0.00270041	0.0383442	2.86614	CALML3
ENSG00000073282	8.87748	0.515131	0.199902	2.71667	0.00659432	0.0515051	4.06185	TP63
ENSG00000103942	42.6843	0.515003	0.188103	2.7813	0.00541415	0.102069	0.9852	HOMER2
ENSG00000211968	1.70347	0.514808	0.184683	1.73017	0.0835993	0.243539	3.22689	IGHV1-58
ENSG00000150471	38.1443	0.514785	0.197973	2.67117	0.00755864	0.080772	2.09097	ADGRL3
ENSG00000131059	3.14752	0.514686	0.199993	2.90318	0.00369393	0.0417123	3.25515	BPIFA3
ENSG00000137474	104.83	0.514635	0.155022	3.33192	0.000862496	0.0370436	0.968757	MYO7A
ENSG00000183307	4.07592	0.514484	0.192342	2.71696	0.00658854	0.0604647	3.05668	TMEM121B
ENSG00000149489	4.83184	0.514008	0.174392	2.97509	0.00292904	0.0408244	2.72432	ROM1
ENSG00000241244	1.34154	0.513928	0.189527	1.97428	0.0483498	0.209325	2.45682	IGKV1D-16
ENSG00000105928	21.2146	0.513847	0.187667	2.7866	0.0053264	0.0587632	2.57371	GSDME
ENSG00000133742	48.2665	0.513735	0.194124	2.83183	0.00462827	0.0681878	1.75307	CA1
ENSG00000099866	2.11118	0.513726	0.198692	2.94019	0.00328009	0.0459585	2.45682	MADCAM1
ENSG00000100884	3.10835	0.513614	0.185397	3.71451	0.000203597	0.0080229	3.49786	CPNE6
ENSG00000140368	24.4407	0.513528	0.17696	2.91662	0.00353852	0.0471558	2.51587	PSTPIP1
ENSG00000145491	1.48596	0.513493	0.194004	2.96382	0.00303846	0.0393589	3.04457	ROPN1L
ENSG00000240382	11.0033	0.513399	0.199998	2.64122	0.00826079	0.0501166	5.33417	IGKV1-17
ENSG00000167083	2.53888	0.513342	0.191367	2.68647	0.00722117	0.0604886	3.34326	GNGT2
ENSG00000171798	6.74844	0.513173	0.200204	2.6916	0.00711102	0.0578361	3.52903	KNDC1
ENSG00000149256	53.7106	0.513118	0.185413	2.80075	0.0050984	0.105549	0.871238	TENM4
ENSG00000197467	21.422	0.513021	0.192891	2.72351	0.00645924	0.0669723	2.51587	COL13A1
ENSG00000183206	77.5388	0.512733	0.174882	1.87427	0.0608935	0.396743	0.994627	POTEC
ENSG00000089041	32.2254	0.512389	0.166422	3.0991	0.00194112	0.0565512	1.00146	P2RX7
ENSG00000165899	12.2768	0.512262	0.199175	2.66536	0.00769058	0.0557451	4.06185	OTOGL
ENSG00000171724	10.4392	0.512204	0.196819	2.70449	0.00684103	0.0467558	4.97527	VAT1L
ENSG00000185386	14.2917	0.512124	0.1743	2.95014	0.00317625	0.0311249	4.97527	MAPK11
ENSG00000172247	1.08847	0.512033	0.196316	2.90632	0.00365708	0.613707	0.0266868	C1QTNF4
ENSG00000138400	13.4149	0.511757	0.174715	2.98142	0.00286917	0.0394	2.86614	MDH1B
ENSG00000112499	10.5978	0.511752	0.199744	2.80228	0.00507428	0.0383935	5.33417	SLC22A2
ENSG00000145649	23.5613	0.511578	0.188866	2.72413	0.00644714	0.0658026	2.58397	GZMA
ENSG00000178342	0.850757	0.511555	0.184696	3.09489	0.00196886	0.437512	0.0266868	KCNG2
ENSG00000154165	7.11796	0.511526	0.196549	2.75289	0.00590726	0.0519566	3.52903	GPR15
ENSG00000243710	6.13667	0.511386	0.189973	3.17331	0.00150714	0.0256462	3.52903	CFAP57
ENSG00000160654	22.0979	0.511252	0.165624	3.10693	0.00189038	0.0316419	2.8875	CD3G
ENSG00000106128	1.6788	0.511131	0.171947	1.85295	0.0638896	0.210216	3.22689	GHRHR
ENSG00000115556	24.1808	0.510953	0.177018	2.94337	0.00324662	0.0443767	2.57371	PLCD4
ENSG00000179242	2.50548	0.510634	0.183772	1.7754	0.0758313	0.221381	3.49786	CDH4
ENSG00000091831	21.2051	0.5105	0.186365	2.80662	0.00500637	0.0567035	2.57371	ESR1
ENSG00000187553	1.85126	0.510394	0.200123	2.77183	0.00557417	0.0545576	3.04457	CYP26C1
ENSG00000174500	4.35211	0.510312	0.20016	2.84906	0.00438487	0.0497496	2.86614	GCSAM
ENSG00000134571	4.78154	0.510302	0.197042	2.67153	0.00755056	0.0658425	3.01963	MYBPC3
ENSG00000135218	35.8972	0.510166	0.173763	2.96373	0.00303936	0.0529425	1.75307	CD36
ENSG00000276203	30.6864	0.509966	0.189366	2.76165	0.00575102	0.0696208	2.09097	ANKRD20A3
ENSG00000170959	18.6808	0.509932	0.19273	2.73345	0.0062674	0.0658026	2.51587	DCDC1
ENSG00000140795	179.764	0.509918	0.141749	0.961868	0.336116	1	0.269155	MYLK3
ENSG00000229106	0.862843	0.509638	0.193383	2.87292	0.00406697	0.649411	0.0266868	BTBD6P1
ENSG00000187010	13.1047	0.509633	0.189226	2.8038	0.00505038	0.0383935	5.33417	RHD
ENSG00000184922	78.8484	0.509406	0.15383	3.31888	0.000903809	0.0283894	1.68989	FMNL1
ENSG00000251568	0.681268	0.509244	0.192746	2.71328	0.00666203	1	0	ALG3P1
ENSG00000236670	7.72119	0.50901	0.149962	3.39585	0.000684161	0.0169771	3.01963	KRT18P5
ENSG00000136531	100.106	0.508806	0.181844	2.82435	0.0047377	0.0706722	1.68318	SCN2A
ENSG00000132185	7.9075	0.508784	0.182499	2.82099	0.00478756	0.0458746	3.59619	FCRLA
ENSG00000143515	77.42	0.508525	0.148242	3.44223	0.00057693	0.0326275	0.830646	ATP8B2
ENSG00000132681	11.2407	0.508474	0.190342	2.75675	0.00583792	0.0424361	4.97527	ATP1A4
ENSG00000183034	3.00973	0.508436	0.165507	4.20824	2.57372e-05	0.00256381	3.05668	OTOP2
ENSG00000160551	11171.3	0.508415	0.145924	3.48858	0.000485595	0.270399	0.0154667	TAOK1
ENSG00000123119	9.62283	0.508293	0.199039	1.26322	0.20651	0.432181	2.86614	NECAB1
ENSG00000007237	76.4962	0.50821	0.167908	3.03858	0.00237693	0.0417123	2.09097	GAS7
ENSG00000144648	26.3489	0.508154	0.174883	2.94325	0.00324785	0.0415828	2.8875	ACKR2
ENSG00000150048	9.88497	0.508072	0.180921	2.86754	0.00413673	0.0397569	4.06185	CLEC1A
ENSG00000283597	17.8836	0.507943	0.184519	2.81703	0.00484696	0.0535198	2.72538	FAM169B
ENSG00000151023	5.81242	0.50756	0.194526	2.67341	0.00750842	0.0658026	3.01963	ENKUR
ENSG00000186526	19.8404	0.50753	0.193932	2.69022	0.00714041	0.0708881	2.51587	CYP4F8
ENSG00000211753	1.27173	0.507384	0.196563	2.72918	0.00634922	0.786691	0.0286119	TRBV28
ENSG00000130413	144.734	0.507308	0.154316	1.19296	0.232886	1	0.126174	STK33
ENSG00000250510	3.45812	0.507256	0.192867	2.69371	0.00706621	0.0626166	3.05668	GPR162
ENSG00000186715	19.9282	0.507232	0.198421	2.64332	0.00820976	0.0709088	2.8875	MST1L
ENSG00000006788	3.5425	0.507098	0.171105	3.70391	0.000212301	0.00922293	2.86614	MYH13
ENSG00000160161	5.44128	0.506996	0.199876	2.78392	0.0053707	0.0489445	3.59619	CILP2
ENSG00000164674	23.8262	0.506969	0.145849	3.47842	0.000504372	0.0142003	2.8875	SYTL3
ENSG00000164330	23.7716	0.506597	0.179292	2.89443	0.00379842	0.0492393	2.51587	EBF1
ENSG00000181626	4.91659	0.506567	0.199633	2.68891	0.00716867	0.0636634	3.01963	ANKRD62
ENSG00000171608	52.2137	0.506514	0.167676	3.03187	0.00243041	0.042179	2.09097	PIK3CD
ENSG00000232843	3.60081	0.50622	0.200062	2.61588	0.00889978	0.0744169	2.86614	SNX18P2
ENSG00000067445	13.0443	0.506112	0.163564	3.11791	0.00182138	0.0222938	5.33417	TRO
ENSG00000275063	10.778	0.506064	0.194558	2.75663	0.00584004	0.0410255	5.33417	AC233755.1
ENSG00000091656	31.6778	0.505976	0.17495	0.989451	0.322443	0.932662	1.05627	ZFHX4
ENSG00000152253	23.9749	0.505952	0.184522	2.75741	0.00582605	0.061944	2.57371	SPC25
ENSG00000157330	13.7659	0.505835	0.1867	2.79367	0.00521132	0.0406509	4.92412	C1orf158
ENSG00000104903	8.45289	0.505739	0.178473	2.87321	0.00406326	0.0416786	3.59619	LYL1
ENSG00000185736	15.1428	0.50564	0.194821	2.70081	0.00691704	0.0523764	4.06185	ADARB2
ENSG00000213215	15.7067	0.50562	0.179968	2.85822	0.00426019	0.0349149	5.33417	OR2F1
ENSG00000127074	12.5714	0.505557	0.197712	2.65521	0.00792599	0.0512967	4.92412	RGS13
ENSG00000170049	13.965	0.505372	0.159374	3.19606	0.00139318	0.0223505	4.06185	KCNAB3
ENSG00000275976	3.55696	0.505343	0.17248	3.3628	0.000771549	0.0191838	2.86614	SPDYE11
ENSG00000228335	1.67885	0.505245	0.188547	2.66967	0.00759265	0.0658026	3.04457	AC073063.1
ENSG00000116819	2.89478	0.505214	0.198286	2.5911	0.00956702	0.0695505	3.49786	TFAP2E
ENSG00000105967	49.9395	0.505191	0.184566	2.77369	0.00554243	0.0994616	1.05627	TFEC
ENSG00000254995	32.7638	0.505028	0.146073	3.46169	0.000536802	0.0278633	1.05627	STX16-NPEPL1
ENSG00000184261	3.87975	0.504998	0.183118	3.58301	0.000339658	0.01111	3.05668	KCNK12
ENSG00000095587	19.9508	0.504943	0.175343	2.93782	0.00330525	0.0456464	2.51587	TLL2
ENSG00000171649	10.2308	0.504869	0.185304	2.81675	0.0048512	0.0428505	4.06185	ZIK1
ENSG00000211664	2.53083	0.504762	0.192406	1.98015	0.0476872	0.173961	3.34326	IGLV2-18
ENSG00000027869	21.0695	0.504566	0.125291	4.02928	5.59484e-05	0.00479017	2.57371	SH2D2A
ENSG00000183979	7.32037	0.504557	0.182001	2.81843	0.00482593	0.0466557	3.52903	NPB
ENSG00000198597	7.04197	0.504378	0.199293	2.86028	0.00423268	0.0471379	3.01963	ZNF536
ENSG00000150636	31.4331	0.504148	0.155968	3.24179	0.0011878	0.0415828	1.05627	CCDC102B
ENSG00000211951	6.03764	0.503966	0.192797	2.04142	0.0412094	0.180046	2.72432	IGHV2-26
ENSG00000149488	56.3704	0.50391	0.150316	0.546582	0.584666	1	1.34762	TMC2
ENSG00000185112	24.6234	0.503866	0.154854	3.25869	0.00111929	0.0241113	2.8875	FAM43A
ENSG00000133083	18.0369	0.503753	0.186973	2.7662	0.00567146	0.0608126	2.58397	DCLK1
ENSG00000116147	29.9204	0.503745	0.182802	3.24787	0.00116273	0.0264717	2.57371	TNR
ENSG00000135298	7.0663	0.503611	0.196482	3.21798	0.00129096	0.0256462	3.01963	ADGRB3
ENSG00000153822	5.81946	0.503556	0.200348	1.414	0.157362	0.373541	2.86614	KCNJ16
ENSG00000172014	21.905	0.503409	0.199907	2.57683	0.00997096	0.0831162	2.58397	ANKRD20A4
ENSG00000174004	10.2935	0.503388	0.175596	2.90582	0.00366295	0.0323946	5.33417	NRROS
ENSG00000162897	10.0652	0.503157	0.191835	2.66678	0.00765815	0.0478618	5.33417	FCAMR
ENSG00000150681	8.96661	0.502717	0.173147	2.93432	0.00334275	0.0308217	5.33417	RGS18
ENSG00000243064	29.0864	0.502628	0.188079	2.72144	0.00649972	0.0619003	2.8875	ABCC13
ENSG00000007306	384.573	0.502456	0.20023	2.56874	0.0102068	0.330624	0.229423	CEACAM7
ENSG00000154258	80.3834	0.502263	0.159307	2.15461	0.0311927	0.201646	1.68989	ABCA9
ENSG00000090661	24.6977	0.501827	0.184845	2.74321	0.00608419	0.0645413	2.51587	CERS4
ENSG00000213088	4.76331	0.501634	0.198341	2.57795	0.0099389	0.0697576	3.59619	ACKR1
ENSG00000153956	47.5862	0.501101	0.182642	2.78945	0.00527978	0.0731766	1.75307	CACNA2D1
ENSG00000133800	7.56634	0.500884	0.190372	2.68736	0.00720194	0.0582725	3.52903	LYVE1
ENSG00000163508	5.38978	0.50087	0.193889	2.61363	0.00895866	0.0658026	3.59619	EOMES
ENSG00000130921	248.246	0.500823	0.103535	0.138149	0.890123	1	0.262877	C12orf65
ENSG00000134545	10.6868	0.500781	0.157392	3.18418	0.00145162	0.0202512	4.92412	KLRC1
ENSG00000283208	14.6698	0.500766	0.183983	1.58528	0.112902	0.22692	4.92412	AC001226.2
ENSG00000163710	7.90048	0.500616	0.199458	1.10914	0.267369	0.50048	2.86614	PCOLCE2
ENSG00000278704	46.7918	0.500604	0.183132	2.76446	0.00570167	0.101005	1.05627	BX004987.1
ENSG00000164304	3.26246	0.500261	0.199376	2.64942	0.00806299	0.0681878	3.05668	CAGE1
ENSG00000135549	36.7302	0.500243	0.178028	2.8286	0.00467524	0.0687112	1.75307	PKIB
ENSG00000125354	90.0899	0.500111	0.134105	3.73458	0.00018803	0.0152469	0.968757	2006-09-01
ENSG00000180116	19.7965	0.499895	0.165372	1.87959	0.0601638	0.229412	2.58397	C12orf40
ENSG00000242600	1.95185	0.499518	0.200353	2.55701	0.0105576	0.0763841	3.22689	MBL1P
ENSG00000254579	8.20988	0.499473	0.183889	2.78249	0.00539438	0.0490164	3.59619	AC013488.1
ENSG00000103742	30.5054	0.499443	0.175088	2.88102	0.00396393	0.0619251	1.75307	IGDCC4
ENSG00000130584	26.8238	0.499344	0.170525	2.95473	0.00312946	0.0419399	2.72538	ZBTB46
ENSG00000276040	4.90633	0.499298	0.200113	2.70141	0.00690466	0.0568567	3.52903	SPATA31A7
ENSG00000235683	6.52551	0.499292	0.166629	3.00472	0.0026583	0.0388611	2.72432	AC018442.1
ENSG00000223703	3.20452	0.498776	0.188449	3.0548	0.00225209	0.0321482	3.34326	AC027612.1
ENSG00000186891	5.1571	0.498687	0.180445	2.75965	0.00578634	0.0515937	3.52903	TNFRSF18
ENSG00000153165	5.85511	0.498628	0.197196	2.63704	0.00836318	0.0698534	3.01963	RGPD3
ENSG00000071203	48.1244	0.498516	0.182069	3.12577	0.0017734	0.0358303	2.09097	MS4A12
ENSG00000132958	3.40664	0.498384	0.200185	2.66807	0.00762876	0.0608036	3.49786	TPTE2
ENSG00000169169	19.807	0.498094	0.187898	2.7294	0.00634494	0.0608126	2.8875	CPT1C
ENSG00000172771	46.8901	0.498031	0.162581	1.77187	0.0764159	0.294891	2.09097	EFCAB12
ENSG00000115266	6.29131	0.497953	0.197329	2.61095	0.00902913	0.0667931	3.52903	APC2
ENSG00000268500	5.3864	0.497713	0.200324	1.31276	0.189263	0.412331	2.86614	AC018755.2
ENSG00000198829	12.1894	0.497387	0.183564	2.71782	0.00657139	0.0624456	2.86614	SUCNR1
ENSG00000133107	6.44367	0.497176	0.195678	2.64939	0.00806378	0.0725021	2.72432	TRPC4
ENSG00000161381	71.0545	0.497131	0.151928	3.28148	0.00103263	0.0344131	1.32593	PLXDC1
ENSG00000146966	36.7702	0.497003	0.162795	3.07489	0.00210583	0.0394527	2.09097	DENND2A
ENSG00000109339	313.758	0.496929	0.159978	3.11639	0.0018308	0.125237	0.229423	MAPK10
ENSG00000166831	3.10724	0.496901	0.195351	2.58475	0.00974502	0.075475	3.05668	RBPMS2
ENSG00000110436	42.9055	0.496842	0.181003	1.82422	0.0681196	0.418952	1.00146	SLC1A2
ENSG00000174992	120.802	0.496606	0.198367	2.11068	0.0348	0.275574	1.07516	ZG16
ENSG00000135406	3.51081	0.496483	0.192385	2.87489	0.00404165	0.0456659	3.05668	PRPH
ENSG00000197826	9.81197	0.496342	0.200119	2.77961	0.00544246	0.0460292	4.06185	CFAP299
ENSG00000181355	7.80178	0.49632	0.200325	1.38784	0.165186	0.373054	3.01963	OFCC1
ENSG00000204909	70.5196	0.496314	0.161286	3.09775	0.00194997	0.0485778	1.32593	SPINK9
ENSG00000100365	29.5229	0.496116	0.174243	2.85561	0.00429544	0.0519037	2.57371	NCF4
ENSG00000187783	6.08065	0.495941	0.200282	2.59586	0.00943558	0.068789	3.52903	TMEM72
ENSG00000135116	13.5492	0.495611	0.200363	2.74452	0.00605986	0.0489418	4.06185	HRK
ENSG00000197376	3.99821	0.495579	0.186855	2.70449	0.00684097	0.0639553	2.86614	AC089987.1
ENSG00000249715	11.8706	0.495541	0.175776	2.85887	0.00425148	0.0349149	5.33417	FER1L5
ENSG00000162460	3.15154	0.495225	0.200313	2.5817	0.0098316	0.0722116	3.34326	TMEM82
ENSG00000100012	4.71409	0.495203	0.199697	2.73387	0.00625953	0.0587632	3.01963	SEC14L3
ENSG00000166839	19.8653	0.495161	0.167124	2.98903	0.00279867	0.0388185	2.8875	ANKDD1A
ENSG00000160224	8.77623	0.495009	0.193788	2.59368	0.00949559	0.0564592	4.92412	AIRE
ENSG00000166428	3.13602	0.49494	0.200075	2.6092	0.00907551	0.0725631	3.05668	PLD4
ENSG00000185046	18.4044	0.494909	0.195911	2.67896	0.00738506	0.0722116	2.51587	ANKS1B
ENSG00000105559	55.4063	0.494812	0.156709	3.16907	0.00152926	0.0417123	1.34762	PLEKHA4
ENSG00000167094	14.6211	0.494557	0.165081	3.03333	0.0024187	0.0297772	4.06185	TTC16
ENSG00000162643	7.0592	0.494543	0.198573	2.87006	0.004104	0.0418154	3.59619	WDR63
ENSG00000152463	6.98077	0.494495	0.199697	2.77934	0.00544687	0.053944	3.01963	OLAH
ENSG00000138722	11.4194	0.49444	0.197998	2.55716	0.0105531	0.0674578	4.06185	MMRN1
ENSG00000139908	1.73357	0.494347	0.198734	2.76705	0.00565663	0.0532237	3.22689	TSSK4
ENSG00000080493	139.31	0.494339	0.200358	2.5296	0.0114194	0.149447	1.04683	SLC4A4
ENSG00000214842	7.3076	0.494237	0.177702	2.80071	0.00509899	0.0480105	3.52903	RAD51AP2
ENSG00000181092	12.2962	0.493851	0.181363	2.78473	0.00535718	0.0394527	5.33417	ADIPOQ
ENSG00000232653	36.4763	0.493719	0.177812	2.82574	0.00471713	0.0902709	1.05627	GOLGA8N
ENSG00000158683	26.5883	0.493698	0.181796	0.821187	0.41154	0.627048	2.8875	PKD1L1
ENSG00000101265	74.6069	0.493618	0.145556	3.39461	0.000687256	0.0280917	1.32593	RASSF2
ENSG00000239920	72.1519	0.493464	0.169969	2.92588	0.00343485	0.078633	0.994627	AC104389.4
ENSG00000211787	0.99598	0.493464	0.200361	2.51208	0.0120021	1	0	TRAV8-3
ENSG00000212807	8.88275	0.493375	0.196625	2.62306	0.00871446	0.0534982	4.92412	OR2A42
ENSG00000124334	12.459	0.493318	0.19996	2.64512	0.00816625	0.0578361	4.06185	IL9R
ENSG00000176584	8.87027	0.493295	0.199373	2.61693	0.00887254	0.0539333	4.92412	DMBT1P1
ENSG00000178222	23.6769	0.493115	0.186648	2.68336	0.00728872	0.0718248	2.51587	RNF212
ENSG00000122735	3.37201	0.492937	0.172251	1.48547	0.137419	0.345129	2.86614	DNAI1
ENSG00000112183	5.69015	0.492895	0.199674	2.52216	0.0116638	0.0768756	3.52903	RBM24
ENSG00000249274	1.88268	0.492713	0.194255	2.53638	0.0112004	0.0814393	3.04457	PDLIM1P4
ENSG00000167178	8.83343	0.492614	0.20025	2.67375	0.00750089	0.0471558	5.33417	ISLR2
ENSG00000213203	15.0304	0.492601	0.172391	2.9004	0.00372687	0.0326517	5.33417	GIMAP1
ENSG00000106327	17.0958	0.492517	0.176396	2.81581	0.00486547	0.0557451	2.57371	TFR2
ENSG00000185291	20.4387	0.492491	0.165098	2.9889	0.00279982	0.0388185	2.8875	IL3RA
ENSG00000143119	74.1784	0.49241	0.167272	2.94888	0.00318925	0.0496468	2.09097	CD53
ENSG00000160539	6.28708	0.492251	0.183615	2.72165	0.00649559	0.0547997	3.52903	PLPP7
ENSG00000070182	18.1369	0.492188	0.193102	2.62152	0.00875385	0.0757086	2.72538	SPTB
ENSG00000071991	9.56606	0.492133	0.19305	2.66525	0.00769317	0.0557451	4.06185	CDH19
ENSG00000236539	138.464	0.491982	0.105307	-1.47636	0.139849	1	0.126174	HNRNPA1P54
ENSG00000268153	4.01102	0.491846	0.197996	3.01118	0.00260237	0.0335839	3.49786	AC005176.1
ENSG00000125462	19.9887	0.491597	0.194274	2.62007	0.00879127	0.0757428	2.72538	C1orf61
ENSG00000124749	10.3602	0.491491	0.200113	2.69377	0.00706483	0.0529605	4.06185	COL21A1
ENSG00000187950	6.04841	0.491458	0.191588	2.93306	0.00335636	0.0412739	3.01963	OVCH1
ENSG00000196242	16.6293	0.491375	0.17954	1.45393	0.145967	0.357133	2.8875	OR2C3
ENSG00000243696	12.7488	0.491357	0.183363	2.71042	0.00671991	0.0630252	2.86614	AC006254.1
ENSG00000138311	21.8284	0.491071	0.171886	0.916228	0.359548	0.627499	2.51587	ZNF365
ENSG00000171860	20.3697	0.490998	0.16585	2.96616	0.00301544	0.0402974	2.8875	C3AR1
ENSG00000163599	18.2574	0.490948	0.186024	2.69522	0.0070342	0.0671701	2.72538	CTLA4
ENSG00000173124	6.30442	0.490922	0.199357	2.64652	0.0081325	0.0689826	3.01963	ACSM6
ENSG00000162374	2.98978	0.490886	0.199998	0.0194613	0.984473	0.960472	3.05668	ELAVL4
ENSG00000136541	9.32535	0.490757	0.19075	2.64419	0.00818879	0.0519037	4.92412	ERMN
ENSG00000241627	1.0068	0.490178	0.196691	2.694	0.00706003	0.832522	0.0286119	UBQLN4P1
ENSG00000165646	6.47077	0.49008	0.18058	2.73424	0.00625247	0.0624456	2.72432	SLC18A2
ENSG00000185245	1.16653	0.49006	0.182513	2.9661	0.00301603	1	0	GP1BA
ENSG00000144583	2.95108	0.490027	0.200123	2.60953	0.00906673	0.0751452	2.86614	2004-03-01
ENSG00000211648	20.265	0.49	0.200148	3.20518	0.00134977	0.0281473	2.58397	IGLV1-47
ENSG00000172901	6.19363	0.489941	0.200238	2.65413	0.00795135	0.0619046	3.52903	LVRN
ENSG00000275340	4.09458	0.489846	0.199116	2.58917	0.00962062	0.0777917	2.86614	FGD5P1
ENSG00000228314	2.73932	0.489845	0.192933	2.76253	0.00573548	0.0515937	3.49786	CYP4F29P
ENSG00000100721	2.98168	0.489555	0.196235	2.54967	0.0107826	0.0769405	3.25515	TCL1A
ENSG00000078795	4.93525	0.489318	0.200075	2.64968	0.00805673	0.0706314	2.86614	PKD2L2
ENSG00000168477	21.8265	0.489302	0.199251	2.56058	0.0104499	0.0856382	2.57371	TNXB
ENSG00000149926	13.6266	0.489012	0.184638	2.71848	0.00655825	0.0438553	5.33417	FAM57B
ENSG00000158717	47.1239	0.489004	0.124676	3.92502	8.67242e-05	0.0067765	2.09097	RNF166
ENSG00000137709	22.7147	0.488958	0.190573	2.59697	0.00940496	0.0809678	2.58397	POU2F3
ENSG00000186818	8.80343	0.488877	0.198754	2.51992	0.0117381	0.0608126	5.33417	LILRB4
ENSG00000137033	150.269	0.488545	0.171885	2.85135	0.00435335	0.0831067	1.134	IL33
ENSG00000147647	2.53079	0.488482	0.170366	1.44481	0.148511	0.347789	3.05668	DPYS
ENSG00000169306	2.07584	0.488205	0.197001	2.8779	0.00400327	0.0438553	3.25664	IL1RAPL1
ENSG00000125851	10.9583	0.487878	0.193785	2.62512	0.00866193	0.0515051	5.33417	PCSK2
ENSG00000213540	1.24613	0.487674	0.200182	2.48684	0.0128884	1	0.0286119	AL359504.1
ENSG00000182183	20.2511	0.487449	0.179236	2.77806	0.0054685	0.0557451	2.8875	SHISAL2A
ENSG00000100678	3.13791	0.487259	0.195968	1.31428	0.188752	0.379564	3.34326	SLC8A3
ENSG00000239713	43.1994	0.487197	0.13995	3.48786	0.000486896	0.0195432	1.75307	APOBEC3G
ENSG00000180448	118.063	0.487187	0.123988	3.93248	8.40734e-05	0.00955426	1.04683	ARHGAP45
ENSG00000176495	48.7624	0.487041	0.160425	3.05849	0.00222457	0.0408178	2.09097	OR5AN1
ENSG00000230453	19.0474	0.486854	0.192847	2.56857	0.010212	0.0797979	2.8875	ANKRD18B
ENSG00000204403	1.55694	0.486837	0.19921	2.61436	0.00893941	0.0745127	2.86614	CASP12
ENSG00000214456	16.4892	0.486551	0.180848	2.72769	0.00637803	0.0630095	2.72538	PLIN5
ENSG00000197653	23.4609	0.486416	0.200092	2.50391	0.0122828	0.0907493	2.72538	DNAH10
ENSG00000122756	4.11444	0.486318	0.182192	3.12175	0.00179776	0.0296291	3.05668	CNTFR
ENSG00000171310	66.8366	0.486148	0.169214	2.88255	0.00394472	0.0557451	2.09097	CHST11
ENSG00000110031	56.9266	0.485639	0.122782	3.9568	7.59596e-05	0.00930332	0.994627	LPXN
ENSG00000140859	129.693	0.485616	0.154005	1.31816	0.18745	0.676136	1.134	KIFC3
ENSG00000166025	72.633	0.48551	0.168296	2.90231	0.00370421	0.0535036	2.09097	AMOTL1
ENSG00000168418	13.293	0.485494	0.177139	2.79149	0.00524657	0.0390331	5.33417	KCNG4
ENSG00000184206	25.6305	0.48546	0.170673	2.89397	0.00380405	0.0485802	2.58397	GOLGA6L4
ENSG00000151789	19.0628	0.485377	0.195465	0.847552	0.396688	0.660968	2.51587	ZNF385D
ENSG00000073737	82.9362	0.485287	0.199719	2.47685	0.0132549	0.124357	1.68318	DHRS9
ENSG00000184113	4.52872	0.485077	0.192495	2.5385	0.0111328	0.0782454	3.25515	CLDN5
ENSG00000211632	0.982701	0.484985	0.178561	3.09591	0.00196207	0.433703	0.0270197	IGKV3D-11
ENSG00000125144	26.6227	0.484966	0.189045	2.58451	0.00975167	0.0831869	2.51587	MT1G
ENSG00000225036	6.01363	0.484745	0.191115	0.954394	0.339884	0.508582	3.52903	CDK4P1
ENSG00000126259	2.78637	0.484675	0.177996	3.5309	0.00041415	0.0113618	3.34326	KIRREL2
ENSG00000282980	0.936506	0.484672	0.200139	2.50691	0.0121792	1	0.0264124	AC055839.1
ENSG00000166246	2.47501	0.484537	0.200155	2.61088	0.00903083	0.0725631	3.04457	C16orf71
ENSG00000132297	110.662	0.484477	0.195863	2.50923	0.0120994	0.147517	1.134	HHLA1
ENSG00000178690	29.5698	0.484475	0.168626	1.5883	0.112218	0.305084	2.8875	DYNAP
ENSG00000164794	75.41	0.48398	0.148719	0.799735	0.423864	1	0.871238	KCNV1
ENSG00000214553	3.83242	0.483892	0.200262	2.66759	0.0076398	0.0658425	3.05668	LRRC37A11P
ENSG00000118515	254.687	0.483686	0.157006	3.08672	0.00202381	0.128497	0.242821	SGK1
ENSG00000138741	3.9116	0.483576	0.197209	2.58235	0.00981287	0.0757086	3.05668	TRPC3
ENSG00000182993	50.1203	0.483433	0.166891	1.82134	0.0685555	0.277801	2.09097	C12orf60
ENSG00000112077	3.2985	0.483394	0.198571	2.68028	0.00735613	0.0608126	3.34326	RHAG
ENSG00000227191	4.81619	0.483249	0.192586	2.52056	0.0117169	0.0859537	2.86614	TRGC2
ENSG00000162722	12.8696	0.483109	0.189975	2.58862	0.00963619	0.0777917	2.86614	TRIM58
ENSG00000248144	53.9328	0.482964	0.200098	2.49161	0.0127165	0.138849	1.32593	ADH1C
ENSG00000234042	12.0774	0.482963	0.188698	1.19432	0.232352	0.341936	4.92412	AL591438.2
ENSG00000220201	6.17163	0.482935	0.185553	2.64347	0.00820607	0.0622895	3.59619	ZGLP1
ENSG00000182040	3.42483	0.482728	0.200065	2.52151	0.0116852	0.0792599	3.34326	USH1G
ENSG00000107742	52.5507	0.482372	0.169552	2.85496	0.00430422	0.0884345	0.994627	SPOCK2
ENSG00000143502	4.49758	0.482319	0.190809	2.99746	0.0027224	0.0351491	3.34326	SUSD4
ENSG00000283945	10.8328	0.482047	0.170791	2.86005	0.0042357	0.0486714	2.86614	LINC00032
ENSG00000166069	5.87429	0.481842	0.192978	3.0598	0.00221487	0.0343441	2.86614	TMCO5A
ENSG00000198574	5.2409	0.481831	0.200256	2.58501	0.00973768	0.0781945	2.86614	SH2D1B
ENSG00000089250	36.136	0.481804	0.189381	2.61721	0.00886514	0.129009	1.05627	NOS1
ENSG00000027644	2.80028	0.481544	0.183815	3.16069	0.00157399	0.0272195	3.25515	INSRR
ENSG00000238241	8.39953	0.481462	0.190618	2.62016	0.0087889	0.0757428	2.72432	CCR12P
ENSG00000138650	5.53972	0.481387	0.191301	0.701986	0.482688	0.664601	3.01963	PCDH10
ENSG00000154262	69.2575	0.481363	0.16092	3.01048	0.00260838	0.0441463	2.09097	ABCA6
ENSG00000211660	32.4306	0.481348	0.199928	2.48222	0.0130567	0.159855	1.05627	IGLV2-23
ENSG00000229474	27.3225	0.480916	0.150501	3.20837	0.00133487	0.0283432	2.51587	PATL2
ENSG00000206538	85.9891	0.480566	0.152747	1.85651	0.0633806	0.299936	1.68318	VGLL3
ENSG00000167216	41.4853	0.480487	0.159489	1.87331	0.0610259	0.384332	1.05627	KATNAL2
ENSG00000130294	5.95865	0.480106	0.192484	3.06255	0.00219457	0.0350229	2.72432	KIF1A
ENSG00000170324	13.0881	0.480029	0.191935	1.90874	0.0562953	0.152868	4.92412	FRMPD2
ENSG00000100336	105.654	0.479923	0.154507	3.11719	0.00182581	0.0608126	0.830646	APOL4
ENSG00000105697	11.4616	0.479604	0.178915	2.74556	0.00604079	0.0488356	4.06185	HAMP
ENSG00000205847	2.14182	0.479398	0.20027	2.51723	0.0118282	0.0831869	3.04457	OR7E91P
ENSG00000049768	8.26161	0.479294	0.167908	2.85865	0.00425453	0.0487918	2.86614	FOXP3
ENSG00000156466	1.59344	0.479276	0.193979	1.02856	0.303687	0.518456	3.04457	GDF6
ENSG00000117148	3.25505	0.479269	0.200349	2.52552	0.0115528	0.0852317	2.86614	ACTL8
ENSG00000278195	2.94704	0.479244	0.188265	2.89909	0.00374243	0.0415206	3.34326	SSTR3
ENSG00000154099	14.5237	0.479072	0.181778	2.68989	0.00714749	0.0533378	4.06185	DNAAF1
ENSG00000168412	4.96235	0.478863	0.191199	2.50875	0.0121158	0.085003	3.01963	MTNR1A
ENSG00000250420	8.94759	0.47883	0.189435	1.2813	0.200089	0.312389	4.97527	AACSP1
ENSG00000213265	1.89433	0.478591	0.193142	2.91897	0.00351192	0.0408244	3.25664	TSGA13
ENSG00000256663	2.25134	0.478524	0.198096	2.53771	0.0111581	0.0782674	3.25664	AC112777.1
ENSG00000172236	8.17674	0.478414	0.19959	2.4342	0.0149246	0.098872	2.86614	TPSAB1
ENSG00000131355	13.8783	0.478372	0.198799	2.50973	0.0120823	0.0725667	4.06185	ADGRE3
ENSG00000186513	2.31604	0.478351	0.185164	3.42663	0.000611112	0.0181342	2.45682	OR9Q2
ENSG00000155269	7.91713	0.478188	0.195592	2.68504	0.00725213	0.0585787	3.52903	GPR78
ENSG00000205670	11.1534	0.478161	0.198872	2.4449	0.0144894	0.0693452	5.33417	SMIM11A
ENSG00000137727	8.81708	0.477629	0.190675	2.53554	0.0112273	0.0622895	4.92412	ARHGAP20
ENSG00000021488	8.62095	0.477593	0.197074	1.5511	0.120877	0.281332	3.59619	SLC7A9
ENSG00000102313	5.23976	0.47757	0.189698	3.13925	0.00169379	0.0271551	3.52903	ITIH6
ENSG00000128602	26.3908	0.477556	0.192054	2.51595	0.0118712	0.0917948	2.57371	SMO
ENSG00000221843	3.31952	0.477462	0.17708	1.93063	0.0535291	0.181178	3.49786	C2orf16
ENSG00000113580	108.382	0.477329	0.143921	3.32082	0.000897543	0.0283432	1.68989	NR3C1
ENSG00000155980	14.0663	0.477096	0.198885	2.47042	0.0134955	0.066203	5.33417	KIF5A
ENSG00000198851	16.5715	0.477016	0.173352	2.75642	0.00584371	0.0602493	2.72538	CD3E
ENSG00000092051	2.67342	0.476953	0.188093	3.10325	0.00191406	0.0296291	3.25515	JPH4
ENSG00000140678	251.553	0.476597	0.177407	1.2434	0.213721	1	0.24519	ITGAX
ENSG00000189233	33.3555	0.476564	0.162868	2.95338	0.00314311	0.0747186	1.00146	NUGGC
ENSG00000116039	4.10863	0.476203	0.197262	2.58974	0.00960474	0.0723531	3.25515	ATP6V1B1
ENSG00000145777	3.07341	0.476179	0.200218	2.59464	0.00946902	0.0719055	3.25515	TSLP
ENSG00000214491	18.5292	0.476129	0.166014	1.45436	0.145846	0.369035	2.72538	SEC14L6
ENSG00000172421	41.6793	0.475873	0.157833	1.64003	0.100999	0.526111	0.9852	EFCAB3
ENSG00000172548	3.18153	0.475657	0.198396	2.51566	0.011881	0.0831869	3.05668	NIPAL4
ENSG00000160961	143.729	0.475553	0.13675	2.36192	0.0181804	0.193797	1.05831	ZNF333
ENSG00000232216	4.96703	0.475462	0.193336	2.60914	0.00907711	0.0731185	3.01963	IGHV3-43
ENSG00000130755	19.6951	0.475256	0.147842	3.22161	0.00127471	0.0278633	2.51587	GMFG
ENSG00000163464	8.96108	0.475215	0.196546	2.44786	0.0143706	0.0689826	5.33417	CXCR1
ENSG00000144550	2.39495	0.47517	0.199522	2.50984	0.0120785	0.0957169	2.45682	CPNE9
ENSG00000188921	48.072	0.475146	0.153152	3.12428	0.00178241	0.0520652	1.05627	HACD4
ENSG00000230987	28.7305	0.475065	0.16257	1.22133	0.221961	0.484419	2.51587	AL359976.1
ENSG00000284128	1.02489	0.474668	0.200344	2.43679	0.0148182	1	0.0264124	AP000356.3
ENSG00000239389	3.07641	0.474574	0.194502	2.58399	0.00976656	0.0720508	3.34326	PCDHA13
ENSG00000138435	8.9913	0.474531	0.184318	2.63855	0.00832608	0.0719055	2.86614	CHRNA1
ENSG00000010671	18.8872	0.474447	0.170643	2.80144	0.00508748	0.0533572	2.8875	BTK
ENSG00000171435	61.6544	0.474431	0.185239	2.59975	0.00932929	0.13773	0.994627	KSR2
ENSG00000132554	6.66494	0.474413	0.198821	0.929009	0.352885	0.563439	3.01963	RGS22
ENSG00000248769	5.65224	0.474254	0.198972	2.53356	0.0112911	0.0756111	3.52903	AC139495.2
ENSG00000188958	29.2596	0.474072	0.180344	2.70225	0.00688724	0.0661781	2.72538	UTS2B
ENSG00000197587	4.84805	0.474047	0.198095	2.44528	0.0144739	0.0852124	3.59619	DMBX1
ENSG00000205413	313.991	0.474025	0.168265	2.82422	0.00473958	0.215828	0.229423	SAMD9
ENSG00000106013	6.46712	0.473908	0.198601	2.54865	0.010814	0.0803419	3.01963	ANKRD7
ENSG00000129159	4.19868	0.473737	0.199532	2.46268	0.0137903	0.0945192	2.86614	KCNC1
ENSG00000126838	3.37509	0.473545	0.186737	2.34549	0.019002	0.113408	2.86614	PZP
ENSG00000167889	2.6105	0.473435	0.19591	2.75523	0.00586512	0.0532237	3.34326	MGAT5B
ENSG00000160712	91.3995	0.473421	0.151427	3.13341	0.0017279	0.0397962	1.68318	IL6R
ENSG00000010319	10.4274	0.4732	0.183605	2.62105	0.00876601	0.0604886	4.06185	SEMA3G
ENSG00000265531	2.53844	0.473103	0.199151	2.46622	0.0136546	0.0868096	3.25515	FCGR1CP
ENSG00000136732	15.459	0.472973	0.158116	2.99267	0.00276548	0.0289844	4.92412	GYPC
ENSG00000179921	2.51519	0.472808	0.192123	2.4853	0.0129442	0.0846187	3.25515	GPBAR1
ENSG00000112149	44.6399	0.472286	0.124803	1.17006	0.241976	0.616055	1.75307	CD83
ENSG00000183091	100.192	0.472065	0.183793	2.59169	0.00955048	0.140819	0.968757	NEB
ENSG00000007174	17.6586	0.471872	0.199724	2.32322	0.0201675	0.123776	2.58397	DNAH9
ENSG00000205940	1.98556	0.471744	0.199151	2.43	0.0150987	0.0921039	3.25664	HSP90AB2P
ENSG00000091592	101.325	0.471621	0.166009	2.8527	0.00433496	0.0990355	0.830646	NLRP1
ENSG00000138615	7.0878	0.471538	0.199742	2.42474	0.0153194	0.100678	2.86614	CILP
ENSG00000223553	4.62957	0.471016	0.199459	2.52657	0.0115182	0.0786061	3.34326	SMPD4P1
ENSG00000160471	21.7693	0.470963	0.190215	2.51557	0.011884	0.0863184	2.8875	COX6B2
ENSG00000121446	17.8024	0.470843	0.195086	2.69395	0.00706104	0.0696148	2.57371	RGSL1
ENSG00000185652	2.68631	0.470837	0.200369	2.59633	0.00942247	0.074066	3.05668	NTF3
ENSG00000213809	25.8205	0.470555	0.169151	2.80223	0.00507506	0.0570347	2.57371	KLRK1
ENSG00000242324	0.879208	0.470552	0.181788	1.01202	0.311528	1	0.0270197	AL049634.1
ENSG00000181693	3.37864	0.470534	0.200012	2.796	0.00517397	0.0501166	3.34326	OR8H1
ENSG00000233347	1.35182	0.470344	0.20035	2.47399	0.0133614	0.0925561	2.86614	ERP29P1
ENSG00000214756	217.824	0.469991	0.160089	2.94346	0.0032457	0.159731	0.262877	CSKMT
ENSG00000213199	6.61714	0.46994	0.192099	2.48432	0.0129798	0.0908085	2.86614	ASIC3
ENSG00000100055	72.3523	0.469877	0.172623	2.73196	0.00629593	0.110425	0.994627	CYTH4
ENSG00000262503	2.55466	0.469737	0.194941	2.41356	0.0157973	0.0950718	3.25515	AC027763.1
ENSG00000182230	8.37091	0.469274	0.200103	0.649301	0.516144	0.635429	3.52903	FAM153B
ENSG00000174125	40.28	0.469187	0.163922	2.87447	0.00404704	0.0565188	2.09097	TLR1
ENSG00000142619	6.2013	0.469066	0.200042	2.69671	0.00700289	0.0567158	3.59619	PADI3
ENSG00000237161	0.691013	0.468901	0.178466	2.91136	0.00359859	1	0	AC068446.1
ENSG00000092850	2.38048	0.468871	0.198599	2.44402	0.0145247	0.106054	2.45682	TEKT2
ENSG00000173068	53.8248	0.468822	0.178004	2.65774	0.00786659	0.106263	1.32593	BNC2
ENSG00000240809	4.42017	0.468793	0.156682	2.98141	0.0028692	0.0360209	3.34326	AC026877.1
ENSG00000171509	3.64511	0.468701	0.198647	2.53762	0.011161	0.075475	3.49786	RXFP1
ENSG00000104055	4.50058	0.468656	0.198142	2.92875	0.00340333	0.0428505	2.86614	TGM5
ENSG00000254737	22.452	0.468495	0.17966	3.09055	0.00199787	0.0343461	2.57371	OR10G4
ENSG00000029559	2.13644	0.468419	0.200063	2.39125	0.0167911	0.102235	3.04457	IBSP
ENSG00000170629	36.4903	0.46819	0.157517	1.66235	0.0964422	0.508582	1.00146	DPY19L2P2
ENSG00000165197	2.7355	0.467898	0.199025	2.56887	0.0102029	0.0747186	3.25515	VEGFD
ENSG00000075884	110.806	0.467719	0.147369	3.18271	0.00145902	0.153877	0.126174	ARHGAP15
ENSG00000125900	1.97314	0.467618	0.189933	3.06932	0.00214548	0.0319502	3.22689	SIRPD
ENSG00000115526	9.25249	0.467576	0.194889	2.50235	0.0123372	0.0626166	5.33417	CHST10
ENSG00000242337	2.44995	0.467528	0.200282	2.49741	0.0125105	0.0831067	3.25664	TFP1
ENSG00000162494	3.28795	0.467461	0.177865	0.802443	0.422297	0.587274	3.34326	LRRC38
ENSG00000164483	28.0143	0.467409	0.173793	2.72675	0.00639616	0.0657481	2.58397	SAMD3
ENSG00000157851	9.53353	0.46726	0.190292	2.54427	0.0109505	0.0689826	4.06185	DPYSL5
ENSG00000180509	17.6243	0.467027	0.173392	2.72852	0.00636201	0.0629018	2.72538	KCNE1
ENSG00000116748	3.7428	0.466947	0.190877	2.75955	0.00578802	0.0518462	3.49786	AMPD1
ENSG00000170091	2.9522	0.466937	0.181954	3.56595	0.000362547	0.0112082	3.05668	NSG2
ENSG00000121904	37.7248	0.466824	0.187858	2.52361	0.0116158	0.102645	2.09097	CSMD2
ENSG00000135063	14.4534	0.466767	0.192676	2.47124	0.0134645	0.0695505	4.92412	FAM189A2
ENSG00000120949	4.21601	0.466553	0.190623	2.47616	0.0132805	0.0828843	3.49786	TNFRSF8
ENSG00000213358	2.31042	0.466368	0.199534	2.45721	0.0140022	0.104082	2.45682	AC092933.1
ENSG00000137872	69.2874	0.466166	0.184933	2.54041	0.0110723	0.128596	1.32593	SEMA6D
ENSG00000176054	1.13255	0.466126	0.193127	2.38874	0.0169063	1	0.0264124	RPL23P2
ENSG00000174844	23.7999	0.465941	0.168747	2.79407	0.00520489	0.0579433	2.57371	DNAH12
ENSG00000162438	7.97869	0.465645	0.185361	2.58411	0.00976307	0.0781945	2.86614	CTRC
ENSG00000130943	3.18811	0.465219	0.200369	2.44253	0.0145847	0.0887695	3.34326	PKDREJ
ENSG00000163959	16.1271	0.465126	0.1958	2.44156	0.014624	0.0722116	4.97527	SLC51A
ENSG00000179766	7.52427	0.465104	0.197272	2.45863	0.0139469	0.0831869	3.59619	ATP8B5P
ENSG00000164935	3.4058	0.465013	0.200105	2.52513	0.0115655	0.0828281	3.05668	DCSTAMP
ENSG00000124469	9.79578	0.464837	0.199429	2.44416	0.0145188	0.0720508	4.97527	CEACAM8
ENSG00000146938	9.51341	0.464823	0.196888	2.52997	0.0114073	0.0626251	4.92412	NLGN4X
ENSG00000158163	23.2815	0.464646	0.170597	2.74602	0.00603222	0.0630252	2.57371	DZIP1L
ENSG00000177989	23.3103	0.464642	0.158944	2.92517	0.00344267	0.0428505	2.8875	ODF3B
ENSG00000120051	4.41694	0.464537	0.199605	2.58068	0.00986055	0.0706741	3.49786	CFAP58
ENSG00000229052	15.4628	0.464525	0.188205	2.5429	0.0109938	0.0831067	2.86614	AL449283.1
ENSG00000168748	5.98019	0.463805	0.194086	2.5465	0.0108808	0.0805681	3.01963	CA7
ENSG00000113073	6.00496	0.463726	0.200354	2.53814	0.0111444	0.0743994	3.59619	SLC4A9
ENSG00000175600	12.5542	0.463635	0.18703	2.5311	0.0113705	0.0623349	4.97527	SUGCT
ENSG00000185634	44.4589	0.463622	0.155748	-0.182714	0.855022	1	1.75307	SHC4
ENSG00000205683	17.6351	0.46356	0.195449	2.43629	0.0148387	0.0981287	2.8875	DPF3
ENSG00000156689	3.09973	0.463538	0.200144	2.47599	0.0132867	0.0828843	3.49786	GLYATL2
ENSG00000132692	3.61157	0.463536	0.180673	3.07988	0.00207085	0.0305546	3.34326	BCAN
ENSG00000213433	1.01532	0.463483	0.199687	2.32732	0.0199483	1	0.0270197	RPLP1P6
ENSG00000233426	1.64647	0.463382	0.192576	2.39234	0.0167415	0.114923	2.45682	EIF3FP3
ENSG00000129675	50.8462	0.463367	0.135028	3.4332	0.000596499	0.0222591	1.75307	ARHGEF6
ENSG00000077782	76.7606	0.463196	0.158452	2.93483	0.00333732	0.0509128	2.09097	FGFR1
ENSG00000176040	4.10534	0.462737	0.193785	3.05917	0.00221949	0.0343461	2.86614	TMPRSS7
ENSG00000273540	18.3153	0.4622	0.198391	2.44908	0.0143222	0.102568	2.58397	AGBL1
ENSG00000145721	10.1642	0.462192	0.198913	2.48542	0.0129398	0.0907623	2.86614	LIX1
ENSG00000136535	5.69689	0.462114	0.190752	3.07935	0.00207453	0.0331644	2.86614	TBR1
ENSG00000112280	23.4442	0.462111	0.197863	2.44635	0.0144313	0.100143	2.72538	COL9A1
ENSG00000198670	8.74326	0.462039	0.200077	2.45159	0.0142226	0.0961288	2.86614	LPA
ENSG00000118298	8.35304	0.461976	0.193447	2.48836	0.0128334	0.0802731	3.59619	CA14
ENSG00000143257	3.2362	0.461848	0.193432	2.74332	0.00608213	0.0543075	3.34326	NR1I3
ENSG00000124191	7.36886	0.461811	0.175994	2.63537	0.00840449	0.0700928	3.01963	TOX2
ENSG00000130303	98.5507	0.461633	0.188432	2.46489	0.0137054	0.126516	1.68989	BST2
ENSG00000230373	21.6546	0.46163	0.149049	3.10029	0.0019333	0.0337715	2.57371	GOLGA6L5P
ENSG00000198796	29.5625	0.46162	0.188514	2.47949	0.013157	0.0910898	2.8875	ALPK2
ENSG00000156920	10.7389	0.461559	0.199736	2.43888	0.0147328	0.0725021	4.97527	ADGRG4
ENSG00000131096	2.22622	0.461383	0.200289	2.37184	0.0176998	0.10514	3.04457	PYY
ENSG00000271519	45.5736	0.461351	0.162821	0.412567	0.679924	1	0.9852	AL590065.1
ENSG00000147588	4.35746	0.461315	0.199977	0.763039	0.44544	0.656095	2.86614	PMP2
ENSG00000128218	1.16923	0.46129	0.19564	2.47504	0.0133222	1	0.0270197	VPREB3
ENSG00000084453	21.6366	0.461166	0.188789	2.49987	0.0124238	0.0958628	2.51587	SLCO1A2
ENSG00000198812	2.91852	0.460904	0.200253	0.40199	0.687691	0.754605	3.34326	LRRC10
ENSG00000084731	33.9558	0.460802	0.15823	2.93034	0.00338597	0.0515051	2.09097	KIF3C
ENSG00000282815	2.6563	0.460309	0.198816	2.62541	0.00865441	0.0731766	2.86614	TEX13C
ENSG00000237223	20.0826	0.460254	0.188528	1.19613	0.231644	0.489744	2.58397	SULT1C2P1
ENSG00000157554	30.4533	0.460054	0.184976	2.50599	0.0122108	0.116069	1.75307	ERG
ENSG00000149970	87.0451	0.459906	0.160657	0.559985	0.57549	1	0.830646	CNKSR2
ENSG00000284737	5.23714	0.45987	0.200072	2.37154	0.017714	0.112086	2.72432	BX649567.1
ENSG00000211942	4.39339	0.45979	0.195258	2.4574	0.0139947	0.0848686	3.49786	IGHV3-13
ENSG00000206120	4.26223	0.459727	0.192671	3.12429	0.00178235	0.0283432	3.34326	EGFEM1P
ENSG00000187021	7.16682	0.459705	0.199372	2.43581	0.0148586	0.0869165	3.52903	PNLIPRP1
ENSG00000089692	9.83377	0.45952	0.178455	2.58144	0.00983889	0.0576935	4.92412	LAG3
ENSG00000167286	11.1766	0.459445	0.173427	2.65845	0.00785011	0.0695505	2.86614	CD3D
ENSG00000154162	18.3241	0.459425	0.187567	1.15323	0.248815	0.508582	2.58397	CDH12
ENSG00000211877	0.723339	0.459423	0.200215	2.29558	0.0217001	1	0.023026	TRAJ12
ENSG00000182271	13.4442	0.45929	0.180639	2.87816	0.00400006	0.0351491	4.92412	TMIGD1
ENSG00000154237	1499.66	0.459251	0.1677	2.74603	0.00603204	0.243978	0.232285	LRRK1
ENSG00000229887	1.43294	0.45919	0.193378	2.79815	0.00513969	0.0520652	3.04457	HNRNPA1P6
ENSG00000170099	7.37234	0.459181	0.198355	2.41538	0.0157187	0.104801	2.72432	SERPINA6
ENSG00000025708	182.952	0.459039	0.165821	2.77441	0.00553023	0.194206	0.320789	TYMP
ENSG00000180432	6.71819	0.458958	0.196503	2.46292	0.013781	0.0831067	3.59619	CYP8B1
ENSG00000235350	1.51707	0.458957	0.194193	2.74892	0.00597916	0.0648482	2.45682	AL606490.8
ENSG00000276975	28.3062	0.458796	0.196201	0.938578	0.347947	0.616698	2.51587	HYDIN2
ENSG00000184979	41.7879	0.458778	0.153247	2.99552	0.00273977	0.0455728	2.09097	USP18
ENSG00000142449	10.4905	0.458656	0.16117	6.59967	4.12066e-11	4.81544e-07	2.86614	FBN3
ENSG00000172215	15.08	0.458557	0.171931	2.66958	0.00759456	0.0475921	5.33417	CXCR6
ENSG00000174640	80.0655	0.458487	0.179218	2.59221	0.00953611	0.138849	0.994627	SLCO2A1
ENSG00000159337	18.0694	0.458234	0.170523	2.71225	0.00668289	0.0626166	2.8875	PLA2G4D
ENSG00000141338	21.9183	0.458174	0.189633	2.48201	0.0130645	0.0908085	2.8875	ABCA8
ENSG00000224553	0.749111	0.458162	0.200161	2.30355	0.0212479	1	0	AC008065.1
ENSG00000168004	3.09788	0.458098	0.186151	2.97656	0.00291499	0.0355124	3.49786	HRASLS5
ENSG00000182985	42.265	0.457794	0.184005	2.5286	0.0114518	0.154251	0.9852	CADM1
ENSG00000095370	16.474	0.457719	0.163732	2.80798	0.00498539	0.0545576	2.72538	SH2D3C
ENSG00000215388	13.3016	0.457297	0.124897	3.65645	0.000255731	0.00840032	4.06185	ACTG1P3
ENSG00000225008	1.41634	0.457244	0.200355	2.30788	0.0210057	0.115501	3.04457	AC234781.2
ENSG00000160999	14.1094	0.457212	0.15206	3.015	0.00256975	0.0271647	5.33417	SH2B2
ENSG00000161609	4.21801	0.457174	0.197824	2.53795	0.0111502	0.0809678	3.05668	CCDC155
ENSG00000113100	6.34701	0.457044	0.20021	2.45621	0.0140413	0.0834555	3.59619	CDH9
ENSG00000169856	3.19424	0.456642	0.19809	2.49694	0.0125271	0.0831067	3.25515	ONECUT1
ENSG00000112425	68.3553	0.456339	0.147563	1.84482	0.0650638	0.350067	1.32593	EPM2A
ENSG00000206172	18.5814	0.456263	0.200311	2.32823	0.0198998	0.115501	2.8875	HBA1
ENSG00000267312	1.44508	0.456223	0.197112	2.32769	0.0199287	0.11601	2.86614	AC015911.4
ENSG00000081138	15.0917	0.456033	0.193863	3.94357	8.02766e-05	0.00388798	4.97527	CDH7
ENSG00000161944	1.90928	0.455868	0.200042	2.42777	0.0151918	0.109063	2.45682	ASGR2
ENSG00000099960	11.6969	0.455839	0.18354	2.50319	0.0123081	0.0733115	4.06185	SLC7A4
ENSG00000151651	89.7635	0.455783	0.175895	2.60079	0.009301	0.138849	0.968757	ADAM8
ENSG00000115361	4.90792	0.45578	0.200369	2.46957	0.0135275	0.09332	2.86614	ACADL
ENSG00000157087	3.12998	0.455681	0.170052	3.59522	0.000324123	0.010295	3.34326	ATP2B2
ENSG00000173610	7.88338	0.455548	0.190507	2.47359	0.0133761	0.0957169	2.72432	UGT2A1
ENSG00000182070	68.6488	0.45552	0.172839	2.65991	0.00781614	0.134743	0.871238	OR52A1
ENSG00000134460	33.2671	0.455431	0.157635	2.89879	0.00374604	0.0798797	1.05627	IL2RA
ENSG00000234724	6.81272	0.455241	0.187579	2.44465	0.0144991	0.0972708	2.86614	HDAC1P1
ENSG00000171551	3.14365	0.45524	0.195369	2.55436	0.0106383	0.0790847	3.05668	ECEL1
ENSG00000213402	10.5799	0.454875	0.199084	2.31166	0.0207965	0.0979736	4.06185	PTPRCAP
ENSG00000188269	22.9567	0.454816	0.165465	1.36362	0.172687	0.391769	2.8875	OR7A5
ENSG00000102290	7.32172	0.454716	0.195228	2.42974	0.0151098	0.086816	3.59619	PCDH11X
ENSG00000151005	1.49352	0.454623	0.194957	2.69735	0.00698931	0.0605518	3.22689	TKTL2
ENSG00000152804	8.55964	0.454619	0.16613	2.73699	0.00620044	0.0585787	3.01963	HHEX
ENSG00000017427	33.8857	0.454578	0.176188	2.61599	0.00889695	0.134035	1.00146	IGF1
ENSG00000112038	20.7545	0.454499	0.175228	2.63942	0.00830473	0.0735319	2.72538	OPRM1
ENSG00000123338	112.791	0.45435	0.149034	3.05601	0.00224307	0.0589186	1.07516	NCKAP1L
ENSG00000152076	6.6702	0.454238	0.189607	2.44749	0.0143856	0.0857627	3.52903	CCDC74B
ENSG00000077943	35.9489	0.454229	0.177279	2.59268	0.00952321	0.101421	1.75307	ITGA8
ENSG00000250120	25.3784	0.454	0.185852	2.47467	0.013336	0.095454	2.72538	PCDHA10
ENSG00000174358	5.91702	0.453969	0.192625	2.58761	0.00966433	0.0695505	3.52903	SLC6A19
ENSG00000122986	13.4652	0.453953	0.150105	3.03982	0.00236723	0.0262589	5.33417	HVCN1
ENSG00000120658	12.7222	0.453901	0.177301	2.6131	0.00897254	0.0746823	2.86614	ENOX1
ENSG00000211751	13.1496	0.453739	0.195574	2.3378	0.0193974	0.114668	2.86614	TRBC1
ENSG00000085265	21.6949	0.453343	0.186818	2.45642	0.014033	0.10282	2.51587	FCN1
ENSG00000173930	8.7183	0.453298	0.193795	2.44651	0.0144248	0.0721455	4.92412	SLCO4C1
ENSG00000152969	9.19325	0.453247	0.170889	2.67171	0.0075465	0.055216	4.06185	JAKMIP1
ENSG00000106648	3.5374	0.453233	0.173135	3.76249	0.000168231	0.00804945	2.86614	GALNTL5
ENSG00000139194	2.98675	0.453221	0.19754	2.35261	0.0186424	0.10282	3.34326	RBP5
ENSG00000088827	36.436	0.453079	0.181715	2.50599	0.0122108	0.158414	1.00146	SIGLEC1
ENSG00000237693	6.79573	0.453005	0.199493	2.4449	0.0144891	0.0943178	3.01963	IRGM
ENSG00000230021	21.0894	0.45296	0.191775	2.41638	0.0156756	0.109664	2.51587	AL669831.3
ENSG00000007350	3.26558	0.452914	0.174243	2.93067	0.00338237	0.0412512	3.05668	TKTL1
ENSG00000154133	23.8249	0.452825	0.16402	2.77433	0.00553158	0.0608126	2.51587	ROBO4
ENSG00000037280	28.9484	0.45279	0.146503	3.10129	0.00192678	0.032715	2.72538	FLT4
ENSG00000119535	120.893	0.452576	0.188402	2.41948	0.0155428	0.579406	0.126174	CSF3R
ENSG00000106852	7.49237	0.452463	0.189602	2.46933	0.0135365	0.0826185	3.59619	LHX6
ENSG00000250138	21.909	0.452367	0.18053	2.52779	0.0114784	0.0869165	2.72538	AC139495.3
ENSG00000283516	6.95556	0.452247	0.188157	2.48106	0.0130991	0.0809678	3.59619	AC022167.5
ENSG00000128271	6.00338	0.45221	0.187999	2.42043	0.0155021	0.0881996	3.59619	ADORA2A
ENSG00000255776	0.813811	0.45214	0.19173	2.56772	0.010237	1	0	VDAC2P2
ENSG00000077942	195.705	0.45206	0.156228	2.90205	0.00370731	0.152207	0.328165	FBLN1
ENSG00000111262	1.70567	0.45198	0.187189	2.64232	0.00823393	0.077738	2.45682	KCNA1
ENSG00000203492	3.26249	0.451698	0.19858	2.53066	0.011385	0.0781945	3.34326	AL645937.1
ENSG00000143768	2.97499	0.451652	0.189561	2.72965	0.00634025	0.0587632	3.05668	LEFTY2
ENSG00000260230	61.3856	0.451597	0.156816	0.85502	0.39254	0.909254	1.34762	FRRS1L
ENSG00000133687	68.5819	0.451497	0.160681	2.83074	0.00464411	0.0926482	0.994627	TMTC1
ENSG00000172752	4.1249	0.451423	0.185607	1.95281	0.0508427	0.175694	3.49786	COL6A5
ENSG00000168621	13.9724	0.451422	0.181129	2.55938	0.0104859	0.0569801	5.33417	GDNF
ENSG00000236114	1.65361	0.451411	0.194604	2.65394	0.00795577	0.0759534	2.45682	AL450326.2
ENSG00000211637	5.82006	0.451304	0.197549	2.38047	0.0172904	0.110486	2.72432	IGLV4-69
ENSG00000130368	13.0115	0.451195	0.194384	1.27124	0.203644	0.302439	5.33417	MAS1
ENSG00000119283	2.47692	0.451102	0.179037	1.65983	0.0969478	0.258749	3.34326	TRIM67
ENSG00000261873	12.2966	0.451021	0.193999	2.40734	0.0160693	0.10315	2.86614	SMIM36
ENSG00000178473	1.73747	0.450468	0.192813	-1.16878	0.242494	0.515023	2.45682	UCN3
ENSG00000105290	5.31843	0.450424	0.198795	2.34934	0.0188066	0.115501	2.72432	APLP1
ENSG00000226216	0.796361	0.450424	0.198395	2.39473	0.0166326	1	0.0286119	RPS12P5
ENSG00000104951	17.5358	0.450363	0.17061	2.6455	0.00815707	0.075095	2.58397	IL4I1
ENSG00000155719	13.1908	0.450361	0.190756	0.925015	0.354958	0.43223	4.92412	OTOA
ENSG00000066056	32.732	0.450253	0.172884	2.63934	0.00830665	0.124279	1.05627	TIE1
ENSG00000229031	4.28018	0.450097	0.195201	2.39252	0.0167333	0.0966781	3.34326	MTCO1P25
ENSG00000005249	31.3073	0.449833	0.171642	2.6313	0.00850587	0.0950718	1.75307	PRKAR2B
ENSG00000179855	5.08162	0.449751	0.175405	2.56971	0.0101784	0.0822732	2.72432	GIPC3
ENSG00000170500	12.2082	0.449666	0.189092	1.11849	0.263356	0.496946	2.86614	LONRF2
ENSG00000155849	84.7348	0.449314	0.153719	2.93075	0.00338147	0.0781945	0.994627	ELMO1
ENSG00000103313	37.0236	0.449152	0.170079	2.65463	0.00793946	0.124782	1.00146	MEFV
ENSG00000122188	26.993	0.449035	0.161798	2.7962	0.00517078	0.0537931	2.8875	LAX1
ENSG00000134539	330.968	0.448942	0.16366	2.75184	0.00592609	0.243229	0.229423	KLRD1
ENSG00000090659	24.4187	0.448925	0.169934	2.66738	0.00764446	0.0725631	2.57371	CD209
ENSG00000124507	3.27057	0.448546	0.195746	2.81513	0.00487577	0.0523701	2.86614	PACSIN1
ENSG00000183807	1.26111	0.448513	0.200265	2.30875	0.0209573	1	0.0286119	FAM162B
ENSG00000180287	13.5883	0.448171	0.195969	0.538514	0.590223	0.547994	5.33417	PLD5
ENSG00000113889	6.80623	0.448118	0.200245	2.38998	0.0168491	0.0928571	3.59619	KNG1
ENSG00000099715	6.75719	0.448104	0.195609	2.42436	0.0153352	0.103346	2.72432	PCDH11Y
ENSG00000139537	1.62212	0.448055	0.189889	2.97226	0.00295614	0.0398991	2.86614	CCDC65
ENSG00000197849	23.5938	0.448044	0.166426	2.72701	0.00639113	0.0658026	2.57371	OR8G1
ENSG00000259726	8.89937	0.447988	0.181705	2.47599	0.0132868	0.0689904	4.92412	CSPG4P11
ENSG00000188783	27.1863	0.447963	0.1676	2.69713	0.00699398	0.0691515	2.58397	PRELP
ENSG00000172320	100.87	0.447956	0.15551	0.457743	0.647137	1	0.994627	OR5A1
ENSG00000197272	1.45846	0.447785	0.186443	3.02751	0.00246575	0.0339035	3.25664	IL27
ENSG00000113262	14.3571	0.447484	0.163508	1.03937	0.298632	0.394505	4.92412	GRM6
ENSG00000178031	40.729	0.447206	0.19651	2.32061	0.0203079	0.215618	0.9852	ADAMTSL1
ENSG00000114124	3.9628	0.447153	0.198858	2.36981	0.017797	0.0976041	3.49786	GRK7
ENSG00000168309	20.6208	0.447093	0.173327	2.61708	0.00886868	0.0739035	2.8875	FAM107A
ENSG00000101306	4.58175	0.447038	0.19804	2.34164	0.019199	0.102055	3.49786	MYLK2
ENSG00000180336	16.0514	0.447017	0.187512	2.46502	0.0137004	0.0779127	4.06185	MEIOC
ENSG00000265158	1.85844	0.446872	0.20034	2.44717	0.0143982	0.105647	2.45682	LRRC37A7P
ENSG00000229920	26.738	0.446796	0.168435	1.44267	0.149114	0.383959	2.58397	RPS4XP5
ENSG00000283809	105.48	0.446592	0.137415	1.58554	0.112844	0.611171	0.830646	AC007326.4
ENSG00000186509	2.03211	0.446542	0.185401	3.04254	0.0023459	0.0383935	2.45682	OR9Q1
ENSG00000103310	7.9301	0.44648	0.200308	2.37296	0.017646	0.105516	3.01963	ZP2
ENSG00000255303	22.3716	0.446342	0.17381	1.26581	0.205581	0.459219	2.57371	OR5BA1P
ENSG00000120899	285.27	0.44598	0.123265	3.6206	0.00029392	0.042896	0.24519	PTK2B
ENSG00000177535	23.7635	0.445649	0.169363	1.31802	0.187498	0.421799	2.72538	OR2B11
ENSG00000176204	36.7614	0.44555	0.161188	2.78802	0.00530315	0.0663137	2.09097	LRRTM4
ENSG00000162595	2.24232	0.445477	0.191523	-0.246657	0.805174	0.891686	2.86614	DIRAS3
ENSG00000231615	3.99324	0.44543	0.183291	2.44863	0.01434	0.0878138	3.34326	AL645568.2
ENSG00000140932	2.34586	0.4454	0.199185	2.28198	0.0224905	0.115501	3.25664	CMTM2
ENSG00000115165	67.2112	0.445283	0.159606	2.79511	0.0051882	0.106531	0.871238	CYTIP
ENSG00000171101	1.82685	0.445267	0.200369	2.35611	0.0184674	0.111588	2.86614	SIGLEC17P
ENSG00000234340	7.94042	0.44522	0.179849	2.52576	0.0115447	0.0852259	2.86614	AP000705.2
ENSG00000258469	18.1684	0.445214	0.143801	3.09776	0.00194989	0.0321482	2.8875	CHMP4BP1
ENSG00000275026	5.43781	0.445143	0.200289	2.45484	0.0140948	0.084828	3.52903	GXYLT1P4
ENSG00000189129	2.31511	0.445037	0.189654	2.86022	0.00423354	0.0452611	3.25664	PLAC9
ENSG00000140015	3.68226	0.444994	0.184512	3.17501	0.00149831	0.0272331	3.05668	KCNH5
ENSG00000258150	1.92325	0.444651	0.19874	2.68047	0.00735195	0.0619046	3.25664	AC133555.3
ENSG00000172478	38.5825	0.444597	0.183334	2.44903	0.0143241	0.169166	1.05627	C2orf54
ENSG00000135835	17.7886	0.444504	0.19696	2.38079	0.0172755	0.114222	2.57371	KIAA1614
ENSG00000124657	0.960777	0.444391	0.197476	0.582206	0.560428	1	0.0270197	OR2B6
ENSG00000279486	12.6675	0.444367	0.192345	2.40298	0.0162622	0.0768702	4.92412	OR2AG1
ENSG00000004897	487.767	0.444287	0.126159	0.709585	0.477962	1	0.164611	CDC27
ENSG00000167751	4.88938	0.444278	0.1995	2.34135	0.0192143	0.116887	2.72432	KLK2
ENSG00000182022	99.0294	0.444214	0.170595	2.61039	0.00904386	0.100758	1.68318	CHST15
ENSG00000258111	1.53006	0.443969	0.19566	2.2562	0.0240584	0.11994	3.25664	AC079316.1
ENSG00000274570	3.10122	0.443853	0.191529	2.80295	0.00506376	0.0502933	3.25515	SPDYE10P
ENSG00000160791	17.4642	0.443712	0.169748	2.62136	0.00875799	0.07813	2.58397	CCR5
ENSG00000115850	5.15524	0.443703	0.199957	2.31716	0.0204949	0.105088	3.52903	LCT
ENSG00000213601	1.03219	0.443579	0.199904	2.2739	0.0229722	1	0	KRT18P19
ENSG00000173626	119.52	0.443538	0.161424	1.52679	0.126812	0.570434	1.05831	TRAPPC3L
ENSG00000162367	17.5959	0.443536	0.179401	2.52958	0.01142	0.0909302	2.51587	TAL1
ENSG00000164669	14.89	0.443402	0.177859	2.52509	0.0115668	0.0626993	4.97527	INTS4P1
ENSG00000256463	1.36173	0.443398	0.174499	0.895402	0.370572	0.595427	2.86614	SALL3
ENSG00000080293	3.97121	0.443277	0.200367	2.34531	0.0190112	0.113408	2.86614	SCTR
ENSG00000253620	0.350123	0.443236	0.195668	2.29483	0.0217427	1	0	AC144568.1
ENSG00000157927	11.7679	0.443236	0.199171	2.39586	0.0165812	0.0744169	5.33417	RADIL
ENSG00000143858	5.70868	0.443222	0.199868	1.08287	0.278867	0.510874	2.86614	SYT2
ENSG00000133401	54.3849	0.443154	0.174823	2.56325	0.0103698	0.145198	0.994627	PDZD2
ENSG00000237438	43.8919	0.443073	0.168543	1.41983	0.155658	0.637424	1.05627	CECR7
ENSG00000114279	7.31152	0.443062	0.200369	2.46242	0.0138003	0.0972859	2.72432	FGF12
ENSG00000215912	7.78557	0.442884	0.176178	2.53167	0.0113522	0.0757428	3.52903	TTC34
ENSG00000106511	3.87068	0.442852	0.199638	2.29785	0.0215705	0.121248	2.86614	MEOX2
ENSG00000133250	22.7752	0.442713	0.141634	3.13842	0.00169862	0.0296291	2.8875	ZNF414
ENSG00000141540	18.2221	0.442624	0.174308	2.56655	0.0102716	0.0846187	2.58397	TTYH2
ENSG00000249876	0.733673	0.442268	0.200369	2.26624	0.023437	1	0.0236493	AC010285.2
ENSG00000008118	3.07156	0.442159	0.196924	2.63324	0.00845743	0.0723531	2.86614	CAMK1G
ENSG00000128918	12.6571	0.44211	0.196343	2.30627	0.0210957	0.119848	2.86614	ALDH1A2
ENSG00000237788	13.1241	0.442059	0.140024	3.16074	0.00157369	0.0214514	4.92412	AL162615.1
ENSG00000121895	14.5153	0.441817	0.180398	2.49152	0.0127199	0.0898706	2.86614	TMEM156
ENSG00000183918	7.75703	0.441618	0.192806	2.32868	0.0198762	0.103346	3.52903	SH2D1A
ENSG00000172519	38.5937	0.441426	0.176709	1.51086	0.130825	0.604026	0.9852	OR10H5
ENSG00000141574	60.6974	0.441225	0.182045	2.43555	0.0148693	0.150236	1.34762	SECTM1
ENSG00000112232	1.73585	0.441116	0.185944	3.14399	0.00166663	0.0278691	3.25664	KHDRBS2
ENSG00000197083	4.75904	0.441094	0.186239	2.3976	0.0165029	0.107522	2.72432	ZNF300P1
ENSG00000133069	4.72753	0.441021	0.184	2.43674	0.0148202	0.0863775	3.59619	TMCC2
ENSG00000258417	2.27076	0.441012	0.188182	0.34307	0.731546	0.846565	2.86614	AC100868.1
ENSG00000185869	27.5541	0.440872	0.181483	2.47304	0.0133968	0.098872	2.57371	ZNF829
ENSG00000187857	38.6475	0.440869	0.167008	-0.00125667	0.998997	1	2.09097	OR6C75
ENSG00000180251	22.468	0.440814	0.172176	0.951209	0.341499	0.603916	2.57371	SLC9A4
ENSG00000180999	3.1958	0.44068	0.199958	2.48367	0.0130035	0.0831892	3.34326	C1orf105
ENSG00000179813	2.69885	0.440489	0.193572	2.70706	0.00678816	0.0635633	2.86614	FAM216B
ENSG00000164199	61.9468	0.440473	0.168204	1.5921	0.111362	0.47144	1.32593	ADGRV1
ENSG00000127084	58.8328	0.440461	0.159766	2.77126	0.00558404	0.111172	0.871238	FGD3
ENSG00000036530	164.515	0.440433	0.143572	1.80141	0.0716386	0.789516	0.320789	CYP46A1
ENSG00000186281	12.9865	0.440356	0.19943	2.36653	0.0179559	0.0809678	4.92412	GPAT2
ENSG00000215218	2.59655	0.440133	0.200196	2.25787	0.023954	0.124154	3.05668	UBE2QL1
ENSG00000277304	1.86369	0.439943	0.191795	2.7132	0.00666369	0.0626993	2.86614	AC142086.6
ENSG00000122694	37.4954	0.439928	0.142129	3.09905	0.0019414	0.0412512	1.75307	GLIPR2
ENSG00000100079	7.81827	0.4399	0.199769	2.23585	0.0253614	0.137234	2.72432	LGALS2
ENSG00000179626	15.252	0.439838	0.174479	2.57668	0.00997541	0.0653354	4.06185	OR6C4
ENSG00000276141	116.451	0.439837	0.140719	3.13416	0.00172348	0.0515937	1.05831	WHAMMP3
ENSG00000163565	243.805	0.439552	0.160678	2.73953	0.00615262	0.238993	0.24519	IFI16
ENSG00000216316	4.1581	0.439528	0.172133	2.55069	0.0107508	0.0825462	2.86614	AL022722.1
ENSG00000075340	12.7679	0.439462	0.186454	2.39333	0.016696	0.0862767	4.06185	ADD2
ENSG00000180481	16.973	0.439452	0.165261	-0.0168648	0.986544	1	2.72538	GLIPR1L2
ENSG00000225215	3.2613	0.439435	0.164637	2.66347	0.00773396	0.0626166	3.34326	SMARCE1P1
ENSG00000166402	9.01634	0.439199	0.196132	2.29159	0.0219294	0.0862767	5.33417	TUB
ENSG00000018625	8.50316	0.439092	0.199696	2.98968	0.00279271	0.03483	3.52903	ATP1A2
ENSG00000173599	51.169	0.439027	0.144424	3.0495	0.00229223	0.0410255	2.09097	PC
ENSG00000145794	10.7289	0.438953	0.199708	0.920696	0.357209	0.433703	4.92412	MEGF10
ENSG00000174945	22.3736	0.438902	0.185039	0.799764	0.423848	0.656369	2.72538	AMZ1
ENSG00000133619	14.2575	0.438497	0.195841	2.28738	0.0221734	0.123215	2.86614	KRBA1
ENSG00000146197	22.4674	0.438054	0.189087	2.33812	0.019381	0.123011	2.51587	SCUBE3
ENSG00000215190	83.0152	0.438012	0.146797	2.99557	0.00273935	0.0696208	0.994627	LINC00680
ENSG00000142405	12.5933	0.437952	0.180341	2.48003	0.013137	0.0681878	4.97527	NLRP12
ENSG00000158220	24.4889	0.437952	0.190568	2.33786	0.0193945	0.123011	2.51587	ESYT3
ENSG00000064886	12.6203	0.437929	0.183753	2.436	0.0148505	0.0985376	2.86614	CHI3L2
ENSG00000186452	7.91234	0.437836	0.176399	2.53569	0.0112226	0.08195	3.01963	TMPRSS12
ENSG00000211625	4.10869	0.437765	0.188091	2.48972	0.0127842	0.0868096	3.05668	IGKV3D-20
ENSG00000234073	2.02134	0.437759	0.189334	2.31112	0.020826	0.118661	2.86614	AC011816.1
ENSG00000103034	15.2855	0.437611	0.177696	2.49523	0.0125875	0.0892589	2.86614	NDRG4
ENSG00000125430	27.8858	0.437568	0.144604	3.02868	0.00245629	0.0383935	2.57371	HS3ST3B1
ENSG00000164591	7.68473	0.437294	0.199417	2.36073	0.018239	0.11062	2.86614	MYOZ3
ENSG00000165972	13.748	0.437218	0.198486	2.35312	0.0186168	0.0828281	4.92412	CCDC38
ENSG00000133454	13.2082	0.437162	0.194924	5.16266	2.43465e-07	0.000116992	4.06185	MYO18B
ENSG00000104888	16.79	0.43703	0.182987	2.44062	0.0146621	0.100779	2.72538	SLC17A7
ENSG00000040731	1.95444	0.436907	0.198979	2.49307	0.0126645	0.0982675	2.45682	CDH10
ENSG00000156218	285.197	0.436456	0.16132	2.71412	0.00664519	0.314013	0.16381	ADAMTSL3
ENSG00000130032	20.3686	0.436057	0.173013	2.57364	0.0100636	0.0791417	2.8875	PRRG3
ENSG00000166840	22.7315	0.436028	0.188119	2.35865	0.0183417	0.117296	2.57371	GLYATL1
ENSG00000151474	93.6444	0.435972	0.142932	3.0571	0.00223488	0.0456659	1.68989	FRMD4A
ENSG00000131914	13.4178	0.435948	0.189758	2.36587	0.0179876	0.0810178	4.92412	LIN28A
ENSG00000230635	1.2606	0.435896	0.17695	2.93465	0.00333922	0.563142	0.0286119	CYP4F60P
ENSG00000118777	19.3867	0.435715	0.197795	0.872643	0.382858	0.603763	2.8875	ABCG2
ENSG00000123453	10.4536	0.435688	0.17783	2.47532	0.0133119	0.068789	4.97527	SARDH
ENSG00000167972	51.2647	0.435636	0.191723	2.28949	0.0220512	0.24022	0.871238	ABCA3
ENSG00000196628	289.414	0.435579	0.159303	2.74438	0.00606257	0.297175	0.16381	TCF4
ENSG00000008516	22.3635	0.435446	0.18647	2.35447	0.0185493	0.114848	2.72538	MMP25
ENSG00000163637	122.358	0.435316	0.152893	2.85541	0.0042981	0.0848522	1.07516	PRICKLE2
ENSG00000163661	3.44687	0.435225	0.196769	0.313803	0.753671	0.793125	3.34326	PTX3
ENSG00000117971	11.1199	0.435096	0.193249	2.34465	0.019045	0.0831869	4.92412	CHRNB4
ENSG00000168702	7.70107	0.435019	0.193659	3.0148	0.0025715	0.0333417	3.52903	LRP1B
ENSG00000182612	32.4551	0.434923	0.152449	1.57037	0.116329	0.413423	1.75307	TSPAN10
ENSG00000173404	4.12597	0.434879	0.191941	0.299152	0.764824	0.799821	3.34326	INSM1
ENSG00000143552	3.13798	0.434742	0.199569	0.348669	0.727338	0.777861	3.34326	NUP210L
ENSG00000211678	0.893475	0.434602	0.173097	2.23443	0.0254549	1	0.0286119	IGLJ3
ENSG00000178789	3.82119	0.434493	0.194703	2.2945	0.021762	0.114034	3.25515	CD300LB
ENSG00000164841	1.16761	0.434407	0.200349	0.492178	0.622593	1	0.0286119	TMEM74
ENSG00000187726	7.47877	0.434397	0.195862	2.32656	0.0199889	0.103783	3.52903	DNAJB13
ENSG00000168995	4.71972	0.434349	0.187316	2.36288	0.0181336	0.10688	3.01963	SIGLEC7
ENSG00000124215	11.4129	0.43412	0.193648	2.28048	0.0225793	0.0914438	4.92412	CDH26
ENSG00000105825	8.98012	0.434117	0.197919	2.22478	0.0260958	0.111322	4.06185	TFPI2
ENSG00000171703	12.4734	0.434086	0.185715	2.3616	0.0181961	0.0904432	4.06185	TCEA2
ENSG00000078053	6.60643	0.434065	0.196437	-0.180594	0.856686	0.825012	3.52903	AMPH
ENSG00000142494	18.4381	0.433993	0.181199	2.44163	0.0146213	0.100758	2.72538	SLC47A1
ENSG00000144868	9.98896	0.433913	0.198339	2.33025	0.019793	0.115501	2.86614	TMEM108
ENSG00000205794	2.24386	0.433843	0.197708	2.2793	0.0226494	0.11601	3.25664	AC098591.1
ENSG00000164100	7.83995	0.433783	0.199138	2.32559	0.0200407	0.103893	3.52903	NDST3
ENSG00000249931	3.40553	0.433781	0.198434	2.40314	0.0162551	0.0965255	3.25515	GOLGA8K
ENSG00000160883	23.084	0.4335	0.179624	2.4255	0.0152872	0.10315	2.72538	HK3
ENSG00000091181	7.97271	0.433159	0.197041	2.31278	0.0207348	0.11847	2.86614	IL5RA
ENSG00000095713	5.33331	0.433149	0.176679	3.78302	0.000154939	0.00797023	2.72432	CRTAC1
ENSG00000102466	12.9781	0.432968	0.195086	3.27426	0.0010594	0.0163203	4.97527	FGF14
ENSG00000220494	1.36191	0.432931	0.200336	2.22526	0.0260637	0.126063	3.22689	YAP1P1
ENSG00000180178	44.3203	0.43273	0.184271	2.3642	0.0180689	0.200969	0.9852	FAR2P1
ENSG00000114948	9.08469	0.432637	0.196367	2.28606	0.0222507	0.090346	4.97527	ADAM23
ENSG00000163879	15.7238	0.43259	0.194905	2.25214	0.0243133	0.0910898	5.33417	DNALI1
ENSG00000211679	147.823	0.432504	0.200243	1.15531	0.247964	0.780176	1.134	IGLC3
ENSG00000101916	15.7581	0.432417	0.170069	2.54647	0.0108819	0.0828843	2.86614	TLR8
ENSG00000144290	9.9503	0.432317	0.195492	2.26806	0.0233256	0.126666	2.86614	SLC4A10
ENSG00000256660	1.55338	0.432271	0.194297	2.45722	0.0140018	0.0885639	3.22689	CLEC12B
ENSG00000164588	24.3588	0.432203	0.200342	1.38302	0.166658	0.407453	2.57371	HCN1
ENSG00000142224	2.98114	0.432142	0.198852	2.41349	0.0158007	0.0907623	3.49786	IL19
ENSG00000225492	10.9766	0.431954	0.184886	2.34865	0.0188414	0.0831067	4.92412	GBP1P1
ENSG00000179639	1.69447	0.431906	0.199881	2.28474	0.022328	0.115607	3.22689	FCER1A
ENSG00000240929	0.831235	0.431899	0.195222	0.378486	0.70507	1	0.0266868	HIST2H2BB
ENSG00000167613	27.0207	0.431877	0.168051	2.60723	0.00912788	0.0751452	2.8875	LAIR1
ENSG00000126759	24.4166	0.431717	0.135665	3.19302	0.00140795	0.0287201	2.57371	CFP
ENSG00000177736	2.30113	0.431667	0.177496	2.42339	0.0153763	0.0939379	3.22689	FXNP2
ENSG00000157510	28.336	0.431529	0.1558	2.78518	0.00534987	0.0588028	2.57371	AFAP1L1
ENSG00000175785	1.95498	0.431441	0.190688	2.70229	0.00688637	0.0704821	2.45682	PRIMA1
ENSG00000156414	7.56947	0.431375	0.200129	2.31369	0.020685	0.118319	2.86614	TDRD9
ENSG00000154277	4.59457	0.431245	0.192818	2.25192	0.0243273	0.12515	3.05668	UCHL1
ENSG00000158077	5.03982	0.431224	0.195687	2.28007	0.0226034	0.110165	3.59619	NLRP14
ENSG00000185737	2.8679	0.431094	0.180076	4.99551	5.86803e-07	0.000234124	3.49786	NRG3
ENSG00000180777	18.6403	0.430875	0.196741	2.25607	0.0240663	0.137535	2.57371	ANKRD30B
ENSG00000124251	1.52045	0.430838	0.199782	2.44256	0.0145835	0.106263	2.45682	TP53TG5
ENSG00000242488	1.52785	0.430799	0.198128	2.45252	0.0141858	0.104821	2.45682	AF107885.1
ENSG00000124212	29.7119	0.430732	0.170295	2.55415	0.0106448	0.081502	2.8875	PTGIS
ENSG00000091138	889.23	0.430697	0.199222	2.23182	0.0256269	0.546956	0.232285	SLC26A3
ENSG00000211659	20.4314	0.430387	0.200157	1.07142	0.283981	0.545769	2.58397	IGLV3-25
ENSG00000111834	3.19124	0.430341	0.199027	2.27322	0.023013	0.117055	3.25515	RSPH4A
ENSG00000241294	9.19507	0.430245	0.19833	2.7506	0.00594868	0.0587632	2.86614	IGKV2-24
ENSG00000139219	11.2332	0.430241	0.184992	4.36695	1.25992e-05	0.00120301	5.33417	COL2A1
ENSG00000103319	25.8155	0.430218	0.134199	3.21073	0.00132398	0.0272331	2.72538	EEF2K
ENSG00000178795	2.62691	0.429981	0.198767	2.24153	0.0249919	0.11754	3.49786	GDPD4
ENSG00000185156	8.30247	0.4299	0.176717	2.44273	0.0145764	0.100678	2.72432	MFSD6L
ENSG00000205045	95.549	0.429779	0.167248	2.58619	0.00970437	0.141826	0.968757	SLFN12L
ENSG00000186628	13.4092	0.429759	0.195809	2.3092	0.0209324	0.0982675	4.06185	FSD2
ENSG00000277734	18.0992	0.429722	0.1673	2.56834	0.0102187	0.0797979	2.8875	TRAC
ENSG00000169418	12.4723	0.429697	0.1925	2.31087	0.0208402	0.0834555	5.33417	NPR1
ENSG00000179133	11.0618	0.429535	0.190348	2.34	0.0192837	0.0831869	4.97527	C10orf67
ENSG00000145113	174.401	0.429346	0.198716	2.23602	0.0253506	0.456596	0.320789	MUC4
ENSG00000110876	31.9601	0.429344	0.155394	2.76447	0.00570148	0.104082	1.00146	SELPLG
ENSG00000198520	7.05756	0.429225	0.179576	2.42576	0.0152763	0.0972708	3.01963	ARMH1
ENSG00000229386	16.0925	0.429209	0.180767	2.43184	0.0150223	0.0731766	4.97527	OR8B9P
ENSG00000183476	3.78687	0.429152	0.184445	2.57963	0.00989063	0.0734272	3.25515	SH2D7
ENSG00000159556	2.42565	0.429118	0.191839	2.26373	0.0235907	0.11847	3.25664	ISL2
ENSG00000157514	125.552	0.429028	0.153777	2.79335	0.00521659	0.0950718	1.07516	TSC22D3
ENSG00000150656	12.9993	0.429022	0.183119	2.38489	0.0170844	0.0756111	5.33417	CNDP1
ENSG00000178404	13.2266	0.42899	0.173485	2.48285	0.0130336	0.0679127	4.97527	CEP295NL
ENSG00000144893	13.5352	0.428901	0.200358	2.30146	0.0213658	0.120646	2.86614	MED12L
ENSG00000249978	0.725474	0.428794	0.194846	2.25368	0.024216	1	0.0249435	TRGV7
ENSG00000204869	78.8095	0.428374	0.166061	2.5937	0.009495	0.140719	0.968757	IGFL4
ENSG00000260357	3.41517	0.428364	0.188127	2.90661	0.00365364	0.0410255	3.34326	DNM1P34
ENSG00000119714	12.1574	0.428343	0.174113	2.46778	0.0135953	0.0695505	4.97527	GPR68
ENSG00000102886	31.0308	0.428243	0.157121	2.72922	0.00634847	0.106908	1.05627	GDPD3
ENSG00000142549	3.63081	0.427832	0.200237	2.28509	0.0223075	0.123607	2.86614	IGLON5
ENSG00000168594	6.47014	0.427805	0.198614	2.29952	0.0214757	0.10662	3.59619	ADAM29
ENSG00000100191	2.96752	0.427782	0.19852	2.22914	0.0258044	0.11994	3.49786	SLC5A4
ENSG00000171115	22.5894	0.427724	0.148425	2.88408	0.00392564	0.0503976	2.51587	GIMAP8
ENSG00000254440	2.18623	0.427682	0.195429	2.5814	0.00984006	0.0731766	3.25664	PBOV1
ENSG00000187098	57.3227	0.427676	0.148901	1.2058	0.227894	0.683023	1.34762	MITF
ENSG00000137098	2.7201	0.427633	0.184081	2.34591	0.0189807	0.105397	3.25515	SPAG8
ENSG00000101298	24.8853	0.427594	0.18984	2.26496	0.023515	0.13553	2.58397	SNPH
ENSG00000039600	5.05328	0.427341	0.199327	2.18255	0.0290693	0.127623	3.52903	SOX30
ENSG00000178645	11.3162	0.427307	0.189782	2.3102	0.0208768	0.0868096	4.97527	C10orf53
ENSG00000211949	130.095	0.427272	0.200179	2.17406	0.0297005	0.812336	0.126174	IGHV3-23
ENSG00000178125	1.14032	0.427251	0.195636	0.495621	0.620162	1	0.0286119	PPP1R42
ENSG00000214198	9.20959	0.427235	0.164897	2.62272	0.00872315	0.0515937	5.33417	TTC41P
ENSG00000129596	2.72318	0.427204	0.189241	3.14528	0.00165926	0.0271037	3.49786	CDO1
ENSG00000152953	6.06925	0.427176	0.200082	2.3546	0.0185429	0.114848	2.72432	STK32B
ENSG00000149534	15.8603	0.427084	0.171101	2.53636	0.0112013	0.0696573	4.06185	MS4A2
ENSG00000254613	4.39341	0.427053	0.200346	2.30116	0.0213827	0.111052	3.34326	OR6M2P
ENSG00000177398	8.26206	0.42701	0.200298	2.26303	0.0236338	0.127623	2.86614	UMODL1
ENSG00000231922	5.89731	0.427009	0.200312	2.287	0.0221955	0.110169	3.52903	AL138479.1
ENSG00000187889	16.5519	0.426867	0.194847	2.54513	0.0109236	0.0828281	2.8875	FYB2
ENSG00000183873	10.9842	0.426824	0.199292	2.28075	0.0225635	0.0871872	5.33417	SCN5A
ENSG00000177363	8.73083	0.426471	0.163479	2.62341	0.00870536	0.0534906	4.92412	LRRN4CL
ENSG00000240720	7.39911	0.426387	0.188423	2.33363	0.0196149	0.112086	3.01963	LRRD1
ENSG00000234828	32.7673	0.426294	0.164992	2.60706	0.00913232	0.136953	0.9852	IQCM
ENSG00000165914	249.697	0.426289	0.15699	2.72328	0.00646367	0.247249	0.242821	TTC7B
ENSG00000167641	2.00219	0.426279	0.1975	2.17884	0.0293434	0.134859	3.25664	PPP1R14A
ENSG00000124343	5.87174	0.426245	0.193885	4.41361	1.0166e-05	0.00135423	3.59619	XG
ENSG00000176230	64.9062	0.426202	0.152542	1.76398	0.0777345	0.383873	1.34762	OR4K17
ENSG00000147509	0.884292	0.426016	0.192882	-0.58978	0.555338	1	0.0286119	RGS20
ENSG00000046653	14.6987	0.425944	0.189905	2.3007	0.0214086	0.0885781	4.92412	GPM6B
ENSG00000167261	8.71367	0.425914	0.176766	2.43736	0.0147951	0.0809678	4.06185	DPEP2
ENSG00000228960	43.4644	0.425787	0.186881	2.3091	0.0209379	0.156552	1.75307	OR2A9P
ENSG00000212122	0.923767	0.425702	0.197036	2.31521	0.0206017	1	0.0286119	TSSK1B
ENSG00000175985	27.6824	0.425539	0.163434	2.62662	0.00862382	0.0782674	2.51587	PLEKHD1
ENSG00000106689	1.10442	0.425537	0.184832	2.92034	0.00349651	0.576577	0.0286119	LHX2
ENSG00000123560	5.74454	0.425533	0.175177	3.76646	0.000165577	0.00781371	3.01963	PLP1
ENSG00000125813	2.4624	0.425468	0.198865	0.547628	0.583947	0.726274	3.04457	PAX1
ENSG00000170683	2.74757	0.425464	0.197679	2.28913	0.0220719	0.110198	3.49786	OR10A3
ENSG00000132164	6.06423	0.425411	0.200367	2.31456	0.020637	0.115087	3.01963	SLC6A11
ENSG00000162399	5.80056	0.425378	0.194536	0.260466	0.794505	0.909834	2.72432	BSND
ENSG00000139220	19.0768	0.425292	0.198271	2.23629	0.0253328	0.132686	2.8875	PPFIA2
ENSG00000283399	1.36657	0.425157	0.182624	2.88626	0.00389855	0.0465361	2.86614	AC004381.2
ENSG00000172987	3.71757	0.425116	0.200121	2.36886	0.0178431	0.100678	3.34326	HPSE2
ENSG00000160097	3.7688	0.425031	0.196749	2.41167	0.0158796	0.0953065	3.25515	FNDC5
ENSG00000091879	39.9625	0.424884	0.144708	2.94135	0.00326782	0.0763215	1.00146	ANGPT2
ENSG00000250011	7.19846	0.424832	0.178445	2.3859	0.0170374	0.11	2.72432	HMGB1P3
ENSG00000167355	5.84005	0.424716	0.198417	2.25817	0.0239353	0.11479	3.52903	OR51B5
ENSG00000253763	0.915658	0.42471	0.187696	2.38915	0.0168876	1	0.0270197	IGHV3-6
ENSG00000101222	1.59717	0.424646	0.195321	2.51259	0.011985	0.0953065	2.45682	SPEF1
ENSG00000188403	0.500124	0.424622	0.168457	2.53165	0.0113528	1	0	IGHV1OR15-9
ENSG00000226085	13.0971	0.424481	0.188273	2.27717	0.0227763	0.0875605	5.33417	UQCRFS1P1
ENSG00000110047	204.452	0.424411	0.131054	1.19446	0.232298	1	0.264783	EHD1
ENSG00000242715	142.301	0.424315	0.151446	0.640879	0.521602	1	1.05831	CCDC169
ENSG00000188822	21.2724	0.424284	0.171487	2.51138	0.0120259	0.0868096	2.8875	CNR2
ENSG00000073150	1.64394	0.424243	0.200358	2.19728	0.0280006	0.136418	3.04457	PANX2
ENSG00000223916	1.74607	0.424136	0.18875	2.25001	0.024448	0.12165	3.22689	AC097638.1
ENSG00000154645	7.34021	0.424109	0.183231	2.36344	0.0181061	0.0970286	3.59619	CHODL
ENSG00000280913	6.81446	0.424096	0.190924	2.30812	0.0209925	0.123011	2.72432	CTSLP2
ENSG00000108798	17.636	0.424085	0.155037	2.7374	0.00619265	0.062127	2.72538	ABI3
ENSG00000171643	1.20683	0.423979	0.197141	2.34801	0.0188742	1	0	S100Z
ENSG00000119917	113.267	0.423876	0.173099	2.45472	0.0140996	0.166063	1.07516	IFIT3
ENSG00000182378	121.721	0.423831	0.141943	2.99084	0.0027821	0.22331	0.126174	PLCXD1
ENSG00000145863	3.4937	0.423724	0.200365	2.24991	0.0244544	0.116239	3.49786	GABRA6
ENSG00000255987	2.78152	0.423723	0.197929	2.15092	0.0314823	0.150012	2.86614	TOMM20P2
ENSG00000143786	23.3883	0.423624	0.1552	1.18126	0.237498	0.481326	2.72538	CNIH3
ENSG00000136457	3.70058	0.423586	0.187122	2.47067	0.0134861	0.0893986	3.05668	CHAD
ENSG00000140623	1.47661	0.423279	0.185108	2.775	0.00552014	0.0525179	3.22689	2012-09-01
ENSG00000160191	71.3462	0.423131	0.177875	2.38856	0.0169148	0.161383	1.34762	PDE9A
ENSG00000140506	4.65314	0.423126	0.170614	3.76822	0.000164413	0.00708935	3.59619	LMAN1L
ENSG00000183715	6.98804	0.423044	0.195066	3.11442	0.00184304	0.0312597	2.86614	OPCML
ENSG00000250461	26.7133	0.423022	0.153	2.77156	0.00557878	0.0605518	2.57371	AC122718.1
ENSG00000113758	77.5436	0.422991	0.164419	2.57917	0.00990369	0.156397	0.830646	DBN1
ENSG00000215869	2.43718	0.422873	0.195691	2.54903	0.0108023	0.0893078	2.45682	AC092506.1
ENSG00000165874	3.1231	0.422636	0.194477	2.55002	0.0107715	0.0826185	2.86614	FAM35BP
ENSG00000182885	22.1871	0.42263	0.191728	2.22631	0.0259933	0.144489	2.51587	ADGRG3
ENSG00000115935	144.736	0.42261	0.138431	3.05706	0.0022352	0.0600983	1.04683	WIPF1
ENSG00000080224	3.88827	0.422474	0.192718	1.16347	0.244638	0.459646	3.05668	EPHA6
ENSG00000155966	11.0867	0.422394	0.198699	2.19692	0.0280265	0.099481	5.33417	AFF2
ENSG00000250423	2.92027	0.422378	0.190321	2.59715	0.00940014	0.076453	2.86614	KIAA1210
ENSG00000266200	6.85656	0.422317	0.200322	2.17838	0.0293778	0.128431	3.52903	PNLIPRP2
ENSG00000166317	6.92541	0.422308	0.190357	2.29622	0.0216631	0.125099	2.72432	SYNPO2L
ENSG00000223760	4.3726	0.422193	0.200083	2.29064	0.021984	0.118027	3.05668	MED15P9
ENSG00000186684	21.4869	0.422168	0.169966	2.52434	0.0115917	0.0907493	2.57371	CYP27C1
ENSG00000214860	2.03754	0.422166	0.188601	2.82734	0.00469363	0.0560811	2.45682	EVPLL
ENSG00000283384	11.5812	0.422118	0.195022	0.820718	0.411807	0.470224	4.92412	AL138694.1
ENSG00000146374	8.21527	0.422093	0.194707	-0.412276	0.680137	0.838117	2.72432	RSPO3
ENSG00000168447	25.1316	0.421886	0.19733	2.22644	0.0259848	0.134859	2.8875	SCNN1B
ENSG00000234965	0.546972	0.421734	0.177879	2.47655	0.0132658	1	0.0249435	SHISA8
ENSG00000231512	1.8679	0.421637	0.200299	2.18633	0.0287912	0.138217	3.04457	SEPT14P21
ENSG00000225217	15.4934	0.42149	0.188626	2.2408	0.0250392	0.132583	2.86614	HSPA7
ENSG00000169327	30.1891	0.42141	0.1725	1.53647	0.124423	0.335112	2.72538	OR5AU1
ENSG00000149646	11.1766	0.421198	0.151793	2.78437	0.00536315	0.0408244	4.97527	CNBD2
ENSG00000173567	9.70787	0.420943	0.199689	2.31926	0.020381	0.0866159	4.92412	ADGRF3
ENSG00000169442	12.6302	0.420868	0.172836	2.43414	0.0149274	0.0733115	4.92412	CD52
ENSG00000211882	0.557613	0.420673	0.195101	2.19457	0.0281942	1	0	TRAJ7
ENSG00000125531	4.69678	0.420541	0.192466	2.23283	0.0255602	0.117288	3.59619	FNDC11
ENSG00000186648	24.5333	0.420407	0.16746	2.5222	0.0116623	0.0907623	2.58397	CARMIL3
ENSG00000185274	11.1768	0.420245	0.185594	2.3297	0.0198218	0.0953065	4.06185	GALNT17
ENSG00000198754	7.76172	0.419963	0.166529	2.53367	0.0112875	0.0747186	3.59619	OXCT2
ENSG00000161509	6.34078	0.419766	0.187945	2.27193	0.0230908	0.122516	3.01963	GRIN2C
ENSG00000189134	0.837147	0.419539	0.198254	2.21027	0.0270865	1	0.0286119	NKAPL
ENSG00000094661	45.0053	0.419385	0.159652	0.337492	0.735746	1	2.09097	OR1I1
ENSG00000214711	8.08515	0.419195	0.188536	2.25905	0.0238804	0.114668	3.52903	CAPN14
ENSG00000139865	35.093	0.41917	0.187863	2.285	0.0223126	0.2243	1.00146	TTC6
ENSG00000115295	38.5838	0.419135	0.171742	2.45369	0.0141398	0.174678	0.9852	CLIP4
ENSG00000126733	3.56562	0.419098	0.198936	0.731489	0.464481	0.66888	2.86614	DACH2
ENSG00000173917	9.81379	0.419092	0.182534	2.30094	0.021395	0.0996741	4.06185	HOXB2
ENSG00000259404	4.42488	0.418994	0.200369	2.33208	0.0196967	0.115377	2.86614	EFL1P1
ENSG00000213305	0.816161	0.418955	0.192918	2.28473	0.0223286	1	0.0270197	HNRNPCP6
ENSG00000263142	12.2289	0.418834	0.197735	2.15909	0.0308434	0.104831	5.33417	LRRC37A17P
ENSG00000181036	4.81061	0.418657	0.20003	2.22556	0.0260439	0.11847	3.59619	FCRL6
ENSG00000171227	37.2809	0.418626	0.175696	2.39387	0.0166716	0.190757	1.00146	TMEM37
ENSG00000107831	1.89962	0.418474	0.197213	2.17969	0.0292806	0.134859	3.25664	FGF8
ENSG00000128011	6.07473	0.418469	0.16864	2.48749	0.012865	0.0809678	3.52903	LRFN1
ENSG00000163815	3.03812	0.418275	0.190628	2.19795	0.0279526	0.130855	3.25515	CLEC3B
ENSG00000146094	27.2521	0.418196	0.150792	2.77666	0.005492	0.0578361	2.72538	DOK3
ENSG00000180316	6.21665	0.418106	0.193039	2.22867	0.0258356	0.134859	2.86614	PNPLA1
ENSG00000129204	41.5518	0.418012	0.16385	2.58136	0.00984127	0.140719	1.00146	USP6
ENSG00000162669	5.01066	0.417991	0.195339	2.93268	0.0033605	0.0383935	3.52903	HFM1
ENSG00000213197	11.518	0.417952	0.15285	2.7387	0.00616822	0.0440818	4.97527	AC012066.1
ENSG00000134042	13.6634	0.417893	0.192231	2.30347	0.0212525	0.0875605	4.97527	MRO
ENSG00000224976	1.476	0.417705	0.184092	0.994731	0.319867	0.516346	3.22689	PARP4P2
ENSG00000203859	3.50727	0.417696	0.17884	2.99045	0.00278569	0.0355124	3.34326	HSD3B2
ENSG00000010310	27.6538	0.41765	0.161832	2.60099	0.00929547	0.0804876	2.58397	GIPR
ENSG00000186407	28.6016	0.417519	0.198776	2.16502	0.0303865	0.155314	2.58397	CD300E
ENSG00000164707	11.8795	0.41749	0.195611	2.26424	0.0235594	0.127521	2.86614	SLC13A4
ENSG00000187533	5.73532	0.417415	0.200285	2.44552	0.0144644	0.094266	3.01963	PRR27
ENSG00000176798	8.23627	0.417413	0.170209	0.913288	0.361091	0.519877	3.59619	OR51L1
ENSG00000186517	52.2664	0.417388	0.160186	2.61339	0.00896485	0.144083	0.871238	ARHGAP30
ENSG00000105929	2.82259	0.417325	0.182085	2.62192	0.00874349	0.0688871	3.25515	ATP6V0A4
ENSG00000213630	1.09358	0.417285	0.199532	2.15677	0.0310235	1	0.0264124	BOLA3P3
ENSG00000103522	36.404	0.417263	0.164323	2.55596	0.0105895	0.141864	1.05627	IL21R
ENSG00000140470	29.684	0.417119	0.178728	2.34895	0.0188264	0.120789	2.51587	ADAMTS17
ENSG00000211698	1.76884	0.417073	0.185659	3.08659	0.0020247	0.030623	3.25664	TRGV4
ENSG00000177706	48.4865	0.417053	0.160707	2.60013	0.00931891	0.137234	1.00146	FAM20C
ENSG00000022556	27.2481	0.4169	0.161295	2.60647	0.0091481	0.0797979	2.58397	NLRP2
ENSG00000162804	64.5789	0.416844	0.168024	2.49131	0.0127272	0.163334	0.994627	SNED1
ENSG00000183813	22.3511	0.416635	0.153667	2.72954	0.00634235	0.0653354	2.58397	CCR4
ENSG00000171094	4.72406	0.416613	0.166741	2.37974	0.0173249	0.104524	3.01963	ALK
ENSG00000121807	8.12738	0.41652	0.185914	2.27614	0.0228374	0.125237	2.86614	CCR2
ENSG00000237225	7.47126	0.41648	0.193207	2.24726	0.0246236	0.115127	3.59619	OR13K1P
ENSG00000254328	0.549109	0.41601	0.200347	2.09355	0.0363003	1	0.0249435	AC008429.4
ENSG00000124243	91.7151	0.415924	0.148326	2.81163	0.00492919	0.106263	0.830646	BCAS4
ENSG00000171700	22.1341	0.415845	0.146353	2.84281	0.00447182	0.0515937	2.72538	RGS19
ENSG00000250361	4.16427	0.415802	0.194797	2.20458	0.0274835	0.124254	3.49786	GYPB
ENSG00000206052	21.5045	0.415628	0.198634	2.21059	0.027064	0.147969	2.51587	DOK6
ENSG00000160326	15.362	0.415563	0.144268	2.88144	0.00395865	0.0467757	2.86614	SLC2A6
ENSG00000130775	74.0948	0.415462	0.158615	2.62322	0.0087103	0.111772	1.34762	THEMIS2
ENSG00000059728	525.243	0.415401	0.139051	2.98971	0.00279243	0.722895	0.0146642	MXD1
ENSG00000111335	217.646	0.415288	0.180262	2.3127	0.020739	0.587871	0.16381	OAS2
ENSG00000166535	19.6017	0.415265	0.156735	1.05545	0.29122	0.538601	2.72538	A2ML1
ENSG00000100987	4.32774	0.41525	0.200295	2.19886	0.0278882	0.140066	2.86614	VSX1
ENSG00000153094	146.757	0.415237	0.113578	3.66003	0.000252181	0.017541	1.05831	BCL2L11
ENSG00000125872	3.35491	0.415107	0.198803	2.19815	0.0279386	0.125237	3.49786	LRRN4
ENSG00000262943	27.1265	0.415103	0.19839	2.12726	0.0333984	0.167093	2.51587	ALOX12P2
ENSG00000126860	19.6767	0.414924	0.168389	2.46468	0.0137136	0.0970286	2.72538	EVI2A
ENSG00000183458	76.0595	0.41454	0.185449	2.25274	0.0242753	0.235581	0.994627	AC138932.1
ENSG00000132514	5.38512	0.414523	0.189803	2.21525	0.0267427	0.120559	3.59619	CLEC10A
ENSG00000183625	3.05577	0.414522	0.200262	2.1871	0.0287352	0.137859	3.05668	CCR3
ENSG00000107201	168.2	0.41447	0.137726	3.01039	0.00260916	0.139335	0.270462	DDX58
ENSG00000187017	59.3784	0.414361	0.165797	2.50718	0.0121699	0.135019	1.34762	ESPN
ENSG00000145020	35.3828	0.414137	0.174384	2.38984	0.0168559	0.185524	1.05627	AMT
ENSG00000131018	311.849	0.413937	0.146026	2.83809	0.00453846	0.252242	0.164611	SYNE1
ENSG00000166796	4.31102	0.413922	0.198936	2.1723	0.0298332	0.130267	3.49786	LDHC
ENSG00000164485	1.90965	0.413876	0.199161	2.24394	0.0248362	0.131687	2.86614	IL22RA2
ENSG00000026036	142.947	0.41381	0.145658	2.84413	0.00445331	0.0838144	1.134	RTEL1-TNFRSF6B
ENSG00000102349	79.2647	0.413723	0.149534	1.69664	0.0897641	0.491844	0.994627	KLF8
ENSG00000133116	6.43575	0.413659	0.19351	0.928002	0.353407	0.563439	3.01963	KL
ENSG00000177238	65.6863	0.413247	0.189073	2.20431	0.0275024	0.216158	1.32593	TRIM72
ENSG00000161082	11.7774	0.412971	0.185648	2.28777	0.0221507	0.123206	2.86614	CELF5
ENSG00000196862	1.39697	0.412851	0.167382	2.35143	0.0187016	0.10857	3.04457	RGPD4
ENSG00000197646	9.40728	0.412807	0.176342	2.34357	0.0190999	0.0831067	4.97527	PDCD1LG2
ENSG00000179111	0.926037	0.41277	0.193689	2.39057	0.0168222	1	0.0270197	HES7
ENSG00000257950	24.1165	0.412675	0.154682	2.68557	0.00724064	0.0659254	2.8875	P2RX5-TAX1BP3
ENSG00000243566	5.45827	0.41257	0.188698	2.20375	0.0275416	0.135715	3.01963	UPK3B
ENSG00000066294	86.9936	0.412504	0.166476	2.4839	0.0129954	0.122887	1.68989	CD84
ENSG00000129455	7.62645	0.412485	0.196984	0.380048	0.703909	0.830234	2.86614	KLK8
ENSG00000079102	39.3402	0.412274	0.18268	2.2856	0.0222778	0.225927	0.9852	RUNX1T1
ENSG00000055955	8.84457	0.412212	0.186322	2.24822	0.0245622	0.0958628	4.97527	ITIH4
ENSG00000132274	202.666	0.412167	0.147469	2.80275	0.0050669	0.203924	0.269155	TRIM22
ENSG00000088756	76.1916	0.41203	0.156328	1.588	0.112286	0.473387	1.32593	ARHGAP28
ENSG00000198300	15.3783	0.412009	0.195323	2.18438	0.0289346	0.142371	2.86614	PEG3
ENSG00000133048	71.2037	0.411913	0.176632	2.33901	0.0193348	0.207687	0.994627	CHI3L1
ENSG00000105255	7.40686	0.411824	0.186036	2.27228	0.0230693	0.122493	3.01963	FSD1
ENSG00000169760	5.83178	0.411809	0.185081	2.69781	0.00697982	0.0571575	3.52903	NLGN1
ENSG00000130487	3.75445	0.411708	0.192636	2.1446	0.0319845	0.140719	3.25515	KLHDC7B
ENSG00000109991	2.91532	0.411659	0.199985	2.16638	0.0302822	0.141021	3.05668	P2RX3
ENSG00000123689	64.3652	0.411651	0.191655	1.3455	0.178463	0.603396	1.34762	G0S2
ENSG00000187987	7.7855	0.411432	0.198385	2.12545	0.0335489	0.159499	2.72432	ZSCAN23
ENSG00000099860	69.6844	0.411403	0.147125	0.532492	0.594386	1	0.871238	GADD45B
ENSG00000133488	10.1412	0.411375	0.189775	2.20641	0.0273554	0.0979853	5.33417	SEC14L4
ENSG00000160886	4.26384	0.411246	0.189614	0.256265	0.797746	0.798295	3.49786	LY6K
ENSG00000196620	14.5285	0.411134	0.195353	2.21186	0.0269762	0.101305	4.97527	UGT2B15
ENSG00000161682	2.53708	0.41113	0.196214	2.14743	0.0317588	0.138456	3.34326	FAM171A2
ENSG00000161133	4.82227	0.411115	0.200174	2.13159	0.0330408	0.158061	2.72432	USP41
ENSG00000163687	18.9868	0.410749	0.178456	2.33131	0.0197371	0.11847	2.72538	DNASE1L3
ENSG00000179583	358.338	0.410749	0.180506	2.2853	0.0222952	0.510636	0.229423	CIITA
ENSG00000137571	53.2005	0.410673	0.170344	2.42106	0.0154754	0.153178	1.34762	SLCO5A1
ENSG00000108830	7.68047	0.410462	0.197126	2.19762	0.0279761	0.136953	3.01963	RND2
ENSG00000130751	2.03835	0.410388	0.200269	2.12343	0.0337177	0.145358	3.22689	NPAS1
ENSG00000161681	7.47257	0.41037	0.195885	0.658232	0.510389	0.69984	2.86614	SHANK1
ENSG00000182667	31.9291	0.410362	0.184012	2.24996	0.0244513	0.154787	2.09097	NTM
ENSG00000173262	13.9414	0.410335	0.195529	2.20838	0.0272179	0.114112	4.06185	SLC2A14
ENSG00000279000	17.0112	0.41032	0.171855	1.1329	0.257254	0.518968	2.57371	OR10A6
ENSG00000150510	24.5732	0.410308	0.163566	2.52953	0.0114216	0.0868096	2.72538	FAM124A
ENSG00000109047	3.31307	0.410265	0.200355	2.20111	0.027728	0.135338	3.05668	RCVRN
ENSG00000254067	1.93498	0.410109	0.200165	2.19784	0.0279602	0.152682	2.45682	AC123767.1
ENSG00000133561	28.4814	0.410071	0.1542	2.66377	0.00772713	0.068789	2.8875	GIMAP6
ENSG00000121068	24.0672	0.410024	0.160157	2.5724	0.0100998	0.0817671	2.72538	TBX2
ENSG00000170848	13.5984	0.409982	0.200154	2.15875	0.0308692	0.104831	5.33417	PSG6
ENSG00000134343	3.08143	0.409943	0.169659	2.2305	0.0257143	0.119761	3.49786	ANO3
ENSG00000230305	6.3014	0.409865	0.176793	1.24976	0.211389	0.450807	2.72432	AC004980.3
ENSG00000230006	153.724	0.409855	0.140394	2.92333	0.00346313	0.165873	0.264783	ANKRD36BP2
ENSG00000136378	23.0596	0.409831	0.162521	2.53558	0.0112262	0.0885781	2.58397	ADAMTS7
ENSG00000111837	3.77137	0.409815	0.192452	2.17983	0.0292704	0.132686	3.34326	MAK
[truncated: 23,616 more rows]
