# Supplementary material for: Molecular subtyping improves prognostication of Stage 2 colorectal cancer
Source: BMC Cancer. 2019 Nov 27;19:1155. doi: 10.1186/s12885-019-6327-4 (PMC6882162; doi:10.1186/s12885-019-6327-4)
Supplement: Supplementary file 3 — Additional file 3: Table S4. Differentially upregulated genes associated with decreased survival in Stage 2 colorectal tumours [file 12885_2019_6327_MOESM3_ESM.xlsx]

## Sheet: A-vs-D.genes.diffexp.stats_dn
gene	baseMean	log2FoldChange	lfcSE	stat	pvalue	padj	weight	GeneSymbol
ENSG00000161395	104.495	-1.78943	0.135068	-3.23205	0.00122904	0.0439828	0.994627	PGAP3
ENSG00000141736	849.117	-1.62771	0.12412	-3.0546	0.00225357	0.634085	0.0154667	ERBB2
ENSG00000177984	87.3658	-1.54871	0.19545	-1.45204	0.146489	0.646426	0.968757	LCN15
ENSG00000185615	4.16276	-1.47374	0.198414	-0.801263	0.422979	0.587815	3.34326	PDIA2
ENSG00000160678	1.72196	-1.22496	0.199973	2.59875	0.00935631	0.0830437	2.45682	S100A1
ENSG00000167110	343.377	-1.06569	0.102106	1.10706	0.268269	1	0.229423	GOLGA2
ENSG00000165272	93.055	-0.968105	0.197103	-4.83861	1.30748e-06	0.000852925	0.968757	AQP3
ENSG00000100346	7.36307	-0.927019	0.19858	1.14385	0.252688	0.427775	3.59619	CACNA1I
ENSG00000182601	5.06448	-0.914112	0.168354	-2.5479	0.0108375	0.0739035	3.52903	HS3ST4
ENSG00000181333	10.7026	-0.865627	0.184412	-2.5458	0.0109026	0.0608126	4.97527	HEPHL1
ENSG00000164822	36.3486	-0.857149	0.184189	-2.83139	0.00463459	0.0919906	1.00146	DEFA6
ENSG00000104371	4.92184	-0.839086	0.197002	-1.87013	0.0614654	0.219874	2.86614	DKK4
ENSG00000182600	54.0187	-0.811735	0.14837	2.14809	0.0317069	0.180157	2.09097	SNORC
ENSG00000229119	0.363562	-0.797812	0.185903	0.545218	0.585604	1	0	AC026403.1
ENSG00000170442	3.11315	-0.79225	0.2003	0.0735793	0.941345	0.892555	3.34326	KRT86
ENSG00000162998	15.8667	-0.778213	0.17954	-1.73029	0.0835783	0.259269	2.86614	FRZB
ENSG00000273173	5.34686	-0.773516	0.196088	-1.35941	0.174016	0.351327	3.52903	SNURF
ENSG00000135480	21.7696	-0.756759	0.195133	-0.562445	0.573813	0.786691	2.58397	KRT7
ENSG00000106541	3365.98	-0.751556	0.189528	-3.93209	8.42108e-05	0.023173	0.232285	AGR2
ENSG00000163515	42.5633	-0.744991	0.199743	-3.65341	0.000258779	0.0127589	1.75307	RETNLB
ENSG00000164816	47.0733	-0.736427	0.175735	-3.16514	0.00155006	0.0501166	1.00146	DEFA5
ENSG00000154654	14.8297	-0.696257	0.199757	2.20252	0.0276285	0.0985376	5.33417	NCAM2
ENSG00000021826	62.3047	-0.694007	0.200358	-3.43928	0.000583253	0.0195865	2.09097	CPS1
ENSG00000198618	0.931411	-0.687723	0.17424	-0.427122	0.66929	1	0.0286119	PPIAP22
ENSG00000064201	5.83865	-0.687589	0.185168	3.89917	9.65234e-05	0.00602387	2.86614	TSPAN32
ENSG00000283932	241.211	-0.681816	0.198736	-3.3843	0.000713589	0.0722116	0.242669	AL121722.1
ENSG00000150667	19.14	-0.671835	0.20012	-1.70142	0.0888635	0.284201	2.58397	FSIP1
ENSG00000172057	211.869	-0.670341	0.107614	-3.77354	0.000160949	0.0297772	0.270462	ORMDL3
ENSG00000106927	3.36431	-0.642159	0.199184	0.566206	0.571254	0.71596	3.05668	AMBP
ENSG00000109610	101.505	-0.641226	0.18814	-3.38584	0.000709612	0.03338	0.968757	SOD3
ENSG00000008838	268.657	-0.630595	0.0889884	0.145661	0.884189	1	0.242821	MED24
ENSG00000147257	14.3869	-0.625776	0.199663	-0.816746	0.414074	0.524065	4.06185	GPC3
ENSG00000203783	1.908	-0.621258	0.187915	-0.359791	0.719003	0.784966	3.25664	PRR9
ENSG00000141741	84.274	-0.617379	0.089246	-2.78977	0.00527454	0.0745137	1.68989	MIEN1
ENSG00000085741	40.7445	-0.604752	0.199876	-1.06095	0.288713	0.616055	2.09097	WNT11
ENSG00000259803	2.08053	-0.602139	0.185929	1.49717	0.134349	0.329029	3.04457	SLC22A31
ENSG00000231925	13.2629	-0.600513	0.19904	-2.98409	0.00284423	0.0292777	4.97527	TAPBP
ENSG00000133636	2.44611	-0.580896	0.180894	-0.190759	0.848714	0.854599	3.25664	NTS
ENSG00000006606	2.97762	-0.57027	0.198816	-0.789473	0.429836	0.643472	2.86614	CCL26
ENSG00000113205	4.8556	-0.567367	0.197765	-2.86536	0.0041654	0.0467757	3.01963	PCDHB3
ENSG00000249884	5.80965	-0.561001	0.200308	-2.81133	0.00493371	0.0466985	3.59619	RNF103-CHMP3
ENSG00000196549	132.881	-0.560863	0.190712	-2.9233	0.00346339	0.0763841	1.05831	MME
ENSG00000145824	137.224	-0.55457	0.191026	-0.183226	0.854621	1	1.07516	CXCL14
ENSG00000175065	7.9795	-0.553964	0.184749	-1.05001	0.293714	0.51086	3.01963	DSG4
ENSG00000100399	4.4733	-0.552585	0.19429	-2.86419	0.00418082	0.0428505	3.49786	CHADL
ENSG00000108298	2400.56	-0.549389	0.109845	-1.94495	0.0517813	1	0.014426	RPL19
ENSG00000267056	9.71759	-0.547381	0.189093	-2.87619	0.00402503	0.0471558	2.86614	AC005336.1
ENSG00000120693	99.459	-0.540539	0.188152	-2.86207	0.00420885	0.0658026	1.68989	SMAD9
ENSG00000205426	1.88284	-0.536791	0.181123	-0.193526	0.846547	1	2.45682	KRT81
ENSG00000106236	47.6324	-0.533122	0.198008	-1.64608	0.0997475	0.380789	1.75307	NPTX2
ENSG00000196542	6.91173	-0.525578	0.197393	-0.508013	0.611444	0.690531	3.52903	SPTSSB
ENSG00000186474	8.57576	-0.519933	0.19955	-0.687291	0.491899	0.67062	3.01963	KLK12
ENSG00000114854	4.24546	-0.511504	0.197916	-2.57263	0.0100928	0.0731766	3.34326	TNNC1
ENSG00000101197	2.65478	-0.507481	0.200027	0.663569	0.506966	0.632425	3.49786	BIRC7
ENSG00000106178	78.9843	-0.505776	0.183631	-2.74088	0.0061274	0.0809678	1.68318	CCL24
ENSG00000164761	59.6607	-0.500321	0.17973	-0.980629	0.326776	1	0.871238	TNFRSF11B
ENSG00000158764	2.80883	-0.498876	0.178944	-3.23305	0.00122475	0.0256462	2.86614	ITLN2
ENSG00000175426	138.428	-0.498759	0.193123	-2.51636	0.0118574	0.150236	1.07516	PCSK1
ENSG00000220392	1.35821	-0.493839	0.191417	-2.59808	0.00937472	0.0714725	3.25664	FCF1P5
ENSG00000170571	75.7809	-0.493271	0.175324	-2.80395	0.00504804	0.104901	0.871238	EMB
ENSG00000235776	1.32727	-0.48726	0.197152	-2.58192	0.00982521	0.0782674	2.86614	AC000089.1
ENSG00000108344	344.094	-0.486471	0.0844616	-0.205605	0.8371	1	0.164611	PSMD3
ENSG00000036473	4.34394	-0.485542	0.199247	0.95703	0.338552	0.548128	3.05668	OTC
ENSG00000134757	52.6729	-0.484289	0.20035	-1.02653	0.304643	1	0.871238	DSG3
ENSG00000107020	73.3439	-0.479009	0.108408	-1.39919	0.161757	0.450232	2.09097	PLGRKT
ENSG00000109101	2.2264	-0.477363	0.193326	1.6698	0.0949597	0.269585	3.04457	FOXN1
ENSG00000165617	44.378	-0.476656	0.171724	-2.771	0.00558851	0.075475	1.75307	DACT1
ENSG00000244167	1.70426	-0.475549	0.200217	-2.38133	0.0172504	0.100678	3.22689	AC005532.2
ENSG00000150628	4.90111	-0.472306	0.200368	1.89294	0.058366	0.189905	3.52903	SPATA4
ENSG00000109255	9.25167	-0.471583	0.199473	-2.33925	0.0193225	0.114621	2.86614	NMU
ENSG00000179914	64.5638	-0.470391	0.192121	0.399014	0.689883	1	0.994627	ITLN1
ENSG00000109472	79.2258	-0.470279	0.190371	-2.45948	0.013914	0.174679	0.968757	CPE
ENSG00000115828	80.3062	-0.469292	0.190071	-2.45331	0.0141547	0.128869	1.68989	QPCT
ENSG00000094804	175.254	-0.466988	0.132376	-3.52644	0.00042119	0.0447975	0.328165	CDC6
ENSG00000217527	4.42168	-0.464663	0.172467	-2.69028	0.00713929	0.0658026	2.86614	RPS16P5
ENSG00000146166	15.253	-0.463717	0.183268	1.68698	0.0916066	0.225707	4.06185	LGSN
ENSG00000137673	148.594	-0.462705	0.198773	-2.30302	0.021278	0.682242	0.126174	MMP7
ENSG00000243264	3.73864	-0.460671	0.199099	2.11188	0.0346966	0.144835	3.34326	IGKV2D-29
ENSG00000057019	231.618	-0.459453	0.159669	-2.87937	0.00398472	0.188219	0.24519	DCBLD2
ENSG00000150712	235.549	-0.459302	0.0708795	0.208447	0.83488	1	0.242669	MTMR12
ENSG00000170231	17.4221	-0.457331	0.200201	-2.26008	0.0238163	0.138217	2.51587	FABP6
ENSG00000167653	3.90992	-0.455619	0.191995	-0.499511	0.617419	0.722257	3.25515	PSCA
ENSG00000159713	35.0285	-0.455486	0.18416	-2.46378	0.0137481	0.170487	1.00146	TPPP3
ENSG00000141738	145.446	-0.453362	0.108563	-0.844147	0.398587	1	1.05831	GRB7
ENSG00000122711	211.936	-0.451486	0.196428	-2.24907	0.024508	0.500343	0.262877	SPINK4
ENSG00000156755	6.3737	-0.450828	0.199147	-2.21841	0.0265271	0.11994	3.59619	IGKV1OR-2
ENSG00000188293	1.51952	-0.448817	0.15193	-1.33872	0.180661	0.375697	3.25664	IGFL1
ENSG00000169469	1.93465	-0.446579	0.163028	-1.41547	0.156931	0.373054	2.86614	SPRR1B
ENSG00000241120	7.40141	-0.445752	0.118563	-3.7597	0.000170117	0.00838048	2.72432	HMGN1P8
ENSG00000177565	1387.68	-0.445193	0.0970765	-4.58518	4.53587e-06	0.0202512	0.0154667	TBL1XR1
ENSG00000256400	2.537	-0.445092	0.160675	-2.77242	0.0055642	0.0525179	3.25515	AC018630.1
ENSG00000127951	87.3423	-0.442812	0.142176	1.66002	0.0969102	0.563142	0.830646	FGL2
ENSG00000235109	38.5673	-0.440248	0.14446	-3.05401	0.00225806	0.0408244	2.09097	ZSCAN31
ENSG00000114107	126.652	-0.440204	0.137831	-3.1923	0.00141146	0.151441	0.126174	CEP70
ENSG00000125363	0.677213	-0.43889	0.184716	1.4603	0.144209	1	0.023026	AMELX
ENSG00000173467	126.511	-0.438348	0.194704	-2.23433	0.0254613	0.23381	1.05831	AGR3
ENSG00000216866	1.40945	-0.438342	0.178495	1.50782	0.131601	0.369131	2.45682	RPS2P55
ENSG00000090382	1428.38	-0.435083	0.196009	-2.20237	0.0276393	1	0.0142777	LYZ
ENSG00000120875	250.755	-0.432836	0.192651	-2.23248	0.0255832	0.531363	0.24519	DUSP4
ENSG00000140807	964.818	-0.43269	0.199248	-2.14929	0.0316113	1	0.0146642	NKD1
ENSG00000126351	228.391	-0.43112	0.125287	-3.43973	0.000582293	0.0641984	0.242669	THRA
ENSG00000268465	0.381773	-0.430476	0.164794	-1.16943	0.242229	1	0	AC008403.1
ENSG00000224004	0.792911	-0.429501	0.190854	0.125822	0.899873	1	0.0270197	ATP5F1CP1
ENSG00000004848	13.802	-0.429302	0.178012	-4.56708	4.94575e-06	0.00101397	2.86614	ARX
ENSG00000183971	2.17229	-0.428124	0.197633	0.0401484	0.967975	1	2.45682	NPW
ENSG00000253368	31.9486	-0.424835	0.198716	-2.11674	0.0342818	0.188965	2.09097	TRNP1
ENSG00000174939	10.8656	-0.424536	0.179331	-2.36861	0.0178553	0.0776963	5.33417	ASPHD1
ENSG00000111344	73.3462	-0.424515	0.18197	-2.32829	0.0198965	0.226441	0.871238	RASAL1
ENSG00000019505	220.839	-0.424017	0.186436	-2.2649	0.023519	0.507559	0.24519	SYT13
ENSG00000211947	2.66236	-0.423066	0.162048	-0.909941	0.362853	0.587871	2.86614	IGHV3-21
ENSG00000101955	7.19982	-0.421679	0.16705	0.329902	0.741474	0.852261	2.86614	SRPX
ENSG00000171903	58.4148	-0.421545	0.177155	-2.37785	0.0174141	0.211389	0.871238	CYP4F11
ENSG00000170523	1.96196	-0.420592	0.173911	-0.792236	0.428223	0.622568	3.04457	KRT83
ENSG00000232102	1.01473	-0.420522	0.193942	-2.18176	0.0291275	1	0.0270197	MTCO3P2
ENSG00000164951	277.3	-0.41913	0.140798	-2.97406	0.00293888	0.15782	0.242821	PDP1
ENSG00000197249	852.65	-0.416567	0.184721	-2.24567	0.0247254	0.537725	0.232285	SERPINA1
ENSG00000234604	3.09969	-0.416017	0.167325	-2.48773	0.0128563	0.0831067	3.34326	AL021068.2
ENSG00000256892	13.1345	-0.413761	0.172371	-2.39837	0.0164683	0.076937	4.97527	MTRNR2L7
ENSG00000147206	15.2239	-0.412375	0.190915	-1.10006	0.271307	0.372754	4.97527	NXF3
ENSG00000107984	2.99208	-0.412368	0.195835	0.10277	0.918146	0.958679	2.86614	DKK1
ENSG00000162878	160.717	-0.412173	0.174133	-2.36186	0.0181833	0.375603	0.328165	PKDCC
ENSG00000136869	223.511	-0.408828	0.151071	-2.70296	0.00687255	0.255393	0.242821	TLR4
ENSG00000257743	393.495	-0.408686	0.189781	-2.14233	0.0321672	1	0.0433224	MGAM2
ENSG00000214447	3.36099	-0.408608	0.199802	-2.03501	0.0418502	0.163983	3.25515	FAM187A
ENSG00000196420	1.16879	-0.407456	0.19231	-0.166635	0.867657	1	0.0270197	S100A5
ENSG00000236235	20.413	-0.407202	0.198722	-2.02975	0.0423823	0.176778	2.8875	AP000542.1
ENSG00000134762	65.4697	-0.406416	0.200352	-2.00392	0.0450785	0.280871	1.34762	DSC3
ENSG00000177570	298.155	-0.405783	0.12722	-3.18827	0.00143128	0.105885	0.242821	SAMD12
ENSG00000149527	26.204	-0.404946	0.178846	-2.25958	0.0238474	0.138276	2.51587	PLCH2
ENSG00000147804	59.0097	-0.404327	0.151912	-2.65977	0.00781946	0.134743	0.871238	SLC39A4
ENSG00000163288	3.6221	-0.404013	0.198072	0.0128043	0.989784	0.93085	3.25515	GABRB1
ENSG00000204335	28.3379	-0.40393	0.188612	-2.13052	0.0331285	0.153175	2.8875	SP5
ENSG00000165376	332.425	-0.403251	0.199677	-1.99827	0.0456873	1	0.0433224	CLDN2
ENSG00000163618	230.898	-0.403026	0.194837	-2.05552	0.0398287	0.647117	0.262877	CADPS
ENSG00000186007	24.5187	-0.399942	0.174312	-2.29416	0.0217815	0.131629	2.51587	LEMD1
ENSG00000125686	318.18	-0.399221	0.0681074	-0.984157	0.325038	1	0.229423	MED1
ENSG00000253846	66.477	-0.398147	0.170214	-2.33338	0.0196284	0.137781	2.09097	PCDHGA10
ENSG00000106069	148.304	-0.398111	0.164639	-2.41508	0.015732	0.171398	1.134	CHN2
ENSG00000258644	14.1994	-0.3979	0.171292	-2.32837	0.0198927	0.0853695	4.92412	SYNJ2BP-COX16
ENSG00000134827	42.2922	-0.397892	0.198565	-1.97147	0.0486696	0.337072	1.05627	TCN1
ENSG00000174938	107.164	-0.397852	0.141131	-2.81719	0.00484463	0.0714725	1.68318	SEZ6L2
ENSG00000240677	1.1966	-0.397476	0.20004	-1.99455	0.0460925	1	0.0286119	MYL6P4
ENSG00000114315	251.564	-0.395769	0.134164	-2.94774	0.00320107	0.166421	0.242669	HES1
ENSG00000160180	1077.55	-0.395258	0.182235	-2.16127	0.0306746	1	0.0142777	TFF3
ENSG00000145945	6.29791	-0.394901	0.19801	-1.98559	0.047079	0.183359	3.01963	FAM50B
ENSG00000198074	50.1023	-0.394645	0.199987	-1.95384	0.0507207	0.345403	1.05627	AKR1B10
ENSG00000241343	1193.24	-0.394125	0.163142	-2.41173	0.0158768	1	0.0154667	RPL36A
ENSG00000135324	29.8913	-0.393025	0.17977	-2.17902	0.0293302	0.154521	2.51587	MRAP2
ENSG00000133169	0.376703	-0.392959	0.171389	0.0366284	0.970781	1	0	BEX1
ENSG00000188263	6.93028	-0.392136	0.198633	3.64892	0.000263342	0.0101171	2.86614	IL17REL
ENSG00000132432	133.614	-0.392057	0.129092	-3.03445	0.00240972	0.0598603	1.134	SEC61G
ENSG00000169271	0.580687	-0.391682	0.183787	-0.410642	0.681335	1	0.0236493	HSPB3
ENSG00000005379	142.88	-0.39032	0.189569	-2.05049	0.0403169	0.299125	1.07516	TSPOAP1
ENSG00000128039	80.0716	-0.38639	0.149294	-2.5862	0.00970406	0.104801	1.68318	SRD5A3
ENSG00000051382	356.915	-0.38624	0.0665452	-0.877275	0.380337	1	0.0433224	PIK3CB
ENSG00000105707	11.723	-0.386062	0.193511	-0.377627	0.705708	0.603053	5.33417	HPN
ENSG00000284713	3.2064	-0.385889	0.198067	-1.99475	0.0460697	0.166291	3.49786	AP003071.5
ENSG00000285505	1.81841	-0.385012	0.199328	-1.90857	0.0563176	0.195518	3.22689	AC010616.2
ENSG00000088992	91.8116	-0.384336	0.184572	-2.07389	0.0380895	0.225927	1.68318	TESC
ENSG00000237621	1.36032	-0.383462	0.196269	-2.04329	0.041024	0.191153	2.45682	OR9A1P
ENSG00000131771	599.266	-0.383254	0.140901	-2.71792	0.00656936	1	0.0146642	PPP1R1B
ENSG00000109501	150.882	-0.382066	0.159358	-2.39424	0.0166547	0.35779	0.328165	WFS1
ENSG00000250350	1.61579	-0.380647	0.188514	1.31481	0.188574	0.3869	3.22689	AC104819.2
ENSG00000250412	2.11053	-0.380209	0.182317	-2.08066	0.0374648	0.154251	3.22689	KLHL2P1
ENSG00000198918	1789.2	-0.379708	0.152334	-2.48978	0.0127823	1	0.0142777	RPL39
ENSG00000183273	8.54997	-0.379692	0.198783	-1.92201	0.0546045	0.199179	3.01963	CCDC60
ENSG00000171766	70.9475	-0.379532	0.181684	-2.08199	0.0373435	0.197906	2.09097	GATM
ENSG00000259075	46.508	-0.379071	0.192133	-1.95976	0.0500241	0.354086	1.00146	POC1B-GALNT4
ENSG00000184515	2.60365	-0.378981	0.200047	-0.921561	0.356758	0.563142	3.05668	BEX5
ENSG00000108306	280.602	-0.377555	0.136242	-2.77041	0.00559861	0.219083	0.262877	FBXL20
ENSG00000170412	143.873	-0.376554	0.135918	-2.77036	0.00559951	0.0958628	1.134	GPRC5C
ENSG00000148408	13.9991	-0.375513	0.196572	-1.92967	0.0536481	0.203155	2.86614	CACNA1B
ENSG00000230081	3.18743	-0.375395	0.159741	-2.35039	0.0187537	0.10857	3.05668	HSPE1P28
ENSG00000139438	29.6551	-0.375348	0.167201	-2.2432	0.0248839	0.131262	2.8875	FAM222A
ENSG00000115255	23.8185	-0.375313	0.163571	-2.29107	0.0219591	0.125813	2.72538	REEP6
ENSG00000197496	114.873	-0.374652	0.161423	-2.31936	0.0203753	0.198485	1.134	SLC2A10
ENSG00000106537	364.967	-0.373858	0.153874	-2.42657	0.0152425	1	0.0433224	TSPAN13
ENSG00000151012	499.686	-0.373332	0.169305	-2.2004	0.0277782	1	0.0433224	SLC7A11
ENSG00000182575	6.94653	-0.373281	0.199626	-1.88118	0.0599475	0.223084	2.72432	NXPH3
ENSG00000185008	81.0942	-0.373201	0.19537	-1.90333	0.0569979	0.281724	1.68989	ROBO2
ENSG00000203778	11.5757	-0.372691	0.174812	-2.15443	0.0312066	0.110108	4.97527	FAM229B
ENSG00000226306	5.25359	-0.372158	0.200271	-0.467149	0.640393	0.789593	2.86614	NPY6R
ENSG00000137142	1.65153	-0.370244	0.198027	1.15233	0.249185	0.449904	3.22689	IGFBPL1
ENSG00000092758	38.5997	-0.369723	0.192106	0.0119074	0.9905	1	1.05627	COL9A3
ENSG00000180611	34.5136	-0.369129	0.140122	-2.63078	0.0085189	0.0857627	2.09097	MB21D2
ENSG00000186395	25.425	-0.367933	0.142323	-2.58244	0.00981049	0.083066	2.57371	KRT10
ENSG00000137563	318.407	-0.367521	0.174091	-2.10565	0.0352346	1	0.0433224	GGH
ENSG00000181191	56.8575	-0.366421	0.121115	-3.0232	0.0025012	0.0428505	2.09097	PJA1
ENSG00000150773	9.24145	-0.365623	0.174649	-2.1321	0.0329987	0.114112	4.92412	PIH1D2
ENSG00000274211	118.524	-0.364048	0.15006	-2.42323	0.0153834	0.174259	1.07516	SOCS7
ENSG00000266179	4.09838	-0.363984	0.162418	-1.44463	0.148563	0.330526	3.34326	AC025627.3
ENSG00000067715	36.4463	-0.36371	0.197868	-1.83131	0.0670536	0.414966	1.00146	SYT1
ENSG00000108375	1727.47	-0.362276	0.167329	-2.1611	0.0306873	1	0.014426	RNF43
ENSG00000134193	1519.07	-0.359414	0.194426	-1.81033	0.0702445	1	0.0146642	REG4
ENSG00000152128	8.00982	-0.359079	0.19093	1.65362	0.0982047	0.276376	3.01963	TMEM163
ENSG00000073067	58.1115	-0.358665	0.200369	1.71701	0.0859774	0.407845	1.32593	CYP2W1
ENSG00000271225	58.5205	-0.358338	0.197925	-1.79591	0.0725082	0.468726	0.871238	BNIP3P4
ENSG00000184995	4.08749	-0.357717	0.194772	-1.80448	0.0711563	0.22261	3.25515	IFNE
ENSG00000257594	650.246	-0.357361	0.137945	-2.58881	0.00963072	0.31727	0.232285	GALNT4
ENSG00000203907	1.14163	-0.356282	0.173104	-2.36414	0.0180721	1	0.0264124	OOEP
ENSG00000213735	2.03612	-0.355925	0.176419	-2.02259	0.043115	0.167798	3.22689	ANAPC10P1
ENSG00000117394	657.587	-0.354802	0.161147	-2.19838	0.027922	1	0.0154667	SLC2A1
ENSG00000214274	53.7608	-0.354291	0.159138	-2.22279	0.0262301	0.207687	1.34762	ANG
ENSG00000275718	26.9125	-0.354252	0.14305	-2.47509	0.0133201	0.0953959	2.72538	CCL15
ENSG00000144736	148.86	-0.353851	0.126308	-2.80271	0.00506756	0.312117	0.126174	SHQ1
ENSG00000225662	1.19774	-0.353234	0.199385	-1.78399	0.0744254	1	0.0264124	AC012519.1
ENSG00000165195	107.45	-0.353055	0.103306	-3.41709	0.000632943	0.0236536	1.68318	PIGA
ENSG00000172292	1214.4	-0.352893	0.120885	-2.91813	0.00352139	0.820806	0.0146642	CERS6
ENSG00000168672	385.87	-0.352089	0.122817	-2.86572	0.00416065	0.198327	0.232285	FAM84B
ENSG00000172456	244.519	-0.351483	0.175912	-1.99411	0.0461404	0.7223	0.242669	FGGY
ENSG00000016490	583.589	-0.351359	0.186836	-0.551895	0.581021	1	0.232285	CLCA1
ENSG00000242193	415.754	-0.351139	0.154669	-2.26782	0.0233405	0.519937	0.232285	CRYZL2P
ENSG00000177943	70.4111	-0.350774	0.156433	0.0488678	0.961025	1	0.994627	MAMDC4
ENSG00000183579	268.817	-0.350458	0.143999	-2.43169	0.0150284	0.39729	0.242669	ZNRF3
ENSG00000198643	513.215	-0.350116	0.168114	-2.07882	0.0376338	1	0.0146642	FAM3D
ENSG00000167105	44.1273	-0.34975	0.180757	-1.93591	0.0528783	0.369248	0.9852	TMEM92
ENSG00000106546	875.883	-0.34853	0.126806	-2.74722	0.00601032	1	0.0154667	AHR
ENSG00000147041	71.058	-0.348419	0.192566	-1.80134	0.0716498	0.465739	0.871238	SYTL5
ENSG00000198680	26.1832	-0.348208	0.12021	-2.89795	0.00375607	0.048205	2.58397	TUSC1
ENSG00000280454	0.724089	-0.347466	0.198343	-1.86359	0.0623794	1	0.0249435	AC007347.2
ENSG00000167244	1694.14	-0.346578	0.189819	-1.03644	0.299998	1	0.0146642	IGF2
ENSG00000133135	298.76	-0.346326	0.140772	-2.45819	0.0139637	0.383166	0.242669	RNF128
ENSG00000127366	11.0772	-0.34623	0.148767	-2.32609	0.0200139	0.116221	2.86614	TAS2R5
ENSG00000127362	10.6085	-0.346171	0.142916	-2.42115	0.0154715	0.0744169	4.97527	TAS2R3
ENSG00000119547	79.2032	-0.345853	0.181396	-1.90417	0.0568884	0.282051	1.68318	ONECUT2
ENSG00000125726	3.70107	-0.345413	0.182807	0.181109	0.856282	0.828912	3.49786	CD70
ENSG00000185920	296.53	-0.345193	0.138395	-2.49294	0.0126692	0.364163	0.242669	PTCH1
ENSG00000215512	167.79	-0.344165	0.188512	-1.81869	0.068959	0.85411	0.264783	AP005901.1
ENSG00000152558	1616.37	-0.344091	0.133917	-2.56796	0.0102298	1	0.0142777	TMEM123
ENSG00000162836	178.388	-0.34357	0.107743	-3.18921	0.00142664	0.0885781	0.328165	ACP6
ENSG00000235098	2.14516	-0.342727	0.186926	0.980335	0.326921	0.519877	3.25664	ANKRD65
ENSG00000211973	2.76405	-0.342678	0.154498	0.437769	0.661553	0.721006	3.49786	IGHV1-69
ENSG00000162344	4.23829	-0.341765	0.187536	0.879148	0.379321	0.541921	3.49786	FGF19
ENSG00000127022	996.096	-0.341695	0.129873	-2.62943	0.00855291	1	0.0146642	CANX
ENSG00000228949	1.1451	-0.341265	0.196779	-1.76988	0.076748	1	0.0270197	UGT1A12P
ENSG00000163463	217.379	-0.340836	0.111435	-3.05802	0.00222801	0.136311	0.242669	KRTCAP2
ENSG00000181634	150.611	-0.340297	0.119152	-2.85514	0.00430181	0.166063	0.328165	TNFSF15
ENSG00000163467	2.00826	-0.338818	0.191987	0.492074	0.622667	0.72885	3.22689	TSACC
ENSG00000105810	824.149	-0.336208	0.105833	-3.17621	0.00149214	0.531633	0.0142777	CDK6
ENSG00000278311	6.0161	-0.335637	0.167901	-2.00957	0.044477	0.188688	2.72432	GGNBP2
ENSG00000126803	52.6547	-0.335443	0.173209	-3.1759	0.00149375	0.0412512	1.34762	HSPA2
ENSG00000179799	4.82308	-0.334164	0.176844	-1.89347	0.0582955	0.213623	2.86614	OR7E22P
ENSG00000241913	4.61104	-0.333663	0.1435	-2.32726	0.0199516	0.106604	3.34326	RPS29P21
ENSG00000172809	970.969	-0.333174	0.126447	-2.63382	0.00844311	1	0.014426	RPL38
ENSG00000120659	12.0581	-0.333142	0.167746	-1.9885	0.0467559	0.188672	2.86614	TNFSF11
ENSG00000164751	176.574	-0.332966	0.112232	-2.96606	0.0030164	0.151194	0.270462	PEX2
ENSG00000206530	225.23	-0.332244	0.0993041	-3.34549	0.000821383	0.0780524	0.242821	CFAP44
ENSG00000255319	26.3688	-0.331723	0.154258	-2.15641	0.0310514	0.157605	2.57371	ENPP7P8
ENSG00000007402	17.6716	-0.331605	0.199449	-1.65899	0.097117	0.290528	2.72538	CACNA2D2
ENSG00000106688	96.0065	-0.330911	0.179239	-1.84208	0.0654637	0.417439	0.968757	SLC1A1
ENSG00000221826	34.0228	-0.330391	0.174783	-1.88735	0.0591133	0.281719	1.75307	PSG3
ENSG00000135960	89.9644	-0.329811	0.197891	-1.65403	0.0981216	0.385108	1.68989	EDAR
ENSG00000257803	14.392	-0.329775	0.130305	-2.52895	0.0114405	0.0626993	4.92412	AC010200.1
ENSG00000234851	847.638	-0.32917	0.141564	-2.32354	0.02015	1	0.0146642	RPL23AP42
ENSG00000151617	56.4814	-0.328843	0.181076	0.512664	0.608186	1	0.994627	EDNRA
ENSG00000112379	874.775	-0.328444	0.128272	-2.5594	0.0104854	1	0.0146642	ARFGEF3
ENSG00000106772	603.343	-0.32836	0.184855	-1.77051	0.0766417	1	0.0146642	PRUNE2
ENSG00000104549	434.05	-0.32835	0.13938	-2.35411	0.0185672	0.462493	0.229423	SQLE
ENSG00000196188	151.627	-0.32814	0.19897	-1.62517	0.104125	0.963521	0.320789	CTSE
ENSG00000235917	5.02992	-0.328129	0.178237	-1.84198	0.0654774	0.202422	3.52903	MTCO2P11
ENSG00000175110	120.731	-0.327434	0.0755811	-0.744705	0.45645	1	1.134	MRPS22
ENSG00000101842	19.6356	-0.327396	0.195108	-1.69267	0.0905184	0.292141	2.51587	VSIG1
ENSG00000240435	2.00652	-0.326865	0.176309	-1.85924	0.0629936	0.208034	3.22689	RPS12P27
ENSG00000163993	426.158	-0.32668	0.180661	-1.8031	0.0713728	0.94221	0.229423	S100P
ENSG00000102554	1712.43	-0.325874	0.11112	-2.93195	0.00336844	0.175473	0.232285	KLF5
ENSG00000141232	366.005	-0.325775	0.116252	-2.80122	0.00509094	0.564699	0.0433224	TOB1
ENSG00000147592	102.894	-0.32562	0.130088	-2.5005	0.0124019	0.119917	1.68318	LACTB2
ENSG00000101443	38.3737	-0.325581	0.198269	-1.63191	0.102698	0.387696	1.75307	WFDC2
ENSG00000135914	1.86352	-0.325439	0.198145	1.90555	0.056709	0.228125	2.45682	HTR2B
ENSG00000163216	1.25079	-0.32424	0.178448	-0.104504	0.916769	1	0.0270197	SPRR2D
ENSG00000135318	279.008	-0.324177	0.169037	-1.91395	0.0556261	0.80005	0.242821	NT5E
ENSG00000064042	105.85	-0.323687	0.160063	-2.02046	0.043336	0.331558	0.968757	LIMCH1
ENSG00000125657	22.9256	-0.323445	0.187845	-1.71412	0.0865075	0.281332	2.57371	TNFSF9
ENSG00000273269	2.25317	-0.323336	0.190203	-1.69488	0.0900982	0.27054	2.86614	AC073283.3
ENSG00000154856	280.647	-0.323202	0.199846	-1.60283	0.108973	1	0.242821	APCDD1
ENSG00000268521	6.58555	-0.323106	0.149612	-2.15567	0.0311094	0.148995	2.86614	VN1R83P
ENSG00000125384	23.9061	-0.322113	0.193937	-1.66464	0.0959853	0.297865	2.58397	PTGER2
ENSG00000111701	13.2135	-0.322111	0.175976	-1.82704	0.0676942	0.190905	4.06185	APOBEC1
ENSG00000168646	920.343	-0.321359	0.180281	-1.77771	0.0754515	1	0.0154667	AXIN2
ENSG00000189171	77.7064	-0.319681	0.14951	-2.13653	0.0326366	0.281604	0.968757	S100A13
ENSG00000227745	90.932	-0.319305	0.19531	-1.62484	0.104197	0.532425	0.994627	AC098826.2
ENSG00000180964	95.857	-0.318643	0.126471	-2.51712	0.0118318	0.116616	1.68318	TCEAL8
ENSG00000146376	337.656	-0.318627	0.113187	-2.81397	0.00489339	0.236077	0.19973	ARHGAP18
ENSG00000239893	3.2262	-0.318549	0.195788	-1.63394	0.102271	0.270519	3.25515	ZNF736P9Y
ENSG00000243678	757.233	-0.318005	0.10874	-2.92372	0.00345874	0.790017	0.0154667	NME2
ENSG00000147853	443.894	-0.317783	0.111573	-2.84737	0.00440819	0.204779	0.232285	AK3
ENSG00000156482	1710.3	-0.317735	0.130319	-2.43704	0.014808	1	0.014426	RPL30
ENSG00000158716	55.4372	-0.317105	0.109365	-2.89909	0.00374253	0.0699909	1.34762	DUSP23
ENSG00000186468	1833.05	-0.316589	0.14126	-2.23975	0.025107	1	0.0146642	RPS23
ENSG00000126368	55.3677	-0.315961	0.121415	-2.60132	0.00928656	0.147517	0.871238	NR1D1
ENSG00000130035	72.9503	-0.315846	0.193516	-1.62529	0.104101	0.532116	0.994627	GALNT8
ENSG00000184828	87.5842	-0.315251	0.181897	-1.73215	0.0832471	0.470359	0.994627	ZBTB7C
ENSG00000102385	14.4536	-0.314399	0.192806	0.305379	0.760078	0.716303	4.06185	DRP2
ENSG00000183850	10.2177	-0.313795	0.179576	-1.74099	0.0816858	0.181178	5.33417	ZNF730
ENSG00000175164	269.624	-0.313474	0.136729	-2.29291	0.0218534	0.468441	0.262877	ABO
ENSG00000114850	690.858	-0.313292	0.114658	-2.73149	0.00630478	1	0.0146642	SSR3
ENSG00000237977	2.7505	-0.313056	0.181086	-1.73759	0.0822831	0.231086	3.49786	EIF4HP2
ENSG00000085224	1014.4	-0.312987	0.114744	-2.727	0.00639126	1	0.014426	ATRX
ENSG00000174236	25.9923	-0.312002	0.198555	-1.56139	0.118432	0.326124	2.72538	REP15
ENSG00000091129	38.2568	-0.311913	0.192554	1.37534	0.169025	0.462189	2.09097	NRCAM
ENSG00000085871	143.686	-0.311562	0.111901	-2.78327	0.00538147	0.0976022	1.05831	MGST2
ENSG00000167074	50.0997	-0.31153	0.137247	-2.27335	0.0230053	0.150105	2.09097	TEF
ENSG00000144867	248.979	-0.311224	0.107187	-2.90272	0.0036994	0.18076	0.242821	SRPRB
ENSG00000126337	1.17088	-0.309242	0.183853	0.290899	0.771128	1	0.0264124	KRT36
ENSG00000126890	0.436378	-0.308556	0.114277	-1.35997	0.173841	1	0	CTAG2
ENSG00000249316	8.10794	-0.308272	0.133567	-2.31038	0.0208672	0.122532	2.72432	AF131216.2
ENSG00000163479	536.449	-0.307939	0.112339	-2.74052	0.00613412	1	0.0146642	SSR2
ENSG00000184432	723.087	-0.307664	0.0602158	-1.25603	0.209104	1	0.0146642	COPB2
ENSG00000135111	138.494	-0.307252	0.15391	-1.9948	0.0460642	1	0.126174	TBX3
ENSG00000271302	0.927762	-0.306703	0.192312	-1.6472	0.099516	1	0.0286119	AC105254.2
ENSG00000261040	7.83079	-0.30654	0.200341	-0.676638	0.498636	0.691644	2.86614	WFDC21P
ENSG00000273079	352.054	-0.306538	0.195235	-1.56576	0.117404	1	0.232285	GRIN2B
ENSG00000128590	112.528	-0.306366	0.122348	-2.50216	0.012344	0.512482	0.126174	DNAJB9
ENSG00000111328	155.872	-0.306179	0.12124	-2.52364	0.0116147	0.324219	0.270462	CDK2AP1
ENSG00000116711	61.1063	-0.30586	0.197812	-1.53505	0.124772	0.498695	1.34762	PLA2G4A
ENSG00000224014	1.89313	-0.305421	0.197811	-1.56296	0.118062	0.316151	2.86614	AL390728.3
ENSG00000174599	2.6232	-0.305347	0.193365	-1.58427	0.113133	0.275441	3.49786	TRAM1L1
ENSG00000275896	3.1273	-0.305262	0.170474	0.572651	0.566881	0.713904	3.05668	PRSS2
ENSG00000078579	5.19405	-0.304987	0.173601	-1.72179	0.0851068	0.231705	3.59619	FGF20
ENSG00000145050	164.549	-0.304834	0.117488	-2.59332	0.00950544	0.262005	0.320789	MANF
ENSG00000135452	97.4947	-0.304663	0.100533	-3.03147	0.00243364	0.0659391	0.968757	TSPAN31
ENSG00000134007	10.9038	-0.304553	0.129992	-2.34424	0.0190659	0.113677	2.86614	ADAM20
ENSG00000162409	29.1585	-0.303965	0.199763	-1.51708	0.129246	0.342864	2.72538	PRKAA2
ENSG00000168772	39.4213	-0.303948	0.188709	-1.61228	0.106901	0.538448	1.00146	CXXC4
ENSG00000104408	1245.63	-0.303745	0.120733	-2.51488	0.0119072	1	0.0142777	EIF3E
ENSG00000277598	0.990938	-0.303673	0.197389	-1.5528	0.12047	1	0.0266868	BX088702.1
ENSG00000160182	420.776	-0.303443	0.200312	-1.49809	0.134109	1	0.19973	TFF1
ENSG00000067167	860.417	-0.302446	0.113355	-2.6672	0.00764857	1	0.0154667	TRAM1
ENSG00000231508	0.668295	-0.30228	0.200366	-1.52524	0.1272	1	0.0249435	RPL34P20
ENSG00000137261	25.0511	-0.302169	0.190762	-1.58374	0.113254	0.328623	2.57371	KIAA0319
ENSG00000248771	106.179	-0.301597	0.17437	-1.72814	0.0839623	0.353789	1.68318	SMIM31
ENSG00000132196	114.443	-0.30091	0.102372	-2.93937	0.00328876	0.0718472	1.134	HSD17B7
ENSG00000258978	0.38995	-0.300848	0.195971	-1.54497	0.122353	1	0	HIF1AP1
ENSG00000120708	2232.49	-0.300838	0.161742	-1.85763	0.0632218	1	0.0142777	TGFBI
ENSG00000143412	16.7711	-0.300772	0.184503	-1.6258	0.103992	0.312536	2.58397	ANXA9
ENSG00000076864	165.259	-0.30055	0.187864	-1.59608	0.11047	1	0.270462	RAP1GAP
ENSG00000147654	84.2105	-0.300374	0.102419	-2.93154	0.00337284	0.0577623	1.68318	EBAG9
ENSG00000103888	741.233	-0.297799	0.157637	-1.88705	0.0591536	1	0.0154667	CEMIP
ENSG00000274615	40.5162	-0.297122	0.199236	-1.47821	0.139351	0.414392	2.09097	AC233968.1
ENSG00000125378	188.768	-0.296721	0.177924	-1.66439	0.096034	1	0.264783	BMP4
ENSG00000198681	1.31323	-0.296698	0.117376	-2.21453	0.0267924	1	0	MAGEA1
ENSG00000167311	0.980704	-0.296077	0.200092	-1.54868	0.121459	1	0.0286119	ART5
ENSG00000173698	17.537	-0.294919	0.185201	1.45348	0.146089	0.369133	2.72538	ADGRG2
ENSG00000229054	3.24894	-0.294805	0.148693	-1.98337	0.0473259	0.173201	3.34326	RPS29P14
ENSG00000136244	21.4062	-0.294558	0.190841	-1.53583	0.124581	0.346311	2.58397	IL6
ENSG00000163191	588.012	-0.294476	0.121535	-2.42207	0.0154322	1	0.014426	S100A11
ENSG00000233483	2.0531	-0.294185	0.180507	-1.64156	0.100682	0.315177	2.45682	AC008105.2
ENSG00000205922	25.6446	-0.294092	0.188215	0.448556	0.653752	0.853634	2.51587	ONECUT3
ENSG00000186767	102.095	-0.293757	0.112321	-2.61384	0.00895314	0.100143	1.68989	SPIN4
ENSG00000139323	384.263	-0.293678	0.091443	-3.21121	0.00132177	0.113285	0.19973	POC1B
ENSG00000225876	3.16539	-0.292304	0.159451	-1.83535	0.0664544	0.20494	3.49786	AC024067.1
ENSG00000231995	1.56519	-0.292108	0.181212	-1.69741	0.0896201	0.294859	2.45682	AL590399.4
ENSG00000266086	51.9085	-0.291618	0.126721	-2.29909	0.0214997	0.220866	0.994627	AC015813.2
ENSG00000262583	6.81856	-0.291514	0.187749	-1.54906	0.121367	0.312275	3.01963	AC009163.5
ENSG00000243137	121.409	-0.291358	0.169291	-1.71814	0.0857704	0.462714	1.05831	PSG4
ENSG00000231241	1.86126	-0.291298	0.178194	-1.63295	0.102481	0.270671	3.25664	RPS3AP3
ENSG00000284461	10.7356	-0.291278	0.186373	-1.56092	0.118543	0.316774	2.86614	AC027644.4
ENSG00000259417	7.90486	-0.290317	0.188211	2.12534	0.0335581	0.150884	3.01963	CTXND1
ENSG00000163975	202.549	-0.290137	0.171063	-1.69406	0.0902534	0.881838	0.328165	MELTF
ENSG00000108854	246.93	-0.289478	0.0952123	-3.04445	0.0023311	0.138849	0.242821	SMURF2
ENSG00000186480	430.576	-0.28855	0.138781	-2.07793	0.0377154	0.80005	0.164611	INSIG1
ENSG00000179085	26.5033	-0.288478	0.131947	-2.18535	0.0288635	0.141765	2.8875	DPM3
ENSG00000134824	114.989	-0.288358	0.181324	-1.58721	0.112465	0.516515	1.134	FADS2
ENSG00000159921	454.321	-0.288169	0.157863	-1.82513	0.0679811	0.916616	0.229423	GNE
ENSG00000065833	167.647	-0.288064	0.165251	-1.74025	0.0818153	0.837557	0.328165	ME1
ENSG00000144366	62.9851	-0.288054	0.172112	-1.67314	0.0943007	0.426535	1.34762	GULP1
ENSG00000108551	28.6204	-0.287919	0.195012	-1.46952	0.141693	0.379339	2.51587	RASD1
ENSG00000112796	40.6233	-0.287856	0.160138	-1.79848	0.0721002	0.435776	0.9852	ENPP5
ENSG00000232400	25.6691	-0.287535	0.194806	-1.46909	0.141809	0.374338	2.57371	RAD17P1
ENSG00000204220	2.61574	-0.286857	0.190606	-1.46505	0.142906	0.323325	3.34326	PFDN6
ENSG00000116729	184.94	-0.286848	0.122154	-2.34815	0.0188671	0.383063	0.328165	WLS
ENSG00000228316	4.25637	-0.286732	0.175686	-1.6251	0.104142	0.273259	3.25515	MTATP6P19
ENSG00000263266	0.500703	-0.286238	0.181239	-1.54538	0.122254	1	0	RPS7P1
ENSG00000151135	183.777	-0.286221	0.12141	-2.35603	0.0184713	0.420044	0.270462	TMEM263
ENSG00000106976	122.843	-0.285838	0.186843	-1.52676	0.12682	0.565927	1.07516	DNM1
ENSG00000244187	233.052	-0.285793	0.136811	-2.08774	0.0368215	0.792511	0.16381	TMEM141
ENSG00000244398	570.771	-0.285788	0.190386	-1.49523	0.134856	1	0.014426	AC116533.1
ENSG00000163513	570.053	-0.285539	0.123933	-2.30313	0.0212718	1	0.014426	TGFBR2
ENSG00000117862	225.782	-0.285289	0.0769651	-3.70673	0.000209949	0.036245	0.242821	TXNDC12
ENSG00000156006	16.5027	-0.284972	0.188643	-1.50556	0.132181	0.360551	2.57371	NAT2
ENSG00000127324	1728.13	-0.28428	0.157763	-1.80005	0.0718526	1	0.0142777	TSPAN8
ENSG00000163132	14.3706	-0.284238	0.169797	-1.67824	0.0933002	0.227149	4.06185	MSX1
ENSG00000084674	9.02862	-0.283596	0.189194	0.604543	0.545482	0.525289	5.33417	APOB
ENSG00000216813	10.5549	-0.282714	0.0985711	-2.86912	0.0041161	0.0478618	2.86614	AL358178.1
ENSG00000101901	377.754	-0.282595	0.114081	-2.47673	0.0132592	0.934301	0.0433224	ALG13
ENSG00000164695	120.483	-0.282476	0.116997	-2.41365	0.0157935	0.179784	1.04683	CHMP4C
ENSG00000164879	11.8497	-0.282117	0.193259	-1.46057	0.144133	0.289953	4.06185	CA3
ENSG00000214944	250.486	-0.28209	0.117328	-2.40431	0.0162032	0.41448	0.242821	ARHGEF28
ENSG00000227846	0.838017	-0.282066	0.188357	-1.61022	0.107349	1	0.0286119	UGT1A11P
ENSG00000181577	125.267	-0.281984	0.157617	-1.78737	0.0738776	1	0.126174	C6orf223
ENSG00000182628	117.375	-0.281863	0.11916	-2.36443	0.0180581	0.191345	1.07516	SKA2
ENSG00000116667	189.279	-0.281409	0.146252	-1.92276	0.0545105	0.684269	0.320789	C1orf21
ENSG00000120341	179.622	-0.281241	0.150898	-1.86337	0.0624098	0.812785	0.264783	SEC16B
ENSG00000095932	38.3109	-0.281183	0.188803	-1.48414	0.137771	0.598704	1.05627	SMIM24
ENSG00000064195	3.50238	-0.281001	0.184825	-0.399239	0.689717	0.736939	3.49786	DLX3
ENSG00000255639	19.7067	-0.280949	0.18405	-1.52065	0.128348	0.352922	2.58397	AC005833.2
ENSG00000159899	44.8329	-0.280787	0.125831	-2.23515	0.0254078	0.242979	0.9852	NPR2
ENSG00000253953	24.6644	-0.280496	0.187151	-1.49367	0.135262	0.352922	2.72538	PCDHGB4
ENSG00000157613	296.346	-0.280284	0.181989	-1.53617	0.124496	1	0.242669	CREB3L1
ENSG00000087253	247.102	-0.280217	0.128656	-2.17732	0.0294566	0.702778	0.16381	LPCAT2
ENSG00000253520	0.685039	-0.280151	0.199418	-1.45331	0.146137	1	0.0235554	AC136628.3
ENSG00000162545	250.335	-0.279681	0.144464	-1.93485	0.0530088	0.775975	0.24519	CAMK2N1
ENSG00000119227	85.4327	-0.279523	0.164819	-1.69377	0.0903097	0.500343	0.968757	PIGZ
ENSG00000227722	3.69262	-0.279487	0.200289	-1.40635	0.159621	0.364163	3.05668	AL022100.1
ENSG00000183171	3.8588	-0.279314	0.198445	-1.40506	0.160005	0.377515	2.86614	BX322650.1
ENSG00000007952	504.832	-0.279201	0.181875	-1.53116	0.125729	1	0.0146642	NOX1
ENSG00000285000	32.0368	-0.278789	0.141135	-1.97299	0.0484965	0.252678	1.75307	AC008581.2
ENSG00000219607	9.56687	-0.278486	0.179319	-1.56144	0.11842	0.224266	5.33417	PPP1R3G
ENSG00000204642	49.2669	-0.278413	0.194859	-1.40455	0.160155	0.448187	2.09097	HLA-F
ENSG00000187210	245.12	-0.277688	0.144967	-1.9143	0.0555824	0.795223	0.24519	GCNT1
ENSG00000129757	13.0474	-0.277372	0.195063	-1.41452	0.157211	0.373452	2.86614	CDKN1C
ENSG00000270923	5.83769	-0.277319	0.16157	-1.71431	0.0864716	0.233781	3.59619	TAS2R6P
ENSG00000169908	341.93	-0.27728	0.156524	-1.76947	0.0768162	1	0.0433224	TM4SF1
ENSG00000229028	0.485273	-0.277089	0.108647	0.584121	0.559139	1	0	KRT223P
ENSG00000173530	82.9732	-0.276758	0.125118	-2.21084	0.027047	0.25403	0.968757	TNFRSF10D
ENSG00000099219	412.2	-0.276721	0.104611	-2.64459	0.00817902	0.290528	0.229423	ERMP1
ENSG00000008282	443.02	-0.276654	0.111154	-2.48797	0.0128475	0.378228	0.229423	SYPL1
ENSG00000258818	164.596	-0.276525	0.153315	-1.80187	0.0715658	0.789131	0.320789	RNASE4
ENSG00000133067	56.9325	-0.275897	0.191482	-1.43703	0.150708	0.690186	0.871238	LGR6
ENSG00000144045	66.2534	-0.275888	0.183923	-1.50036	0.133521	0.651657	0.871238	DQX1
ENSG00000105467	1.58514	-0.275888	0.188996	1.19125	0.233557	0.448492	3.04457	SYNGR4
ENSG00000116171	353.985	-0.275882	0.106593	-2.58763	0.00966388	0.317502	0.232285	SCP2
ENSG00000235194	55.7155	-0.275853	0.102501	-2.69291	0.00708319	0.117296	0.994627	PPP1R3E
ENSG00000178053	27.7236	-0.275245	0.177728	-1.54921	0.121332	0.341936	2.57371	MLF1
ENSG00000142937	2393.86	-0.274454	0.126121	-2.17539	0.0296007	1	0.0154667	RPS8
ENSG00000133835	522.23	-0.274435	0.0941234	-2.91546	0.0035516	0.801152	0.0154667	HSD17B4
ENSG00000198203	136.118	-0.27362	0.183568	-1.48868	0.136571	1	0.126174	SULT1C2
ENSG00000169876	1174.52	-0.273604	0.200351	-1.3531	0.176024	1	0.014426	MUC17
ENSG00000153904	645.509	-0.273315	0.104831	-2.60661	0.00914438	1	0.0146642	DDAH1
ENSG00000102580	834.063	-0.273294	0.109251	-2.5009	0.0123877	0.368523	0.232285	DNAJC3
ENSG00000271509	1.95358	-0.273264	0.199782	-1.35799	0.174466	0.369131	3.25664	AC018714.1
ENSG00000158528	285.727	-0.273226	0.174227	-1.56526	0.117523	1	0.262877	PPP1R9A
ENSG00000188243	187.108	-0.273175	0.143661	-1.89999	0.0574346	0.777114	0.264783	COMMD6
ENSG00000186184	450.845	-0.273065	0.1188	-2.29828	0.0215459	1	0.0433224	POLR1D
ENSG00000088448	994.569	-0.273055	0.13732	-1.98752	0.0468645	1	0.0154667	ANKRD10
ENSG00000109084	231.128	-0.272903	0.12918	-2.11145	0.0347336	0.602521	0.262877	TMEM97
ENSG00000072133	95.0203	-0.272621	0.184656	-1.47533	0.140123	0.623113	0.994627	RPS6KA6
ENSG00000182899	879.86	-0.27225	0.129832	-2.09605	0.0360774	1	0.0142777	RPL35A
ENSG00000213925	1.82859	-0.272157	0.193723	-1.43166	0.15224	0.367364	2.86614	NPM1P33
ENSG00000171116	5.01923	-0.272105	0.176537	-1.54408	0.12257	0.314088	3.01963	HSFX1
ENSG00000266066	2.97062	-0.271753	0.19752	2.13468	0.0327868	0.147785	3.05668	POLRMTP1
ENSG00000284797	17.5857	-0.27169	0.185509	-1.46253	0.143597	0.376256	2.58397	AC008397.1
ENSG00000109475	1051.57	-0.2716	0.133083	-2.03996	0.0413546	0.699828	0.232285	RPL34
ENSG00000229676	11.7643	-0.271012	0.197571	-1.38466	0.166157	0.280488	4.97527	ZNF492
ENSG00000155622	1.10943	-0.270824	0.117693	-0.485607	0.627246	1	0	XAGE2
ENSG00000171208	120.371	-0.270764	0.18959	-1.42337	0.154628	0.635304	1.05831	NETO2
ENSG00000198363	1624.87	-0.270486	0.121027	-2.23427	0.0254655	1	0.0142777	ASPH
ENSG00000135404	700.698	-0.27021	0.0953398	-2.83367	0.00460161	0.960827	0.0142777	CD63
ENSG00000125848	48.9771	-0.270175	0.1878	-1.4346	0.1514	0.478818	1.75307	FLRT3
ENSG00000165775	147.677	-0.269749	0.126457	-2.13215	0.0329948	0.267118	1.07516	FUNDC2
ENSG00000259433	3.00622	-0.269697	0.200363	-1.3941	0.163288	0.349173	3.34326	AC051619.3
ENSG00000143369	90.2584	-0.269666	0.166842	-1.61351	0.106635	0.401915	1.68318	ECM1
ENSG00000240031	1.69372	-0.269448	0.200365	-1.38443	0.166227	0.373054	3.04457	OR9A3P
ENSG00000225523	0.77503	-0.269446	0.168007	-0.371021	0.710622	1	0.0264124	IGKV6D-21
ENSG00000146233	43.5628	-0.269296	0.158055	-1.70347	0.0884798	0.484719	1.00146	CYP39A1
ENSG00000125691	1630.38	-0.269295	0.136044	-1.97857	0.0478647	1	0.0154667	RPL23
ENSG00000178882	79.8823	-0.268981	0.176241	-1.52424	0.12745	0.445018	1.68318	RFLNA
ENSG00000263460	0.667775	-0.268957	0.200364	-1.34211	0.179561	1	0.023026	BOD1P1
ENSG00000047457	24.17	-0.268648	0.189528	1.71119	0.0870461	0.273039	2.72538	CP
ENSG00000229622	6.00918	-0.268247	0.136478	-1.96525	0.0493848	0.194184	2.86614	MTND5P2
ENSG00000151612	189.83	-0.268109	0.126829	-2.11382	0.0345308	0.593271	0.269155	ZNF827
ENSG00000143153	2053.13	-0.267736	0.139449	-1.91898	0.0549872	1	0.0154667	ATP1B1
ENSG00000108384	79.5494	-0.267695	0.109007	-2.45855	0.0139501	0.127623	1.68989	RAD51C
ENSG00000180745	141.328	-0.26767	0.132714	-2.01544	0.0438585	0.318929	1.04683	CLRN3
ENSG00000089289	243.014	-0.267508	0.118535	-2.2559	0.0240767	0.495987	0.262877	IGBP1
ENSG00000167447	74.4326	-0.26749	0.0894498	-2.99096	0.00278105	0.0591842	1.32593	SMG8
ENSG00000214194	69.4349	-0.267479	0.113267	-2.3599	0.0182798	0.17096	1.32593	SMIM30
ENSG00000171747	1686.13	-0.267239	0.143283	-1.86405	0.0623154	1	0.0142777	LGALS4
ENSG00000185090	63.8417	-0.267227	0.150541	-1.77323	0.0761913	0.379799	1.34762	MANEAL
ENSG00000130038	267.382	-0.267189	0.151058	-1.7676	0.0771274	0.911598	0.262877	CRACR2A
ENSG00000178828	42.4471	-0.266885	0.188873	-1.4084	0.159013	0.66772	0.9852	RNF186
ENSG00000122406	1849.15	-0.266636	0.111082	-2.39981	0.0164037	1	0.0154667	RPL5
ENSG00000179941	43.6537	-0.265762	0.123056	-2.15738	0.0309763	0.177974	2.09097	BBS10
ENSG00000144596	26.6844	-0.265723	0.196835	-1.35084	0.176748	0.420472	2.58397	GRIP2
ENSG00000124157	1.4293	-0.26565	0.164371	2.37758	0.0174268	0.100678	3.25664	SEMG2
ENSG00000172250	1.65082	-0.26528	0.200249	-1.35759	0.174592	0.369133	3.25664	SERHL
ENSG00000223602	0.781773	-0.265251	0.191946	-2.69062	0.00713185	1	0	AC125634.1
ENSG00000186231	19.7974	-0.265189	0.186127	-1.42557	0.153992	0.391873	2.57371	KLHL32
ENSG00000166068	474.324	-0.265127	0.10989	-2.41226	0.0158541	0.419924	0.232285	SPRED1
ENSG00000243955	3.26223	-0.264841	0.193957	-1.43167	0.152237	0.334921	3.34326	GSTA1
ENSG00000242252	2.17044	-0.264713	0.191607	-1.3994	0.161694	0.352922	3.25664	BGLAP
ENSG00000284824	20.5834	-0.264701	0.176171	-1.49669	0.134475	0.339617	2.8875	GCSAML-AS1
ENSG00000273598	4.63098	-0.26459	0.200331	-1.30616	0.191498	0.382094	3.34326	AC211486.3
ENSG00000105048	12.2862	-0.264225	0.188143	-1.40407	0.160299	0.377904	2.86614	TNNT1
ENSG00000232466	4.97035	-0.264197	0.130978	-2.01982	0.0434023	0.174745	3.01963	AL356133.1
ENSG00000259984	3.79641	-0.26415	0.174805	-1.51095	0.1308	0.306527	3.34326	AL928711.1
ENSG00000131015	8.36258	-0.263934	0.199147	-1.32326	0.185747	0.361919	3.59619	ULBP2
ENSG00000023839	52.8708	-0.263932	0.184082	-1.43188	0.152177	0.557765	1.32593	ABCC2
ENSG00000163527	1310.99	-0.26377	0.0976208	-2.70153	0.00690204	1	0.0142777	STT3B
ENSG00000141198	221.221	-0.263588	0.0774439	-3.40297	0.00066658	0.0696208	0.242669	TOM1L1
ENSG00000112837	34.1768	-0.263457	0.199005	-1.32246	0.186016	0.720113	0.9852	TBX18
ENSG00000164172	79.8344	-0.2634	0.10561	-2.4931	0.0126632	0.162885	0.994627	MOCS2
ENSG00000229668	3.46815	-0.263279	0.165551	-1.59154	0.111488	0.272756	3.49786	AL133384.1
ENSG00000147394	86.7598	-0.262975	0.174717	-1.50215	0.133059	0.614697	0.968757	ZNF185
ENSG00000196636	38.0157	-0.26278	0.136085	-1.92897	0.0537342	0.242357	2.09097	SDHAF3
ENSG00000181085	20.9932	-0.262776	0.195623	-1.34325	0.17919	0.411084	2.72538	MAPK15
ENSG00000230986	1.29148	-0.262693	0.200255	-1.31911	0.187131	1	0.0264124	DDX3P2
ENSG00000100612	150.74	-0.262678	0.106747	-2.46066	0.0138683	0.325248	0.320789	DHRS7
ENSG00000254352	1.71581	-0.262636	0.189464	-1.39476	0.163087	0.380789	2.86614	AC100854.1
ENSG00000111052	28.1485	-0.262354	0.196465	-1.34521	0.178558	0.397283	2.8875	LIN7A
ENSG00000122026	2163.76	-0.262149	0.138582	-1.89071	0.0586634	0.842105	0.232285	RPL21
ENSG00000166681	55.1849	-0.261999	0.176953	-1.4773	0.139595	0.621724	0.994627	BEX3
ENSG00000214376	12.9311	-0.261923	0.197703	-1.3248	0.185238	0.4069	2.86614	VSTM5
ENSG00000006042	148.951	-0.261898	0.116707	-2.24446	0.0248026	0.222639	1.134	TMEM98
ENSG00000219150	0.549443	-0.261863	0.200322	-1.31419	0.188784	1	0	AL603914.1
ENSG00000164300	1236.22	-0.261858	0.0984797	-2.65865	0.00784534	1	0.0146642	SERINC5
ENSG00000185201	186.82	-0.2618	0.17623	-1.48271	0.138152	1	0.328165	IFITM2
ENSG00000164163	466.356	-0.261716	0.103659	-2.52402	0.0116021	0.357142	0.229423	ABCE1
ENSG00000121957	532.046	-0.261596	0.124568	-2.09936	0.0357855	0.652831	0.232285	GPSM2
ENSG00000270672	3554.19	-0.261424	0.19981	-1.29385	0.195716	1	0.0154667	MTRNR2L6
ENSG00000073605	303.763	-0.261333	0.145222	-1.79845	0.0721062	0.917878	0.242669	GSDMB
ENSG00000119326	111.84	-0.261283	0.110795	-2.35772	0.0183877	0.195081	1.05831	CTNNAL1
ENSG00000267595	1.55664	-0.260946	0.185609	-1.40898	0.158841	0.375603	2.86614	AC060780.3
ENSG00000113790	100.838	-0.260835	0.120984	-2.15632	0.0310589	0.273716	0.968757	EHHADH
ENSG00000187980	11.0091	-0.260793	0.185867	-1.41874	0.155975	0.259466	5.33417	PLA2G2C
ENSG00000086061	570.076	-0.260593	0.103422	-2.51921	0.0117618	1	0.0146642	DNAJA1
ENSG00000104723	27.1378	-0.260311	0.179203	-2.53068	0.0113841	0.089324	2.58397	TUSC3
ENSG00000146242	70.5225	-0.260078	0.162061	-1.60292	0.108952	0.46564	1.32593	TPBG
ENSG00000067992	122.875	-0.259931	0.115342	-2.25289	0.0242664	0.225709	1.07516	PDK3
ENSG00000166794	749.686	-0.259558	0.124879	-2.07776	0.0377319	1	0.0154667	PPIB
ENSG00000125571	3.92304	-0.259321	0.194966	0.704324	0.481231	0.638182	3.25515	IL37
ENSG00000094916	1056.31	-0.259146	0.0943186	-2.74724	0.0060099	0.243493	0.232285	CBX5
ENSG00000106771	476.955	-0.258852	0.0778306	-3.32548	0.00088268	0.0831067	0.229423	TMEM245
ENSG00000198648	352.002	-0.258774	0.0986165	-2.62349	0.00870352	0.743641	0.0433224	STK39
ENSG00000173852	323.648	-0.258683	0.0945102	-2.73678	0.00620435	0.247751	0.232285	DPY19L1
ENSG00000123975	135.984	-0.25858	0.142579	-1.81159	0.0700492	0.397283	1.134	CKS2
ENSG00000162729	140.532	-0.258529	0.10276	-2.51595	0.0118712	0.50276	0.126174	IGSF8
ENSG00000229235	4.92482	-0.258315	0.154201	-1.67745	0.0934543	0.283766	2.72432	RPL37P18
ENSG00000101333	1110.56	-0.257985	0.173541	-1.484	0.137808	1	0.014426	PLCB4
ENSG00000177707	184.476	-0.257795	0.154952	-1.66263	0.0963866	1	0.264783	NECTIN3
ENSG00000080546	252.843	-0.257685	0.164486	-1.56458	0.117682	1	0.16381	SESN1
ENSG00000164211	216.842	-0.257625	0.123458	-2.0856	0.0370144	0.623113	0.262877	STARD4
ENSG00000122873	99.1371	-0.257551	0.104692	-2.45885	0.0139382	0.191231	0.830646	CISD1
ENSG00000243406	119.958	-0.25755	0.141967	-1.81356	0.0697449	0.407871	1.07516	MRPS31P5
ENSG00000137834	96.3454	-0.257545	0.127382	-2.02174	0.0432034	0.241416	1.68989	SMAD6
ENSG00000224287	28.6823	-0.257369	0.135598	-1.89586	0.0579785	0.225177	2.58397	MSL3P1
ENSG00000284194	5.99061	-0.257155	0.178746	-1.41323	0.157587	0.331191	3.52903	SCO2
ENSG00000216642	0.680019	-0.257079	0.200315	-1.2842	0.199071	1	0	AL136116.1
ENSG00000137040	154.138	-0.256941	0.102057	-2.51676	0.0118438	0.331558	0.264783	RANBP6
ENSG00000109445	100.779	-0.256927	0.0971354	-2.64591	0.00814711	0.140719	0.830646	ZNF330
ENSG00000102760	27.3955	-0.256819	0.16271	-1.57677	0.114849	0.330528	2.58397	RGCC
ENSG00000129562	185.309	-0.256719	0.115672	-2.21809	0.0265484	0.462399	0.328165	DAD1
ENSG00000243538	0.986407	-0.256427	0.198722	-1.30035	0.19348	1	0	RPS26P28
ENSG00000254090	0.978619	-0.256209	0.20034	-1.30427	0.19214	1	0.0286119	MTND2P32
ENSG00000165568	29.5644	-0.255739	0.18965	-1.3456	0.178433	0.410046	2.72538	AKR1E2
ENSG00000143819	72.4556	-0.255661	0.13397	-1.90787	0.0564079	0.380515	0.994627	EPHX1
ENSG00000125356	175.501	-0.25561	0.127551	-2.00278	0.0452012	0.6157	0.328165	NDUFA1
ENSG00000100003	33.8623	-0.25555	0.144975	-1.76693	0.0772394	0.449734	1.00146	SEC14L2
ENSG00000272006	1.22475	-0.255483	0.197853	-1.29533	0.195206	1	0	AC037487.3
ENSG00000120149	38.9036	-0.255372	0.189207	-1.34464	0.17874	0.683195	1.05627	MSX2
ENSG00000269421	1.57184	-0.255298	0.199837	-1.2824	0.199701	0.396942	3.25664	ZNF92P3
ENSG00000173221	150.228	-0.255272	0.138899	-1.83692	0.066221	0.401915	1.04683	GLRX
ENSG00000169955	54.8976	-0.255246	0.0969583	-2.63383	0.00844266	0.13972	0.871238	ZNF747
ENSG00000128610	6.79338	-0.255191	0.199304	-1.28176	0.199928	0.412846	3.01963	FEZF1
ENSG00000138449	963.356	-0.25474	0.151376	-1.68147	0.0926726	1	0.014426	SLC40A1
ENSG00000106392	364.589	-0.254634	0.0971059	-2.62177	0.00874755	0.745977	0.0433224	C1GALT1
ENSG00000106399	72.682	-0.254622	0.105092	-2.42246	0.0154159	0.196894	0.871238	RPA3
ENSG00000113048	294.047	-0.254615	0.0957514	-2.65887	0.00784041	0.273223	0.24519	MRPS27
ENSG00000189377	1.27291	-0.254499	0.180028	-0.0825879	0.934179	1	0.0286119	CXCL17
ENSG00000125398	965.838	-0.254293	0.126076	-2.01635	0.0437632	1	0.0146642	SOX9
ENSG00000161912	57.0599	-0.254215	0.150148	-1.69392	0.0902801	0.415039	1.34762	ADCY10P1
ENSG00000109971	5237.74	-0.253764	0.124406	-2.03922	0.041428	1	0.0154667	HSPA8
ENSG00000272896	1.04085	-0.25348	0.200368	-1.25824	0.208303	1	0.0266868	AL355987.3
ENSG00000251000	0.480843	-0.253336	0.191834	-1.34272	0.179362	1	0	AC008592.3
ENSG00000155760	49.9417	-0.253319	0.162396	-1.5588	0.119043	0.573411	0.9852	FZD7
ENSG00000224309	34.7843	-0.25327	0.189733	-1.33241	0.182726	0.690186	1.05627	ANKRD30BP2
ENSG00000049130	180.234	-0.253212	0.135627	-1.866	0.062042	0.80084	0.270462	KITLG
ENSG00000183291	374.571	-0.253203	0.0989595	-2.55791	0.0105303	0.404405	0.164611	SELENOF
ENSG00000259592	1.92743	-0.253129	0.184961	-1.37462	0.16925	0.389038	2.86614	PRELID1P4
ENSG00000170689	298.366	-0.253086	0.181026	-1.39483	0.163066	1	0.16381	HOXB9
ENSG00000080007	6.3295	-0.252473	0.189555	-1.3975	0.162262	0.369499	3.01963	DDX43
ENSG00000144820	52.4653	-0.25243	0.198608	-1.26434	0.206108	0.757632	0.994627	ADGRG7
ENSG00000197149	1.00432	-0.252307	0.200299	-1.27423	0.202582	1	0.0270197	AC107956.1
ENSG00000137942	479.575	-0.252196	0.101816	-2.47649	0.0132682	0.413471	0.19973	FNBP1L
ENSG00000228166	4.85933	-0.252168	0.182273	-1.37812	0.168167	0.344026	3.52903	MTND1P11
ENSG00000154760	70.8106	-0.252156	0.1908	-1.31849	0.187339	0.489538	2.09097	SLFN13
ENSG00000065618	538.811	-0.251121	0.18896	-1.32475	0.185253	1	0.0142777	COL17A1
ENSG00000163399	3562.51	-0.251031	0.110606	-2.2692	0.0232564	1	0.014426	ATP1A1
ENSG00000166562	115.878	-0.250933	0.139456	-1.79798	0.0721797	1	0.126174	SEC11C
ENSG00000185624	2039.15	-0.250897	0.100143	-2.50506	0.0122432	1	0.0154667	P4HB
ENSG00000166922	12.3846	-0.250862	0.193848	-1.28965	0.197171	0.347605	4.06185	SCG5
ENSG00000138696	13.3751	-0.250828	0.199362	-1.31731	0.187733	0.410083	2.86614	BMPR1B
ENSG00000164181	134.21	-0.250762	0.132177	-1.89618	0.0579363	0.370001	1.07516	ELOVL7
ENSG00000120533	139.51	-0.250412	0.0995475	-2.51508	0.0119006	0.150583	1.07516	ENY2
ENSG00000251348	15.623	-0.249921	0.167209	-1.49169	0.135781	0.342796	2.86614	HSPD1P11
ENSG00000219608	3.03055	-0.249592	0.162403	-1.53698	0.124299	0.290231	3.49786	HIGD1AP16
ENSG00000102401	186.954	-0.249582	0.132576	-1.88199	0.0598375	0.785911	0.270462	ARMCX3
ENSG00000213246	177.913	-0.249553	0.111797	-2.23155	0.0256449	0.453314	0.328165	SUPT4H1
ENSG00000259600	4.94095	-0.249454	0.200291	-1.23759	0.215868	0.392608	3.59619	AC066616.2
ENSG00000052802	352.75	-0.249431	0.141726	-1.75873	0.0786236	1	0.0433224	MSMO1
ENSG00000147403	3149.69	-0.249238	0.135827	-1.8342	0.0666237	1	0.014426	RPL10
ENSG00000169446	232.521	-0.249013	0.105326	-2.36332	0.0181119	0.547667	0.16381	MMGT1
ENSG00000115457	305.822	-0.248949	0.192024	-1.29187	0.1964	1	0.229423	IGFBP2
ENSG00000143194	4.97346	-0.248653	0.200233	1.42352	0.154586	0.370186	2.86614	MAEL
ENSG00000275160	2.3937	-0.248582	0.198164	-1.25022	0.211221	0.477463	2.45682	AL354718.1
ENSG00000170759	1941.89	-0.248531	0.119731	-2.07523	0.0379653	0.671537	0.232285	KIF5B
ENSG00000265631	5.94801	-0.248417	0.200298	-1.24409	0.213468	0.393861	3.52903	BNIP3P3
ENSG00000129538	176.411	-0.248061	0.166435	-1.4881	0.136725	1	0.320789	RNASE1
ENSG00000214736	159.276	-0.247852	0.122319	-2.0253	0.042837	0.6636	0.269155	TOMM6
ENSG00000185803	206.471	-0.24782	0.125289	-1.97756	0.0479781	0.700105	0.269155	SLC52A2
ENSG00000137720	59.2024	-0.24773	0.143436	-1.72691	0.0841838	0.509184	0.871238	C11orf1
ENSG00000198856	211.901	-0.247692	0.1131	-2.18902	0.0285952	0.540845	0.264783	OSTC
ENSG00000283930	38.4993	-0.247228	0.10072	-2.45634	0.014036	0.172207	1.00146	AL117339.5
ENSG00000259379	5.12291	-0.247191	0.200256	-1.23116	0.218264	0.459705	2.72432	MTND5P32
ENSG00000145741	1003.64	-0.246917	0.111307	-2.21784	0.0265659	0.557246	0.232285	BTF3
ENSG00000100253	4.01238	-0.246524	0.196547	0.213466	0.830963	0.906997	2.86614	MIOX
ENSG00000124767	395.911	-0.246417	0.117383	-2.0984	0.0358696	0.653712	0.232285	GLO1
ENSG00000107281	248.628	-0.246415	0.152547	-1.61425	0.106474	1	0.242821	NPDC1
ENSG00000198690	94.9449	-0.246394	0.117806	-2.09135	0.0364964	0.299936	0.968757	FAN1
ENSG00000139239	1.66716	-0.246277	0.19051	-1.29358	0.195809	0.392681	3.25664	RPL14P1
ENSG00000108244	177.771	-0.2459	0.200351	-1.21606	0.223961	1	0.269155	KRT23
ENSG00000061794	408.557	-0.245643	0.12275	-2.00042	0.0454553	0.797354	0.19973	MRPS35
ENSG00000198734	54.1284	-0.24544	0.197198	0.640949	0.521556	1	1.34762	F5
ENSG00000140391	1071.94	-0.245334	0.127874	-1.91791	0.0551226	1	0.0142777	TSPAN3
ENSG00000169710	1414.23	-0.245162	0.147202	-1.66471	0.0959706	1	0.0154667	FASN
ENSG00000158715	66.0505	-0.245052	0.139046	-1.76174	0.0781126	0.384949	1.34762	SLC45A3
ENSG00000230519	1.16876	-0.244968	0.18518	-1.40161	0.161032	1	0	HMGB1P49
ENSG00000165194	32.0089	-0.24463	0.200243	0.976891	0.328623	0.660176	2.09097	PCDH19
ENSG00000005893	517.848	-0.2445	0.127969	-1.90979	0.0561608	1	0.0142777	LAMP2
ENSG00000276644	273.785	-0.244439	0.177279	-1.3761	0.168792	1	0.242669	DACH1
ENSG00000104522	219.363	-0.244201	0.130521	-1.87001	0.0614825	0.808846	0.262877	TSTA3
ENSG00000110917	2648.86	-0.244086	0.114416	-2.1329	0.0329333	1	0.0154667	MLEC
ENSG00000134291	353.435	-0.244034	0.114443	-2.13167	0.0330339	0.630072	0.229423	TMEM106C
ENSG00000176658	1411.25	-0.244003	0.0968593	-2.51882	0.0117748	1	0.0154667	MYO1D
ENSG00000196639	80.2107	-0.243909	0.0957036	-2.54905	0.0108016	0.165294	0.830646	HRH1
ENSG00000189367	5.8454	-0.243675	0.192616	-1.26011	0.207628	0.388296	3.52903	KIAA0408
ENSG00000004139	114.989	-0.243635	0.111509	-2.18573	0.0288355	0.240658	1.134	SARM1
ENSG00000215182	1328.12	-0.243573	0.187467	-1.27256	0.203173	1	0.0142777	MUC5AC
ENSG00000135535	1891.01	-0.243254	0.112764	-2.1568	0.0310216	1	0.0154667	CD164
ENSG00000171155	140.04	-0.243068	0.117719	-2.06361	0.0390549	0.294235	1.07516	C1GALT1C1
ENSG00000166930	8.14811	-0.243037	0.200109	-1.22247	0.221531	0.397283	3.59619	MS4A5
ENSG00000155660	1140.18	-0.242911	0.109115	-2.2257	0.0260341	0.55189	0.232285	PDIA4
ENSG00000003147	315.412	-0.242874	0.096053	-2.52846	0.0114565	0.351331	0.232285	ICA1
ENSG00000104611	160.356	-0.24274	0.109032	-2.22592	0.0260196	0.462818	0.320789	SH2D4A
ENSG00000147677	637.659	-0.242736	0.105344	-2.30378	0.0212348	1	0.0154667	EIF3H
ENSG00000183978	130.259	-0.242706	0.0991031	-2.44842	0.0143483	0.169166	1.05831	COA3
ENSG00000079459	362.812	-0.242666	0.120107	-2.01996	0.0433878	1	0.0433224	FDFT1
ENSG00000147676	855.89	-0.24266	0.127176	-1.90736	0.0564738	1	0.0154667	MAL2
ENSG00000235183	1.46577	-0.24264	0.184219	-1.32002	0.186829	0.409165	2.86614	SRP14P3
ENSG00000138606	55.2064	-0.242516	0.183954	-1.31581	0.188239	0.775665	0.871238	SHF
ENSG00000009765	258.546	-0.242404	0.159331	-1.52044	0.128402	1	0.262877	IYD
ENSG00000196381	10.2331	-0.242317	0.130739	-1.85995	0.0628922	0.222851	2.86614	ZNF781
ENSG00000114374	38.5631	-0.242049	0.200363	-1.19527	0.23198	0.812336	0.9852	USP9Y
ENSG00000153291	85.7131	-0.241803	0.13119	-1.84235	0.065424	0.305084	1.68318	SLC25A27
ENSG00000081386	110.734	-0.241033	0.104143	-2.31396	0.02067	0.672429	0.126174	ZNF510
ENSG00000187258	49.16	-0.241017	0.189255	-1.24958	0.211452	0.573045	1.75307	NPSR1
ENSG00000146477	122.538	-0.24093	0.162751	-1.47858	0.139252	0.578068	1.134	SLC22A3
ENSG00000116260	889.073	-0.240876	0.145619	-1.65328	0.098274	1	0.0154667	QSOX1
ENSG00000114391	1078.46	-0.24079	0.122617	-1.96321	0.0496216	1	0.0146642	RPL24
ENSG00000135919	242.761	-0.240733	0.170558	-1.40961	0.158654	1	0.24519	SERPINE2
ENSG00000196683	215.162	-0.240424	0.106546	-2.25612	0.0240633	0.51629	0.242821	TOMM7
ENSG00000138640	426.087	-0.240203	0.148174	-1.62018	0.105193	1	0.0433224	FAM13A
ENSG00000176945	74.4027	-0.239998	0.165154	-1.45139	0.146672	0.68174	0.871238	MUC20
ENSG00000196169	12.8216	-0.239981	0.194775	-1.24661	0.212542	0.324881	4.92412	KIF19
ENSG00000254346	0.879587	-0.239967	0.19977	-1.21803	0.223214	1	0.0266868	MTND1P6
ENSG00000149932	198.314	-0.239883	0.0933744	-2.5694	0.0101875	0.299936	0.270462	TMEM219
ENSG00000273841	130.511	-0.239239	0.10939	-2.18595	0.0288189	0.248297	1.07516	TAF9
ENSG00000121039	240.146	-0.239174	0.117108	-2.0421	0.0411416	0.680408	0.24519	RDH10
ENSG00000138326	3030.16	-0.239118	0.12843	-1.86129	0.0627037	0.871888	0.232285	RPS24
ENSG00000259626	1.36164	-0.238961	0.194153	-1.25401	0.20984	0.408565	3.22689	MTND3P12
ENSG00000179222	329.014	-0.238883	0.125211	-1.90767	0.0564333	0.830897	0.229423	MAGED1
ENSG00000134812	4.65871	-0.238688	0.198736	-0.0101942	0.991866	1	2.86614	GIF
ENSG00000005020	222.344	-0.238688	0.113212	-2.10804	0.0350276	0.627499	0.24519	SKAP2
ENSG00000090263	116.333	-0.23868	0.116343	-2.05103	0.0402637	0.299125	1.07516	MRPS33
ENSG00000197756	1858.19	-0.238603	0.132116	-1.80538	0.0710157	1	0.0146642	RPL37A
ENSG00000122042	271.728	-0.238492	0.118536	-2.0113	0.0442938	0.872851	0.16381	UBL3
ENSG00000136141	334.917	-0.238433	0.115739	-2.05945	0.0394513	0.688764	0.229423	LRCH1
ENSG00000186832	4.91956	-0.238419	0.188605	1.24539	0.21299	0.43929	2.86614	KRT16
ENSG00000105971	77.1173	-0.238411	0.154403	-1.5466	0.121959	0.577312	0.994627	CAV2
ENSG00000075643	122.882	-0.238372	0.132335	-1.80137	0.0716445	0.420504	1.04683	MOCOS
ENSG00000106460	667.209	-0.238169	0.0951882	-2.50182	0.0123558	1	0.0142777	TMEM106B
ENSG00000103528	44.9758	-0.238146	0.172512	-1.38484	0.166102	0.677445	1.00146	SYT17
ENSG00000235379	8.02245	-0.238081	0.183543	-1.27353	0.202829	0.379413	3.59619	RPL7P31
ENSG00000182774	602.838	-0.23778	0.187428	-1.26521	0.205797	1	0.232285	RPS17
ENSG00000161970	1725.93	-0.237565	0.147835	-1.60593	0.108289	1	0.232285	RPL26
ENSG00000121481	98.6293	-0.23741	0.109086	-2.17582	0.0295689	0.266507	0.968757	RNF2
ENSG00000189366	6.72751	-0.237404	0.162145	-1.46857	0.141949	0.363807	2.72432	ALG1L
ENSG00000142892	122.412	-0.237372	0.090815	-2.61316	0.00897105	0.124575	1.134	PIGK
ENSG00000101966	665.692	-0.237208	0.106036	-2.23682	0.0252978	0.543311	0.232285	XIAP
ENSG00000126895	1.24714	-0.236958	0.194073	-1.0279	0.303997	1	0.0270197	AVPR2
ENSG00000131773	49.1542	-0.236759	0.178687	-1.3247	0.185271	0.713214	1.00146	KHDRBS3
ENSG00000229932	0.731231	-0.236705	0.200008	-1.21538	0.22422	1	0.0235554	YWHAZP3
ENSG00000268104	114.9	-0.236513	0.19708	-1.19377	0.232568	0.753196	1.134	SLC6A14
ENSG00000215817	7.03657	-0.236502	0.181777	-1.32573	0.18493	0.36475	3.52903	ZC3H11B
ENSG00000156467	421.115	-0.236414	0.118759	-1.99016	0.0465732	0.748689	0.229423	UQCRB
ENSG00000214190	2.75582	-0.236373	0.154025	1.47847	0.139281	0.347789	2.86614	RNF152P1
ENSG00000146416	154.971	-0.236013	0.0829277	-2.84598	0.00442749	0.168679	0.328165	AIG1
ENSG00000129521	224.487	-0.235791	0.166762	-1.41224	0.157878	1	0.16381	EGLN3
ENSG00000160124	66.4256	-0.235743	0.0905573	-2.60253	0.00925397	0.137234	0.994627	CCDC58
ENSG00000104313	21.3	-0.235686	0.199986	0.377028	0.706153	0.879027	2.58397	EYA1
ENSG00000122034	430.889	-0.235632	0.136353	-1.72726	0.0841215	1	0.232285	GTF3A
ENSG00000145425	3453.56	-0.235625	0.142172	-1.65649	0.0976221	1	0.0142777	RPS3A
ENSG00000138772	290.816	-0.235574	0.137895	-1.70746	0.0877363	1	0.242821	ANXA3
ENSG00000127364	26.0236	-0.235543	0.132455	-1.78124	0.0748735	0.258698	2.58397	TAS2R4
ENSG00000140284	102.85	-0.235516	0.133619	-1.76165	0.078128	0.461667	0.968757	SLC27A2
ENSG00000014123	267.226	-0.235416	0.09385	-2.50771	0.0121517	0.337842	0.262877	UFL1
ENSG00000120327	55.3537	-0.235413	0.141558	-1.66189	0.0965345	0.510408	0.994627	PCDHB14
ENSG00000144451	65.124	-0.235266	0.169669	-1.39014	0.164487	0.720113	0.871238	SPAG16
ENSG00000188394	4.61911	-0.234978	0.185231	-1.26652	0.205328	0.396948	3.34326	GPR21
ENSG00000170860	116.129	-0.234963	0.109462	-2.14583	0.0318869	0.2621	1.07516	LSM3
ENSG00000135048	1107.22	-0.234885	0.112783	-2.08224	0.0373208	1	0.0154667	CEMIP2
ENSG00000119630	19.6545	-0.234747	0.148388	1.84118	0.0655957	0.23381	2.72538	PGF
ENSG00000197728	627.183	-0.234725	0.14475	-1.62061	0.105101	1	0.0142777	RPS26
ENSG00000122378	224.081	-0.234684	0.112283	-2.09042	0.0365805	0.789516	0.16381	FAM213A
ENSG00000147679	128.26	-0.234356	0.106183	-2.20651	0.0273484	0.776703	0.126174	UTP23
ENSG00000242575	6.55992	-0.234145	0.189297	-1.23283	0.21764	0.43223	3.01963	AC012501.2
ENSG00000212916	9.53135	-0.234021	0.191945	-1.21875	0.222938	0.451676	2.86614	MAP10
ENSG00000117143	286.781	-0.233804	0.116769	-2.00258	0.0452223	0.688764	0.262877	UAP1
ENSG00000133818	87.2965	-0.233796	0.152289	-1.53387	0.125061	0.594758	0.968757	RRAS2
ENSG00000197956	2712.47	-0.23374	0.151098	-1.54589	0.122131	1	0.0142777	S100A6
ENSG00000147604	3333.73	-0.233573	0.129689	-1.80044	0.0717915	1	0.0146642	RPL7
ENSG00000137038	106.421	-0.233344	0.113919	-2.04801	0.0405587	0.23387	1.68318	DMAC1
ENSG00000136942	1171.12	-0.233267	0.133061	-1.75238	0.0797093	1	0.0142777	RPL35
ENSG00000153936	264.233	-0.232955	0.0907736	-2.56589	0.0102911	0.306623	0.262877	HS2ST1
ENSG00000136888	257.092	-0.232725	0.0994871	-2.33846	0.0193636	0.458868	0.242821	ATP6V1G1
ENSG00000196139	157.452	-0.232524	0.170217	-1.36423	0.172495	1	0.328165	AKR1C3
ENSG00000188895	387.268	-0.232436	0.0703268	-3.3049	0.0009501	0.222795	0.0433224	MSL1
ENSG00000185269	102.56	-0.232431	0.194177	-2.0796	0.0375624	0.224266	1.68989	NOTUM
ENSG00000122884	265.94	-0.231909	0.131478	-1.76275	0.0779419	0.959384	0.242669	P4HA1
ENSG00000283877	0.880841	-0.231772	0.200369	-1.15404	0.248486	1	0.0264124	AC104304.1
ENSG00000100522	374.947	-0.23159	0.114608	-2.02014	0.0433686	0.859526	0.164611	GNPNAT1
ENSG00000225026	9.42611	-0.231518	0.171388	-1.34832	0.177556	0.327325	4.06185	AC091492.1
ENSG00000169696	149.426	-0.231431	0.13884	-1.66738	0.0954381	1	0.126174	ASPSCR1
ENSG00000144485	112.401	-0.231428	0.149099	-1.55162	0.120753	0.552468	1.07516	HES6
ENSG00000177954	1808.94	-0.231316	0.148926	-1.55224	0.120605	1	0.014426	RPS27
ENSG00000106993	74.4238	-0.231281	0.0997952	-2.31691	0.0205087	0.140719	2.09097	CDC37L1
ENSG00000185477	501.135	-0.231253	0.12634	-1.82986	0.0672709	0.911128	0.229423	GPRIN3
ENSG00000006468	58.2744	-0.230994	0.178962	-1.29576	0.195058	0.636927	1.32593	ETV1
ENSG00000113369	405.929	-0.23087	0.111976	-2.0612	0.0392836	1	0.0433224	ARRDC3
ENSG00000154079	38.6247	-0.230703	0.109693	-2.10545	0.0352518	0.288231	1.00146	SDHAF4
ENSG00000009307	1685.04	-0.230615	0.0723087	-3.18907	0.00142732	0.518968	0.0142777	CSDE1
ENSG00000227382	2.90699	-0.230386	0.155166	-1.48859	0.136597	0.344026	2.86614	EIF4A2P2
ENSG00000231967	0.792865	-0.22992	0.200323	-1.15214	0.249263	1	0.0264124	AL135786.1
ENSG00000231699	1.32798	-0.229815	0.189211	-1.21811	0.223181	0.420701	3.25664	AC020550.1
ENSG00000103018	659.7	-0.229744	0.123048	-1.86654	0.0619655	1	0.0146642	CYB5B
ENSG00000113494	325.328	-0.229675	0.17587	-1.30457	0.192039	1	0.229423	PRLR
ENSG00000124587	99.0759	-0.229481	0.125843	-1.82358	0.0682163	0.428314	0.968757	PEX6
ENSG00000261072	9.05612	-0.229277	0.122763	-1.86725	0.0618666	0.154215	5.33417	AC084783.1
ENSG00000064692	31.4374	-0.229002	0.192539	-1.18672	0.23534	0.818637	0.9852	SNCAIP
ENSG00000255408	2.30531	-0.228827	0.190283	3.14176	0.00167934	0.0279931	3.25664	PCDHA3
ENSG00000128050	706.897	-0.228664	0.0999695	-2.28699	0.0221966	1	0.014426	PAICS
ENSG00000250189	6.79741	-0.228576	0.193443	0.524644	0.59983	0.739551	3.01963	AC097504.1
ENSG00000213585	960.628	-0.228532	0.0969038	-2.35797	0.0183753	0.456654	0.232285	VDAC1
ENSG00000047597	193.673	-0.228452	0.13535	-1.68693	0.0916169	0.992595	0.269155	XK
ENSG00000101850	18.6854	-0.22829	0.200179	-1.13424	0.256696	0.524385	2.51587	GPR143
ENSG00000127184	369.645	-0.227759	0.127112	-1.79103	0.0732892	1	0.19973	COX7C
ENSG00000102241	261.107	-0.227714	0.0897323	-2.53802	0.0111483	0.334921	0.24519	HTATSF1
ENSG00000284969	2.99918	-0.227505	0.200345	-1.17052	0.241793	0.456654	3.05668	AL049629.2
ENSG00000184270	91.8572	-0.227425	0.152966	-1.48511	0.137516	0.463741	1.68989	HIST2H2AB
ENSG00000123358	509.328	-0.226973	0.174281	-1.30037	0.193473	1	0.0146642	NR4A1
ENSG00000143303	69.6149	-0.226622	0.104416	-2.17243	0.0298233	0.225438	1.32593	RRNAD1
ENSG00000101843	104.78	-0.226581	0.0955587	-2.37016	0.0177805	0.146048	1.68989	PSMD10
ENSG00000224331	2.40966	-0.22657	0.166506	-1.36514	0.172208	0.368548	3.22689	AC019181.1
ENSG00000198774	13.2529	-0.226546	0.19458	-1.1657	0.243737	0.34974	4.97527	RASSF9
ENSG00000228716	286.847	-0.226491	0.115043	-1.9682	0.0490449	0.742107	0.24519	DHFR
ENSG00000156171	156.438	-0.226121	0.0900673	-2.50996	0.0120744	0.299936	0.320789	DRAM2
ENSG00000146678	1.68825	-0.226084	0.191884	-1.23016	0.218636	0.418215	3.22689	IGFBP1
ENSG00000188803	30.459	-0.226072	0.185743	-1.19278	0.232954	0.806077	1.00146	SHISA6
ENSG00000174021	181.816	-0.226058	0.10886	-2.0759	0.037903	0.623113	0.269155	GNG5
ENSG00000196262	2516.33	-0.22605	0.12323	-1.83394	0.066663	1	0.0154667	PPIA
ENSG00000232454	2.13202	-0.225923	0.167621	-1.34662	0.178102	0.433697	2.45682	AL138752.1
ENSG00000005339	643.132	-0.225899	0.109523	-2.06263	0.0391482	1	0.0142777	CREBBP
ENSG00000122176	142.984	-0.225898	0.175368	-1.28658	0.198241	1	0.126174	FMOD
ENSG00000167658	6563.08	-0.225821	0.113384	-1.99132	0.046446	1	0.0146642	EEF2
ENSG00000165948	27.7265	-0.225772	0.118032	-1.91319	0.0557241	0.206709	2.8875	IFI27L1
ENSG00000220563	1.44249	-0.225685	0.196695	-1.15084	0.249799	0.465575	3.04457	PKMP3
ENSG00000243130	40.9342	-0.225548	0.164821	-1.36771	0.171403	0.687195	1.00146	PSG11
ENSG00000205808	72.7012	-0.225503	0.118278	-1.90577	0.0566807	0.249766	2.09097	PLPP6
ENSG00000108588	466.913	-0.22542	0.0780917	-2.88621	0.00389914	0.231719	0.164611	CCDC47
ENSG00000102158	563.029	-0.225381	0.105952	-2.12712	0.0334099	0.629738	0.232285	MAGT1
ENSG00000099194	2047.96	-0.225326	0.156425	-1.43932	0.15006	1	0.0142777	SCD
ENSG00000169756	380.715	-0.225092	0.0923909	-2.43604	0.0148492	0.439415	0.19973	LIMS1
ENSG00000170017	361.573	-0.225087	0.140329	-1.60306	0.108922	1	0.229423	ALCAM
ENSG00000119523	150.496	-0.224925	0.0782319	-2.87478	0.00404311	0.0831067	1.05831	ALG2
ENSG00000157593	169.04	-0.224894	0.0901301	-2.49493	0.0125983	0.307193	0.320789	SLC35B2
ENSG00000112514	150.068	-0.224591	0.10342	-2.17142	0.0298996	0.255199	1.05831	CUTA
ENSG00000139354	185.705	-0.224478	0.112063	-2.00266	0.0452139	0.615791	0.328165	GAS2L3
ENSG00000134419	1805.79	-0.22435	0.138243	-1.62219	0.104762	1	0.0146642	RPS15A
ENSG00000166260	165.762	-0.224305	0.0824064	-2.72191	0.00649067	0.233611	0.270462	COX11
ENSG00000066855	159.324	-0.224224	0.0846755	-2.64758	0.00810711	0.239998	0.320789	MTFR1
ENSG00000096092	50.2497	-0.223841	0.101257	-2.20951	0.0271389	0.165042	2.09097	TMEM14A
ENSG00000143554	47.1338	-0.223789	0.124844	-1.79386	0.0728354	0.433912	1.00146	SLC27A3
ENSG00000169891	276.111	-0.223493	0.123435	-1.81079	0.0701738	0.900436	0.24519	REPS2
ENSG00000182118	27.0899	-0.223468	0.129338	-1.72752	0.0840735	0.267971	2.72538	FAM89A
ENSG00000164346	231.95	-0.223375	0.125156	-1.78404	0.0744168	0.929814	0.24519	NSA2
ENSG00000109171	277.365	-0.223286	0.110454	-2.02115	0.0432638	0.674521	0.262877	SLAIN2
ENSG00000107262	306.226	-0.222984	0.104929	-2.12547	0.0335473	0.630673	0.232285	BAG1
ENSG00000147649	1010.39	-0.222968	0.0899031	-2.47985	0.0131437	1	0.0142777	MTDH
ENSG00000183648	98.3668	-0.222644	0.126457	-1.76019	0.0783753	0.455756	0.994627	NDUFB1
ENSG00000106868	182.842	-0.222373	0.101263	-2.19569	0.0281145	0.531633	0.269155	SUSD1
ENSG00000170608	80.3676	-0.222218	0.133167	-1.66795	0.0953255	0.514132	0.968757	FOXA3
ENSG00000164690	86.3231	-0.22199	0.149472	-1.48457	0.137659	0.463861	1.68989	SHH
ENSG00000106803	124.814	-0.221982	0.122453	-1.81179	0.0700189	0.397283	1.134	SEC61B
ENSG00000162078	90.122	-0.221344	0.161777	-1.36659	0.171754	0.698529	0.968757	ZG16B
ENSG00000224837	5.55843	-0.220914	0.197966	-1.09679	0.272733	0.50526	2.86614	GCSHP5
ENSG00000257315	841.968	-0.220825	0.106043	-2.08202	0.0373404	0.666204	0.232285	ZBED6
ENSG00000080503	589.723	-0.220747	0.109957	-2.00747	0.0446992	1	0.0142777	SMARCA2
ENSG00000110318	69.935	-0.220705	0.130242	-1.6962	0.0898487	0.418215	1.32593	CEP126
ENSG00000134825	106.575	-0.220703	0.1089	-2.02582	0.0427831	0.324267	0.994627	TMEM258
ENSG00000196781	157.455	-0.220655	0.109302	-2.01863	0.0435253	0.668294	0.269155	TLE1
ENSG00000139168	88.7272	-0.220624	0.0825629	-2.67197	0.00754077	0.135381	0.830646	ZCRB1
ENSG00000133935	83.4852	-0.220527	0.105961	-2.08045	0.0374847	0.304369	0.968757	ERG28
ENSG00000104783	211.082	-0.219802	0.150647	-1.45823	0.144778	1	0.269155	KCNN4
ENSG00000163558	337.091	-0.219743	0.081426	-2.69831	0.00696921	0.66644	0.0433224	PRKCI
ENSG00000188010	18.0439	-0.219568	0.126237	-1.73866	0.0820941	0.27286	2.57371	MORN2
ENSG00000283149	4.62088	-0.219505	0.161422	-1.3087	0.190635	0.387658	3.25515	AC068631.2
ENSG00000116675	42.6272	-0.219417	0.180128	-1.21989	0.222505	0.764743	1.05627	DNAJC6
ENSG00000197061	317.409	-0.219314	0.13709	-1.59886	0.109851	1	0.229423	HIST1H4C
ENSG00000153832	16.6278	-0.21925	0.147776	-1.49373	0.135247	0.340973	2.8875	FBXO36
ENSG00000104237	45.7276	-0.219194	0.200113	-1.09273	0.274513	0.887421	0.9852	RP1
ENSG00000217512	3.66504	-0.219157	0.14161	-1.54833	0.121543	0.309943	3.05668	AL356776.1
ENSG00000106686	179.536	-0.21902	0.14138	-1.54989	0.121168	1	0.264783	SPATA6L
ENSG00000184007	826.927	-0.219008	0.0930749	-2.35275	0.018635	1	0.0154667	PTP4A2
ENSG00000106153	681.928	-0.218805	0.109879	-1.99094	0.0464872	0.742198	0.232285	CHCHD2
ENSG00000139644	2647.95	-0.21874	0.0797662	-2.74207	0.00610529	1	0.0154667	TMBIM6
ENSG00000130856	158.574	-0.218445	0.119574	-1.82784	0.0675731	0.84656	0.264783	ZNF236
ENSG00000235162	126.009	-0.218361	0.134242	-1.62587	0.103978	0.496139	1.134	C12orf75
ENSG00000134852	381.193	-0.218334	0.104344	-2.09193	0.0364445	0.662676	0.229423	CLOCK
ENSG00000175445	35.1646	-0.218112	0.191846	0.462818	0.643495	1	0.9852	LPL
ENSG00000109205	8.15406	-0.218092	0.199088	-1.0891	0.276111	0.448801	3.59619	ODAM
ENSG00000128595	682.942	-0.218064	0.116718	-1.86778	0.0617926	1	0.0146642	CALU
ENSG00000204776	1.45273	-0.217932	0.163859	-1.28174	0.199935	0.41082	3.04457	IGKV1OR-3
ENSG00000168785	95.1755	-0.21749	0.127216	-1.70962	0.0873361	0.491687	0.968757	TSPAN5
ENSG00000124602	64.5599	-0.217415	0.154095	-1.4103	0.158452	0.706675	0.871238	UNC5CL
ENSG00000147100	21.6619	-0.21732	0.17025	-1.28119	0.200125	0.436687	2.72538	SLC16A2
ENSG00000198242	912.615	-0.217242	0.113483	-1.9139	0.0556323	1	0.0146642	RPL23A
ENSG00000136861	370.311	-0.217149	0.0969002	-2.24217	0.0249505	0.539547	0.232285	CDK5RAP2
ENSG00000258568	2.73242	-0.217147	0.168182	-1.29142	0.196557	0.379005	3.49786	RHOQP1
ENSG00000176731	140.261	-0.217045	0.121992	-1.77812	0.0753841	0.430029	1.05831	C8orf59
ENSG00000125798	127.359	-0.216886	0.15125	-1.4329	0.151885	0.624037	1.07516	FOXA2
ENSG00000049860	389.744	-0.216863	0.0955771	-2.26864	0.0232905	0.624457	0.164611	HEXB
ENSG00000147996	369.141	-0.216774	0.07651	-2.83375	0.00460059	0.25403	0.164611	CBWD5
ENSG00000123131	242.283	-0.216768	0.117726	-1.8407	0.0656659	0.838245	0.262877	PRDX4
ENSG00000065518	159.644	-0.216671	0.105956	-2.044	0.0409534	0.583947	0.328165	NDUFB4
ENSG00000114529	183.899	-0.216648	0.121135	-1.78794	0.0737852	0.880508	0.269155	C3orf52
ENSG00000167258	722.056	-0.21662	0.0914244	-2.3693	0.017822	1	0.0146642	CDK12
ENSG00000224877	40.5057	-0.216567	0.111732	-1.93793	0.0526322	0.26421	1.75307	NDUFAF8
ENSG00000248794	1.93873	-0.216496	0.176483	-1.23166	0.218078	0.414966	3.25664	AC026436.1
ENSG00000157224	508.14	-0.216401	0.0981426	-2.20535	0.0274293	1	0.0142777	CLDN12
ENSG00000265690	22.2823	-0.216391	0.166182	-1.30273	0.192667	0.428952	2.72538	AC074143.1
ENSG00000163902	1064.19	-0.216319	0.0782611	-2.76394	0.00571085	0.236357	0.232285	RPN1
ENSG00000115008	22.1831	-0.216281	0.191226	-1.12769	0.259449	0.520493	2.57371	IL1A
ENSG00000196739	228.633	-0.216093	0.174506	-1.23953	0.215149	1	0.242821	COL27A1
ENSG00000236187	2.36909	-0.215876	0.182183	-1.19532	0.231961	0.430029	3.25664	GJA6P
ENSG00000136810	581.6	-0.215871	0.126348	-1.70783	0.087667	1	0.0142777	TXN
ENSG00000176826	16.0946	-0.215732	0.176173	2.03961	0.0413895	0.123348	5.33417	FKBP9P1
ENSG00000147400	95.4227	-0.215702	0.111337	-1.93747	0.0526877	0.269562	1.68989	CETN2
ENSG00000096384	3014.13	-0.215697	0.114154	-1.8892	0.0588646	1	0.014426	HSP90AB1
ENSG00000120256	270.336	-0.21553	0.107293	-2.00831	0.0446105	0.710755	0.242821	LRP11
ENSG00000198169	24.5971	-0.21548	0.190819	-1.1239	0.261057	0.492467	2.8875	ZNF251
ENSG00000230397	1.10048	-0.215454	0.199457	-1.09	0.275714	1	0.0266868	SPTLC1P1
ENSG00000237854	20.7281	-0.215211	0.136289	-1.5848	0.113013	0.328117	2.57371	LINC00674
ENSG00000095203	386.118	-0.215147	0.128528	-1.67339	0.0942505	1	0.229423	EPB41L4B
ENSG00000128739	63.8017	-0.215125	0.176981	-1.21341	0.224972	0.684008	1.32593	SNRPN
ENSG00000067064	298.359	-0.214845	0.125819	-1.70679	0.0878605	1	0.242669	IDI1
ENSG00000105849	154.925	-0.214832	0.119925	-1.79087	0.073314	0.884831	0.264783	TWISTNB
ENSG00000134278	103.339	-0.21466	0.162609	-1.31988	0.186877	0.548481	1.68318	SPIRE1
ENSG00000165092	200.182	-0.214613	0.192025	-1.11384	0.265346	1	0.270462	ALDH1A1
ENSG00000117500	451.02	-0.214593	0.0971726	-2.20792	0.0272496	1	0.0433224	TMED5
ENSG00000164405	271.758	-0.214486	0.115294	-1.85976	0.0629197	1	0.16381	UQCRQ
ENSG00000132640	254.885	-0.214319	0.114279	-1.87587	0.0606728	0.838245	0.242821	BTBD3
ENSG00000160948	17.8578	-0.214111	0.175662	-1.2258	0.220274	0.476262	2.57371	VPS28
ENSG00000172339	95.0092	-0.214061	0.127195	-1.68466	0.0920542	0.373054	1.68318	ALG14
ENSG00000135241	195.098	-0.213993	0.0994012	-2.15212	0.0313878	0.506655	0.328165	PNPLA8
ENSG00000284138	10.2976	-0.213989	0.177075	-1.20693	0.227459	0.457506	2.86614	ATP6V0CP4
ENSG00000145358	2.69955	-0.213907	0.191171	0.330728	0.74085	0.78649	3.34326	DDIT4L
ENSG00000163209	2.86141	-0.21385	0.16465	-2.55894	0.0104991	0.0730634	3.49786	SPRR3
ENSG00000021355	779.748	-0.213699	0.122161	-1.74887	0.0803129	1	0.0154667	SERPINB1
ENSG00000008988	1788.7	-0.213658	0.125003	-1.70879	0.0874893	1	0.0146642	RPS20
ENSG00000143217	67.9384	-0.21362	0.158523	-1.34718	0.177922	0.602303	1.34762	NECTIN4
ENSG00000164494	107.672	-0.21359	0.0966747	-2.20938	0.027148	0.250636	0.994627	PDSS2
ENSG00000163624	225.245	-0.213147	0.0960934	-2.21827	0.0265367	0.543974	0.242821	CDS1
ENSG00000126756	148.807	-0.21292	0.128501	-1.65599	0.0977239	0.493931	1.07516	UXT
ENSG00000176692	1.33209	-0.212843	0.199985	-1.07795	0.281054	0.557246	2.45682	FOXC2
ENSG00000157214	269.54	-0.212743	0.126174	-1.68548	0.0918952	1	0.24519	STEAP2
ENSG00000004776	2.49862	-0.212718	0.199285	0.89147	0.372677	0.575731	3.05668	HSPB6
ENSG00000114670	44.2975	-0.21271	0.137352	-1.55126	0.120839	0.573045	1.00146	NEK11
ENSG00000136155	21.788	-0.212567	0.200214	-0.246591	0.805225	0.887696	2.8875	SCEL
ENSG00000243135	3.26458	-0.212443	0.196954	-1.0773	0.281346	0.478818	3.25515	UGT1A3
ENSG00000124664	71.5814	-0.212364	0.19942	-1.05867	0.289748	0.978316	0.871238	SPDEF
ENSG00000163286	5.68776	-0.212321	0.197949	2.80893	0.0049707	0.0529425	2.86614	ALPG
ENSG00000105464	103.945	-0.212266	0.154937	-1.36906	0.170981	0.688764	0.994627	GRIN2D
ENSG00000228914	1.22819	-0.212132	0.196227	-1.10401	0.26959	1	0.0286119	OR1H1P
ENSG00000270394	6.45146	-0.212106	0.172913	-1.2314	0.218175	0.459705	2.72432	MTRNR2L13
ENSG00000100196	126.519	-0.211912	0.151443	-1.3979	0.162143	1	0.126174	KDELR3
ENSG00000012660	206.027	-0.211907	0.141282	-1.49901	0.133871	1	0.328165	ELOVL5
ENSG00000155959	165.889	-0.211823	0.10878	-1.94625	0.0516242	0.726274	0.269155	VBP1
ENSG00000178502	75.0112	-0.211774	0.0825224	-2.56556	0.010301	0.12344	1.32593	KLHL11
ENSG00000134153	86.9442	-0.211686	0.110382	-1.91664	0.0552836	0.381089	0.968757	EMC7
ENSG00000080819	124.717	-0.211617	0.0840329	-2.51815	0.0117972	0.150012	1.07516	CPOX
ENSG00000196557	66.5694	-0.211544	0.181324	-1.1692	0.242324	0.886641	0.871238	CACNA1H
ENSG00000285188	16.7103	-0.211352	0.199829	-1.05048	0.293498	0.522881	2.8875	AC008397.2
ENSG00000213463	318.115	-0.21124	0.0898743	-2.35005	0.0187707	0.556674	0.164611	SYNJ2BP
ENSG00000141367	2706.44	-0.210859	0.0808391	-2.60825	0.00910052	1	0.0146642	CLTC
ENSG00000175768	197.466	-0.210812	0.110702	-1.90373	0.056945	0.766586	0.269155	TOMM5
ENSG00000259171	42.5082	-0.210571	0.199809	-1.04789	0.294689	0.681385	1.75307	AL163636.2
ENSG00000185710	125.602	-0.210562	0.155876	-1.34995	0.177032	0.679622	1.05831	SMG1P4
ENSG00000277791	177.362	-0.210505	0.0983403	-2.13994	0.0323598	0.570208	0.270462	PSMB3
ENSG00000164379	176.769	-0.210493	0.183085	-1.14733	0.251245	1	0.270462	FOXQ1
ENSG00000241362	1.87605	-0.210207	0.189118	-1.11435	0.265127	0.498681	2.86614	RPL36AP43
ENSG00000196503	11.3146	-0.210074	0.145925	-1.44808	0.147594	0.29426	4.06185	ARL9
ENSG00000123562	705.96	-0.21003	0.100993	-2.07923	0.0375965	0.668539	0.232285	MORF4L2
ENSG00000161048	23.9519	-0.210023	0.185145	-1.13081	0.258133	0.489226	2.8875	NAPEPLD
ENSG00000254454	3.01635	-0.209939	0.19569	-1.07558	0.282113	0.479646	3.25515	RCC2P6
ENSG00000251535	0.557515	-0.209932	0.196874	-1.11622	0.264328	1	0	AC079140.4
ENSG00000136731	934.47	-0.209684	0.082043	-2.55562	0.0106	0.33504	0.232285	UGGT1
ENSG00000048544	142.666	-0.209617	0.0995393	-2.10502	0.0352893	0.888956	0.126174	MRPS10
ENSG00000173660	372.12	-0.209508	0.109286	-1.91669	0.0552775	0.817011	0.232285	UQCRH
ENSG00000106258	866.072	-0.209438	0.13439	-1.55802	0.119228	1	0.232285	CYP3A5
ENSG00000274847	7.30684	-0.209433	0.19609	-1.06386	0.287392	0.459361	3.59619	MAFIP
ENSG00000243725	71.8023	-0.209365	0.0784428	-2.66925	0.00760206	0.132482	0.871238	TTC4
ENSG00000228445	1.29331	-0.209248	0.197321	-1.09201	0.274831	1	0	UGT1A2P
ENSG00000143612	440.468	-0.209199	0.082166	-2.54573	0.010905	0.373054	0.19973	C1orf43
ENSG00000167004	1630.23	-0.209065	0.115779	-1.80535	0.0710204	1	0.0146642	PDIA3
ENSG00000164684	406.991	-0.209053	0.163249	-1.27985	0.200597	1	0.232285	ZNF704
ENSG00000267795	119.279	-0.209053	0.118717	-1.76125	0.0781967	0.422235	1.134	SMIM22
ENSG00000112812	39.782	-0.209047	0.111968	-1.8688	0.0616513	0.288136	1.75307	PRSS16
ENSG00000213918	208.71	-0.209023	0.141477	-1.47718	0.139627	1	0.328165	DNASE1
ENSG00000109576	54.6684	-0.208921	0.139136	-1.50113	0.133321	0.520012	1.32593	AADAT
ENSG00000129128	770.987	-0.208897	0.101659	-2.05457	0.0399205	0.688764	0.232285	SPCS3
ENSG00000143314	110.403	-0.208831	0.105199	-1.98522	0.0471202	1	0.126174	MRPL24
ENSG00000075188	104.312	-0.208773	0.0931451	-2.24092	0.025031	0.178249	1.68318	NUP37
ENSG00000170955	20.8763	-0.208469	0.173617	-1.19857	0.230694	0.473387	2.72538	CAVIN3
ENSG00000125931	3.10086	-0.20843	0.197922	1.04106	0.297849	0.475109	3.49786	CITED1
ENSG00000181019	683.546	-0.20836	0.158171	-1.31622	0.188102	1	0.0154667	NQO1
ENSG00000224221	0.451756	-0.208352	0.165438	-1.32531	0.185067	1	0	RPS6P8
ENSG00000163659	213.926	-0.208309	0.112687	-1.84793	0.0646127	0.864863	0.242821	TIPARP
ENSG00000125304	1291.13	-0.208284	0.107946	-1.92916	0.053711	1	0.0154667	TM9SF2
ENSG00000185519	1.59938	-0.208277	0.197145	-1.07082	0.284249	0.500734	3.04457	FAM131C
ENSG00000022267	37.9777	-0.208085	0.163511	1.53288	0.125305	0.430509	1.75307	FHL1
ENSG00000069509	35.2558	-0.207932	0.118539	-1.75249	0.0796894	0.443943	1.05627	FUNDC1
ENSG00000188643	319.702	-0.207911	0.150243	-1.38287	0.166706	1	0.164611	S100A16
ENSG00000135046	252.755	-0.207742	0.167224	-1.24057	0.214764	1	0.16381	ANXA1
ENSG00000121316	283.689	-0.207642	0.156198	-1.32822	0.184107	1	0.16381	PLBD1
ENSG00000229661	1.47486	-0.207495	0.195415	-1.06204	0.288216	0.520012	2.86614	BUD31P2
ENSG00000248231	8.51968	-0.207409	0.200268	-1.03651	0.299965	0.546194	2.72432	KRT8P4
ENSG00000240216	7.40901	-0.207349	0.191192	0.450395	0.652426	0.797368	2.86614	CPHL1P
ENSG00000225192	11.5525	-0.20731	0.153734	-1.34863	0.177456	0.39729	2.86614	ZNF33BP1
ENSG00000198420	363.034	-0.207259	0.0763692	-2.71404	0.00664685	0.256815	0.232285	TCAF1
ENSG00000112304	105.075	-0.207237	0.130725	-1.58503	0.11296	0.611364	0.830646	ACOT13
ENSG00000177119	406.072	-0.207203	0.111595	-1.85629	0.0634119	1	0.164611	ANO6
ENSG00000133773	87.0307	-0.206696	0.101754	-2.03021	0.0423351	0.238785	1.68989	CCDC59
ENSG00000143315	147.873	-0.206626	0.0827883	-2.4962	0.012553	0.156953	1.04683	PIGM
ENSG00000103569	70.4029	-0.206516	0.19624	-1.04943	0.29398	0.622521	2.09097	AQP9
ENSG00000160131	338.599	-0.206361	0.101551	-2.03161	0.0421932	1	0.0433224	VMA21
ENSG00000173812	753.218	-0.206247	0.107806	-1.91284	0.0557684	1	0.014426	EIF1
ENSG00000175832	226.762	-0.206216	0.150888	-1.36594	0.171958	1	0.24519	ETV4
ENSG00000242366	11.9035	-0.206197	0.199612	-1.02749	0.304189	0.381089	5.33417	UGT1A8
ENSG00000001561	173.643	-0.205946	0.102938	-1.9997	0.0455326	0.688764	0.264783	ENPP4
ENSG00000283016	0.840652	-0.205932	0.196496	-1.05523	0.291322	1	0.0270197	AL139353.3
ENSG00000164934	284.43	-0.205766	0.110474	-1.86216	0.0625803	1	0.16381	DCAF13
ENSG00000116678	50.9682	-0.205704	0.13924	-1.47985	0.138912	0.61734	1.00146	LEPR
ENSG00000148110	355.657	-0.205438	0.0859511	-2.38983	0.0168561	0.436687	0.229423	MFSD14B
ENSG00000137145	827.931	-0.205429	0.0963523	-2.13176	0.0330266	1	0.0142777	DENND4C
ENSG00000148429	360.702	-0.204991	0.086628	-2.36608	0.0179776	0.543868	0.164611	USP6NL
ENSG00000118971	1676.1	-0.204933	0.159237	-1.2859	0.198478	1	0.014426	CCND2
ENSG00000174109	27.4544	-0.204932	0.111353	-1.83997	0.0657724	0.244864	2.51587	C16orf91
ENSG00000108846	822.883	-0.204784	0.127086	-1.61116	0.107145	1	0.232285	ABCC3
ENSG00000105583	101.908	-0.20461	0.0945671	-2.16378	0.0304809	0.295664	0.830646	WDR83OS
ENSG00000273682	1.25689	-0.20461	0.193715	-1.06475	0.286987	1	0	AC109583.2
ENSG00000257368	0.721647	-0.204604	0.194603	-1.10382	0.269672	1	0.0235554	AC063924.1
ENSG00000073792	311.979	-0.204458	0.111943	-1.82633	0.0678008	1	0.164611	IGF2BP2
ENSG00000139211	72.4383	-0.204449	0.169677	-1.20279	0.229058	0.802235	0.994627	AMIGO2
ENSG00000196976	30.2166	-0.203901	0.12885	-1.58196	0.113658	0.307604	2.8875	LAGE3
ENSG00000178460	20.9594	-0.203733	0.193448	-1.05571	0.291101	0.553273	2.58397	MCMDC2
ENSG00000070526	434.725	-0.203722	0.189194	-1.074	0.282824	1	0.232285	ST6GALNAC1
ENSG00000168374	555.136	-0.203659	0.0944814	-2.15526	0.0311413	0.60714	0.232285	ARF4
ENSG00000169241	122.3	-0.203647	0.11407	-1.78547	0.0741846	0.42719	1.05831	SLC50A1
ENSG00000117479	126.219	-0.203545	0.107921	-1.88534	0.0593843	1	0.126174	SLC19A2
ENSG00000173702	2055.08	-0.203538	0.139777	-1.45554	0.145519	1	0.232285	MUC13
ENSG00000082701	463.894	-0.203354	0.0816336	-2.49089	0.0127425	0.373452	0.232285	GSK3B
ENSG00000183520	122.274	-0.203342	0.0948017	-2.14488	0.0319625	0.84358	0.126174	UTP11
ENSG00000284627	1.69376	-0.203314	0.200184	-1.02512	0.305308	0.519772	3.04457	AC079781.4
ENSG00000122417	501.566	-0.203269	0.115979	-1.75258	0.0796749	1	0.229423	ODF2L
ENSG00000057608	984.929	-0.203063	0.0922626	-2.20055	0.0277679	1	0.014426	GDI2
ENSG00000136783	98.2638	-0.202918	0.10706	-1.89493	0.0581018	0.392608	0.968757	NIPSNAP3A
ENSG00000121057	734.919	-0.202828	0.0973496	-2.08335	0.0372196	1	0.014426	AKAP1
ENSG00000257408	1.16033	-0.202755	0.198595	-1.07049	0.284397	1	0.0264124	AC092375.1
ENSG00000171960	68.2106	-0.202735	0.0806603	-2.51352	0.0119532	0.134859	1.32593	PPIH
ENSG00000117450	630.844	-0.202714	0.104441	-1.94056	0.0523112	1	0.0142777	PRDX1
ENSG00000158813	40.7183	-0.202689	0.195517	-1.03552	0.300427	0.629478	2.09097	EDA
ENSG00000049883	81.7816	-0.20268	0.09627	-2.1061	0.0351953	0.289355	0.994627	PTCD2
ENSG00000153012	13.9787	-0.20258	0.191364	-1.0642	0.287236	0.369816	5.33417	LGI2
ENSG00000177485	261.016	-0.2024	0.118306	-1.70992	0.0872806	1	0.242821	ZBTB33
ENSG00000141314	6.71502	-0.202259	0.195381	0.388293	0.697799	0.826781	2.86614	RHBDL3
ENSG00000151834	53.889	-0.202238	0.198075	-1.01801	0.308673	1	0.871238	GABRA2
ENSG00000137154	4507.76	-0.202211	0.126126	-1.60287	0.108963	1	0.0146642	RPS6
ENSG00000253767	38.7069	-0.201914	0.161377	-1.25305	0.210186	0.770677	0.9852	PCDHGA8
ENSG00000133315	72.3147	-0.2017	0.125437	-1.60832	0.107764	0.541798	0.994627	MACROD1
ENSG00000242616	104.173	-0.201665	0.128919	-1.5629	0.118076	0.568029	0.994627	GNG10
ENSG00000102897	104.541	-0.201447	0.117458	-1.71476	0.0863901	0.359419	1.68989	LYRM1
ENSG00000197008	85.6435	-0.201416	0.103851	-1.93831	0.0525849	0.366624	0.994627	ZNF138
ENSG00000106305	98.9013	-0.201332	0.104503	-1.92669	0.0540179	0.273802	1.68318	AIMP2
ENSG00000134240	340.161	-0.200935	0.200194	-0.997175	0.318679	1	0.229423	HMGCS2
ENSG00000001630	808.823	-0.200879	0.121823	-1.64855	0.0992406	1	0.0146642	CYP51A1
ENSG00000213625	277.575	-0.200814	0.0657239	-3.05603	0.00224286	0.170341	0.16381	LEPROT
ENSG00000237249	2.21934	-0.200731	0.169578	-1.18396	0.23643	0.433703	3.25664	Z99127.3
ENSG00000121073	145.177	-0.20055	0.0839936	-2.38767	0.0169554	0.184429	1.07516	SLC35B1
ENSG00000272104	0.637795	-0.200509	0.197624	-1.03398	0.301147	1	0.0249435	Z84492.1
ENSG00000109180	340.236	-0.200398	0.0767665	-2.61045	0.00904232	0.307718	0.229423	OCIAD1
ENSG00000158769	759.859	-0.200383	0.0924829	-2.16653	0.0302708	1	0.0154667	F11R
ENSG00000111799	1699.09	-0.20035	0.175518	-1.13983	0.254356	1	0.0154667	COL12A1
ENSG00000104765	271.998	-0.200329	0.116407	-1.72034	0.085371	1	0.24519	BNIP3L
ENSG00000139289	746.317	-0.20031	0.149019	-1.34336	0.179154	1	0.232285	PHLDA1
ENSG00000263465	160.85	-0.200307	0.0997915	-2.00716	0.0447322	0.682825	0.264783	SRSF8
ENSG00000198843	304.426	-0.200293	0.105456	-1.89876	0.0575959	0.815608	0.242669	SELENOT
ENSG00000213213	69.2713	-0.200199	0.172885	-1.15835	0.246719	0.565927	2.09097	CCDC183
ENSG00000285043	28.4821	-0.200142	0.150565	-1.32902	0.183841	0.430509	2.57371	AC093512.2
ENSG00000118418	82.8684	-0.200098	0.111797	-1.78904	0.073608	0.438385	0.994627	HMGN3
ENSG00000108256	1324.06	-0.200027	0.104124	-1.92078	0.0547591	1	0.014426	NUFIP2
ENSG00000232024	33.8267	-0.199972	0.149345	-1.33666	0.181335	0.529021	1.75307	LSM12P1
ENSG00000135929	77.5289	-0.19984	0.158848	-1.25793	0.208418	0.839661	0.830646	CYP27A1
ENSG00000265763	9.6236	-0.199738	0.19306	-1.04099	0.297882	0.530167	2.86614	ZNF488
ENSG00000123349	388.802	-0.19969	0.111723	-1.78698	0.0739407	1	0.0433224	PFDN5
ENSG00000133193	112.383	-0.199547	0.082888	-2.40694	0.0160868	0.180429	1.05831	FAM104A
ENSG00000162772	162.586	-0.199545	0.162663	-1.22571	0.220307	1	0.320789	ATF3
ENSG00000177311	1073.18	-0.199506	0.117917	-1.69168	0.0907064	1	0.232285	ZBTB38
ENSG00000111215	8.1838	-0.199476	0.157409	-1.27051	0.203902	0.417392	3.01963	PRR4
ENSG00000086598	1138.87	-0.199429	0.0982071	-2.03052	0.0423038	1	0.014426	TMED2
ENSG00000091409	2843.22	-0.19935	0.123617	-1.61228	0.1069	1	0.0154667	ITGA6
ENSG00000143013	99.3696	-0.199065	0.141281	-1.40834	0.159031	0.503532	1.68318	LMO4
ENSG00000126016	227.636	-0.199058	0.155419	-1.28062	0.200325	1	0.242669	AMOT
ENSG00000186104	83.3242	-0.198864	0.0988014	-2.0131	0.0441043	0.334921	0.968757	CYP2R1
ENSG00000280208	0.876982	-0.198827	0.19185	0.5931	0.553114	1	0.0266868	GGT4P
ENSG00000136689	104.364	-0.198804	0.189724	-1.04523	0.295916	0.694099	1.68989	IL1RN
ENSG00000102038	48.0814	-0.198804	0.159434	-1.24545	0.212967	0.523781	2.09097	SMARCA1
ENSG00000213189	19.092	-0.198799	0.145275	-1.36564	0.172052	0.414949	2.57371	BTF3L4P2
ENSG00000216425	2.05361	-0.198799	0.190453	-1.05396	0.291899	0.523781	2.86614	AC004066.1
ENSG00000054598	20.425	-0.198735	0.190096	-1.04199	0.297416	0.560379	2.57371	FOXC1
ENSG00000204764	155.509	-0.19867	0.126682	-1.56829	0.116814	1	0.264783	RANBP17
ENSG00000102854	149.72	-0.198651	0.20035	-0.984318	0.324959	0.927637	1.07516	MSLN
ENSG00000100170	380.98	-0.198473	0.149326	-1.3284	0.184046	1	0.229423	SLC5A1
ENSG00000103355	12.6769	-0.198445	0.197602	0.791893	0.428423	0.460165	5.33417	PRSS33
ENSG00000134970	614.955	-0.198384	0.115444	-1.718	0.0857959	1	0.232285	TMED7
ENSG00000184164	105.934	-0.198106	0.112796	-1.75639	0.079021	0.464089	0.968757	CRELD2
ENSG00000136897	139.405	-0.197996	0.104017	-1.90246	0.0571108	0.370308	1.05831	MRPL50
ENSG00000169474	0.516117	-0.197934	0.133293	-0.547871	0.58378	1	0	SPRR1A
ENSG00000137135	69.0881	-0.197825	0.115065	-1.71947	0.0855286	0.314895	2.09097	ARHGEF39
ENSG00000078124	214.599	-0.197796	0.0959078	0.318504	0.750102	1	0.242821	ACER3
ENSG00000114902	172.498	-0.19769	0.100481	-1.96709	0.0491724	0.651697	0.320789	SPCS1
ENSG00000164919	296.421	-0.197606	0.1157	-1.70748	0.0877336	0.980389	0.262877	COX6C
ENSG00000166734	555.632	-0.197601	0.0856274	-2.30753	0.0210255	1	0.014426	CASC4
ENSG00000196586	781.587	-0.197579	0.0817554	-2.41648	0.0156715	1	0.014426	MYO6
ENSG00000112695	256.576	-0.197465	0.129737	-1.52131	0.128181	1	0.16381	COX7A2
ENSG00000129055	103.946	-0.197323	0.0977206	-2.01839	0.0435512	0.332909	0.968757	ANAPC13
ENSG00000198960	47.9653	-0.197295	0.138938	-1.41921	0.155836	0.656666	1.00146	ARMCX6
ENSG00000197498	144.217	-0.197262	0.0928574	-2.1238	0.0336866	0.262387	1.134	RPF2
ENSG00000166368	3.12097	-0.197158	0.175227	-1.12881	0.25898	0.492348	2.86614	OR2D2
ENSG00000186204	130.498	-0.197063	0.169054	-1.16499	0.244024	1	0.126174	CYP4F12
ENSG00000101210	12.7665	-0.197016	0.169772	1.8632	0.0624345	0.1816	4.06185	EEF1A2
ENSG00000006756	416.965	-0.196983	0.119741	-1.64501	0.0999678	1	0.164611	ARSD
ENSG00000035664	186.477	-0.19689	0.154788	-1.2727	0.203124	1	0.264783	DAPK2
ENSG00000135211	34.578	-0.196766	0.115109	-1.7078	0.0876729	0.354361	1.75307	TMEM60
ENSG00000114942	1180.23	-0.196763	0.120552	-1.6317	0.102742	1	0.014426	EEF1B2
ENSG00000168453	176.1	-0.196673	0.15014	-1.31096	0.18987	1	0.270462	HR
ENSG00000186148	3.33667	-0.196526	0.188785	-1.0342	0.301041	0.491355	3.34326	AC013268.1
ENSG00000102931	96.3553	-0.196159	0.0929676	-2.10943	0.0349078	0.216158	1.68318	ARL2BP
ENSG00000272398	4825.34	-0.195969	0.15767	-1.24202	0.214229	1	0.0154667	CD24
ENSG00000070731	12.9262	-0.195902	0.188176	-1.0413	0.297738	0.530167	2.86614	ST6GALNAC2
ENSG00000023318	307.182	-0.195821	0.0959426	-2.04048	0.0413023	0.839661	0.164611	ERP44
ENSG00000214244	1.80935	-0.19578	0.199441	-0.997398	0.318571	0.512482	3.25664	SETP21
ENSG00000101665	79.2464	-0.195644	0.121441	-1.61175	0.107017	0.401915	1.68989	SMAD7
ENSG00000172172	130.41	-0.195626	0.124055	-1.57606	0.115012	1	0.126174	MRPL13
ENSG00000116815	82.3593	-0.19542	0.0922774	-2.11672	0.0342839	0.316489	0.830646	CD58
ENSG00000131620	198.98	-0.1954	0.188757	-1.03252	0.301828	1	0.264783	ANO1
ENSG00000158850	106.564	-0.195392	0.0780768	-2.50284	0.0123202	0.162885	0.968757	B4GALT3
ENSG00000117791	45.5661	-0.19538	0.13961	-1.39971	0.161601	0.66772	1.00146	2002-03-01
ENSG00000185164	511.316	-0.195316	0.0953952	-2.04726	0.0406324	1	0.0154667	NOMO2
ENSG00000145247	166.392	-0.195289	0.124684	-1.56574	0.117409	1	0.270462	OCIAD2
ENSG00000174444	3519.61	-0.195233	0.113243	-1.72375	0.0847523	1	0.0142777	RPL4
ENSG00000279966	2.74407	-0.195232	0.199054	-0.997625	0.318461	0.494399	3.49786	AC008626.2
ENSG00000136603	890.22	-0.195227	0.105386	-1.85214	0.0640056	1	0.0146642	SKIL
ENSG00000271974	4.39238	-0.195185	0.154475	-1.26471	0.205977	0.416809	3.05668	AC103810.6
ENSG00000164182	43.1547	-0.195184	0.114637	-1.70124	0.0888977	0.357647	1.75307	NDUFAF2
ENSG00000196693	273.604	-0.19509	0.0955865	-2.0415	0.041201	0.684008	0.242821	ZNF33B
ENSG00000143333	49.8189	-0.195035	0.160263	-1.21707	0.223579	0.538808	2.09097	RGS16
ENSG00000125962	103.429	-0.194909	0.100338	-1.94203	0.0521334	0.267971	1.68989	ARMCX5
ENSG00000005513	13.4897	-0.194879	0.200295	-0.966802	0.333643	0.46564	4.06185	SOX8
ENSG00000109787	759.602	-0.194847	0.0839481	-2.32092	0.0202914	0.481653	0.232285	KLF3
ENSG00000132329	21.0482	-0.194832	0.199855	-0.96806	0.333015	0.576577	2.72538	RAMP1
ENSG00000268849	0.845689	-0.194697	0.192709	-1.06951	0.28484	1	0.0266868	SIGLEC22P
ENSG00000163626	115.682	-0.194651	0.0871965	-2.23246	0.0255848	0.748147	0.126174	COX18
ENSG00000110723	581.014	-0.194579	0.127935	-1.52047	0.128392	1	0.0142777	EXPH5
ENSG00000198755	1382.04	-0.194572	0.121887	-1.59596	0.110498	1	0.0142777	RPL10A
ENSG00000188763	1.71739	-0.194498	0.196447	-1.02097	0.307267	0.503295	3.25664	FZD9
ENSG00000138674	710.738	-0.194278	0.069948	-2.77727	0.00548173	1	0.014426	SEC31A
ENSG00000196670	228.344	-0.194258	0.0969877	-2.00258	0.0452222	0.688764	0.262877	ZFP62
ENSG00000198740	360.813	-0.194057	0.0627148	-3.09412	0.00197398	0.141021	0.19973	ZNF652
ENSG00000163755	181.034	-0.193986	0.0804371	-2.41138	0.0158922	0.392608	0.264783	HPS3
ENSG00000115350	53.6583	-0.193871	0.11565	-1.67736	0.0934728	0.424262	1.34762	POLE4
ENSG00000077984	8.29674	-0.193806	0.178383	2.07754	0.0377518	0.166291	2.86614	CST7
ENSG00000108829	678.688	-0.193751	0.102109	-1.89715	0.0578078	1	0.0154667	LRRC59
ENSG00000077063	102.986	-0.193663	0.192974	-1.00169	0.316495	0.718078	1.68318	CTTNBP2
ENSG00000242472	0.816527	-0.19347	0.125114	-0.131361	0.89549	1	0.0270197	IGHJ5
ENSG00000248780	1.40641	-0.193417	0.192372	-1.00622	0.314308	0.511349	3.22689	ARL4AP2
ENSG00000104974	1.13803	-0.193278	0.193369	-1.01291	0.311102	1	0.0266868	LILRA1
ENSG00000006007	279.055	-0.19326	0.0891449	-2.16765	0.030185	0.582407	0.242821	GDE1
ENSG00000158301	22.7531	-0.193254	0.138004	-1.40208	0.160891	0.377026	2.8875	GPRASP2
ENSG00000109193	10.2014	-0.193072	0.19831	-2.03108	0.0422467	0.177208	2.86614	SULT1E1
ENSG00000169570	76.9039	-0.193064	0.0968369	-1.99412	0.0461393	0.286157	1.32593	DTWD2
ENSG00000182952	196.589	-0.192998	0.108874	-1.77284	0.0762552	0.81646	0.320789	HMGN4
ENSG00000026508	1854.68	-0.192896	0.123694	-1.55906	0.118981	1	0.0146642	CD44
ENSG00000102172	326.747	-0.192865	0.120376	-1.60166	0.10923	1	0.229423	SMS
ENSG00000144852	210.896	-0.192511	0.181047	-1.0616	0.288415	1	0.270462	NR1I2
ENSG00000109572	771.586	-0.192511	0.106197	-1.81247	0.0699142	1	0.0142777	CLCN3
ENSG00000165275	55.7437	-0.192497	0.103769	-1.85792	0.0631803	0.341221	1.34762	TRMT10B
ENSG00000089009	2422.8	-0.192379	0.122674	-1.56786	0.116913	1	0.014426	RPL6
ENSG00000276256	181.053	-0.192309	0.122397	-1.57075	0.116241	1	0.269155	AC011043.1
ENSG00000174738	236.243	-0.192284	0.113122	-1.69924	0.0892744	1	0.24519	NR1D2
ENSG00000152359	62.8671	-0.192283	0.0902479	-2.13096	0.0330926	0.238433	1.32593	POC5
ENSG00000189431	31.5313	-0.19223	0.194998	-0.982373	0.325916	0.938494	1.05627	RASSF10
ENSG00000141179	85.7937	-0.192177	0.102807	-1.86979	0.0615123	0.294419	1.68989	PCTP
ENSG00000101856	479.962	-0.192035	0.122764	-1.56374	0.11788	1	0.229423	PGRMC1
ENSG00000049449	629.869	-0.191995	0.120234	-1.59649	0.11038	1	0.0146642	RCN1
ENSG00000008300	174.747	-0.191972	0.153044	-1.2539	0.20988	1	0.320789	CELSR3
ENSG00000159182	24.7175	-0.191928	0.154065	-1.20551	0.228006	0.493091	2.51587	PRAC1
ENSG00000236489	2.72404	-0.191911	0.152817	-1.25808	0.208362	0.404442	3.25515	AC133473.1
ENSG00000196411	439.948	-0.191877	0.107298	-1.78917	0.0735875	1	0.0433224	EPHB4
ENSG00000154310	206.302	-0.191777	0.163217	-1.17405	0.240376	1	0.264783	TNIK
ENSG00000170348	1312.54	-0.191761	0.121862	-1.57322	0.115668	1	0.0142777	TMED10
ENSG00000073584	378.228	-0.191639	0.0914606	-2.09504	0.0361675	0.656983	0.232285	SMARCE1
ENSG00000182199	361.183	-0.191625	0.126868	-1.51004	0.131034	1	0.229423	SHMT2
ENSG00000135317	483.647	-0.19151	0.0767663	-2.49463	0.0126088	0.373765	0.229423	SNX14
ENSG00000184260	291.777	-0.191501	0.137433	-1.39273	0.1637	1	0.242821	HIST2H2AC
ENSG00000283599	0.879856	-0.191491	0.156205	1.86017	0.0628611	1	0.0286119	BX276092.9
ENSG00000137876	292.51	-0.191486	0.10926	-1.75186	0.0797971	0.970983	0.242669	RSL24D1
ENSG00000123095	77.396	-0.191472	0.178685	-1.07091	0.284209	0.681552	1.68989	BHLHE41
ENSG00000168743	291	-0.191419	0.175054	-1.09189	0.274879	1	0.242821	NPNT
ENSG00000134247	488.216	-0.191391	0.10372	-1.84512	0.0650198	1	0.164611	PTGFRN
ENSG00000136518	186.971	-0.191341	0.0947984	-2.01782	0.0436104	0.66888	0.269155	ACTL6A
ENSG00000237172	22.6838	-0.19121	0.116963	-1.63461	0.102132	0.314088	2.51587	B3GNT9
ENSG00000134248	128.221	-0.191031	0.129496	-1.47445	0.140361	0.60381	1.05831	LAMTOR5
ENSG00000212993	79.648	-0.191006	0.188159	-1.01353	0.310807	0.712127	1.68318	POU5F1B
ENSG00000068489	118.997	-0.190953	0.10421	-1.83289	0.0668189	0.397703	1.07516	PRR11
ENSG00000228869	1.48209	-0.190915	0.193655	-1.00023	0.317199	0.548021	2.86614	COX4I1P2
ENSG00000145293	158.414	-0.190769	0.10542	-1.80885	0.070474	0.856936	0.269155	ENOPH1
ENSG00000237160	0.711304	-0.190697	0.176507	-1.25717	0.208694	1	0.023026	AC004022.2
ENSG00000063046	2115.46	-0.190692	0.0957269	-1.99186	0.0463865	0.74142	0.232285	EIF4B
ENSG00000153234	120.282	-0.190622	0.172395	-1.10452	0.269368	1	0.126174	NR4A2
ENSG00000164603	58.7781	-0.190611	0.113572	-1.67823	0.0933016	0.50199	0.994627	BMT2
ENSG00000240038	69.3394	-0.190564	0.145008	-1.31547	0.188351	0.62604	1.32593	AMY2B
ENSG00000204622	3.78755	-0.190478	0.193982	-0.990259	0.322047	0.515674	3.25515	HLA-J
ENSG00000275714	57.6065	-0.190454	0.158425	-1.20045	0.229964	0.803823	0.994627	HIST1H3A
ENSG00000005486	112.592	-0.190365	0.0986945	-1.9289	0.0537428	0.354258	1.07516	RHBDD2
ENSG00000109705	2.03551	-0.190311	0.198703	-0.970196	0.331949	0.561257	2.86614	NKX3-2
ENSG00000119965	39.563	-0.190188	0.112102	-1.70022	0.0890896	0.487421	1.00146	C10orf88
ENSG00000214654	20.7816	-0.190135	0.116133	-1.6385	0.101317	0.312665	2.51587	B3GNT10
ENSG00000232915	6.00068	-0.1901	0.142618	-1.33419	0.182141	0.393212	3.01963	AC097721.1
ENSG00000177494	3.18678	-0.189899	0.197257	0.62043	0.534975	0.715838	2.86614	ZBED2
ENSG00000018610	95.5085	-0.189868	0.0946714	-2.00562	0.0448967	0.370748	0.830646	CXorf56
ENSG00000204542	1.74106	-0.189821	0.142169	-1.19206	0.233237	0.432847	3.22689	C6orf15
ENSG00000171302	587.286	-0.189776	0.105304	-1.8019	0.0715609	0.937678	0.232285	CANT1
ENSG00000122574	11.8276	-0.189749	0.193183	2.2862	0.0222424	0.0868096	5.33417	WIPF3
ENSG00000149428	807.824	-0.189692	0.0912352	-2.07892	0.0376247	0.668875	0.232285	HYOU1
ENSG00000226314	7.6629	-0.189689	0.180203	-1.05603	0.290956	0.466701	3.52903	ZNF192P1
ENSG00000268902	1.48469	-0.189675	0.195288	-1.0467	0.295236	0.510043	3.04457	CSAG2
ENSG00000166592	3.07875	-0.189649	0.18405	0.8892	0.373896	0.558053	3.25515	RRAD
ENSG00000091490	943.944	-0.189444	0.103281	-1.83399	0.0666556	0.90171	0.232285	SEL1L3
ENSG00000182481	437.07	-0.189425	0.120234	-1.57488	0.115285	1	0.0433224	KPNA2
ENSG00000137575	545.026	-0.18939	0.105846	-1.78887	0.0736355	0.952609	0.232285	SDCBP
ENSG00000165626	130.672	-0.189358	0.158154	-1.19657	0.231475	0.780176	1.05831	BEND7
ENSG00000198113	195.194	-0.189347	0.128505	-1.4732	0.140697	1	0.320789	TOR4A
ENSG00000163138	94.0568	-0.189189	0.0962817	-1.96533	0.0493758	0.26	1.68318	PACRGL
ENSG00000229117	3232.74	-0.189175	0.125824	-1.50314	0.132804	1	0.0154667	RPL41
ENSG00000278677	232.289	-0.189168	0.135789	-1.39241	0.163799	1	0.24519	HIST1H2AM
ENSG00000137124	442.93	-0.189159	0.146661	-1.28952	0.197216	1	0.232285	ALDH1B1
ENSG00000120696	62.0015	-0.189126	0.130836	-1.44449	0.148601	0.546759	1.34762	KBTBD7
ENSG00000250050	1.73232	-0.18891	0.195435	-0.972438	0.330833	0.526111	3.22689	MTND4P9
ENSG00000169740	53.4305	-0.188898	0.108599	-1.73839	0.0821427	0.503172	0.871238	ZNF32
ENSG00000100526	57.2556	-0.188842	0.139679	-1.35026	0.176934	0.605458	1.32593	CDKN3
ENSG00000213988	27.6354	-0.188793	0.173418	-1.09018	0.275633	0.538395	2.58397	ZNF90
ENSG00000138463	82.535	-0.188761	0.0939277	-2.00947	0.0444869	0.246246	1.68318	DIRC2
ENSG00000112972	606.358	-0.188672	0.132516	-1.42325	0.154664	1	0.0154667	HMGCS1
ENSG00000171617	864.911	-0.188557	0.12003	-1.57056	0.116284	1	0.0154667	ENC1
ENSG00000103512	34.9892	-0.188537	0.197506	-0.948526	0.342862	0.963521	1.05627	NOMO1
ENSG00000234227	2.48443	-0.188397	0.180713	-1.05226	0.292682	0.48219	3.34326	RPL7L1P1
ENSG00000113161	546.492	-0.188344	0.110821	-1.69929	0.0892649	1	0.0146642	HMGCR
ENSG00000086619	39.6411	-0.188259	0.162163	-1.16161	0.245394	0.837177	0.9852	ERO1B
ENSG00000213896	0.915666	-0.188235	0.192936	-1.03148	0.302315	1	0	AC109486.1
ENSG00000122687	87.2393	-0.18822	0.0869019	-2.16591	0.0303181	0.19838	1.68989	MRM2
ENSG00000085465	28.2206	-0.188202	0.13675	-1.37646	0.168678	0.39729	2.72538	OVGP1
ENSG00000140274	84.8903	-0.18806	0.198604	-0.937704	0.348396	1	0.830646	DUOXA2
ENSG00000236132	0.42846	-0.187819	0.196402	-0.959958	0.337076	1	0	AL022331.1
ENSG00000107341	283.682	-0.187798	0.0845616	-2.22079	0.0263652	0.539747	0.24519	UBE2R2
ENSG00000235454	0.853	-0.187741	0.198554	-0.987071	0.323608	1	0.0270197	HAUS6P3
ENSG00000100219	1004.21	-0.187521	0.135124	-1.38732	0.165344	1	0.232285	XBP1
ENSG00000257723	0.866716	-0.187519	0.192537	-1.01199	0.311545	1	0	CHCHD3P2
ENSG00000230306	0.571097	-0.187429	0.199633	-0.955918	0.339114	1	0	BANF1P2
ENSG00000219891	14.1886	-0.187326	0.157814	-1.18702	0.235218	0.344433	4.92412	ZSCAN12P1
ENSG00000133112	6749.03	-0.187224	0.137013	-1.36603	0.17193	1	0.014426	TPT1
ENSG00000100852	1228.26	-0.187125	0.100615	-1.85952	0.0629528	1	0.0146642	ARHGAP5
ENSG00000171345	1623.64	-0.187065	0.139313	-1.34227	0.179509	1	0.0142777	KRT19
ENSG00000186073	69.4538	-0.187016	0.123831	-1.51099	0.130791	0.643816	0.871238	C15orf41
ENSG00000119013	100.619	-0.186903	0.103578	-1.80353	0.0713047	0.477117	0.830646	NDUFB3
ENSG00000072682	199.933	-0.186883	0.101037	-1.85022	0.0642813	0.825012	0.264783	P4HA2
ENSG00000113407	558.882	-0.186815	0.0896852	-2.08283	0.0372669	1	0.0154667	TARS
ENSG00000204540	14.441	-0.186793	0.186169	-1.00998	0.312506	0.402438	4.92412	PSORS1C1
ENSG00000121964	100.024	-0.186736	0.124814	-1.49697	0.134402	0.459149	1.68318	GTDC1
ENSG00000234143	2.01106	-0.186709	0.199979	-0.943297	0.345529	0.539237	3.22689	UGT1A13P
ENSG00000164039	49.3527	-0.186541	0.122974	-1.51772	0.129085	0.594204	1.00146	BDH2
ENSG00000180817	898.723	-0.186494	0.104259	-1.78848	0.0736981	0.95282	0.232285	PPA1
ENSG00000154229	395.717	-0.186455	0.100291	-1.85915	0.0630058	0.95036	0.19973	PRKCA
ENSG00000240563	191.813	-0.186407	0.196762	-0.936775	0.348874	1	0.328165	L1TD1
ENSG00000173334	492.145	-0.186402	0.120179	-1.55064	0.120987	1	0.229423	TRIB1
ENSG00000177076	36.8707	-0.18637	0.140853	-1.32392	0.185531	0.486561	2.09097	ACER2
ENSG00000104231	232.139	-0.186327	0.105597	-1.76392	0.0777448	0.916007	0.262877	ZFAND1
ENSG00000143036	169.165	-0.186323	0.116873	-1.59386	0.110967	1	0.270462	SLC44A3
ENSG00000083093	136.663	-0.186314	0.0836387	-2.22844	0.025851	0.226441	1.134	PALB2
ENSG00000173915	195.277	-0.186313	0.129819	-1.43425	0.151502	1	0.328165	ATP5MD
ENSG00000106245	149.633	-0.186302	0.0967992	-1.92483	0.0542505	0.356624	1.07516	BUD31
ENSG00000110665	5.95473	-0.186272	0.195118	4.04431	5.24779e-05	0.00367493	3.59619	C11orf21
ENSG00000131171	168.944	-0.186266	0.135786	-1.37069	0.170473	1	0.269155	SH3BGRL
ENSG00000196704	137.366	-0.186216	0.100855	-1.84644	0.0648285	1	0.126174	AMZ2
ENSG00000124107	129.536	-0.186195	0.173943	-1.06915	0.285003	0.876648	1.04683	SLPI
ENSG00000237082	1.34114	-0.186058	0.189323	-0.981222	0.326483	0.539353	3.04457	COX5BP6
ENSG00000153714	115.848	-0.185974	0.135402	-1.3727	0.169846	0.643402	1.134	LURAP1L
ENSG00000090402	103.406	-0.185935	0.196577	0.213523	0.830919	1	0.830646	SI
ENSG00000239272	1.56321	-0.18592	0.180529	-1.03276	0.301716	0.498695	3.25664	RPL21P10
ENSG00000139318	408.868	-0.185914	0.142	-1.30856	0.190684	1	0.229423	DUSP6
ENSG00000112852	6.25059	-0.18591	0.198288	-0.950505	0.341856	0.569569	2.86614	PCDHB2
ENSG00000256030	1.0705	-0.185869	0.187724	-0.991699	0.321344	1	0.0266868	CBX3P4
ENSG00000180596	382.379	-0.185824	0.136436	-1.36132	0.173412	1	0.0433224	HIST1H2BC
ENSG00000241468	223.128	-0.185782	0.120166	-1.54565	0.12219	1	0.24519	ATP5MF
ENSG00000196305	1121.97	-0.185626	0.0831546	-2.23209	0.0256092	0.546759	0.232285	IARS
ENSG00000178852	61.0761	-0.185619	0.149857	-1.24115	0.214551	0.668442	1.32593	EFCAB13
ENSG00000176842	4.84894	-0.185563	0.197932	-0.935697	0.349429	0.593271	2.72432	IRX5
ENSG00000176386	39.6883	-0.185422	0.0946472	-1.9584	0.0501832	0.233611	2.09097	CDC26
ENSG00000120860	90.0729	-0.185409	0.110679	-1.67466	0.0940017	0.503576	0.994627	WASHC3
ENSG00000237190	50.6183	-0.185339	0.100814	-1.83836	0.0660089	0.415039	0.9852	CDKN2AIPNL
ENSG00000104219	165.778	-0.185249	0.179336	-1.03183	0.302154	1	0.264783	ZDHHC2
ENSG00000156384	34.6297	-0.185244	0.111494	-1.66051	0.0968118	0.374807	1.75307	SFR1
ENSG00000165443	19.8752	-0.185198	0.179725	-1.01206	0.31151	0.581241	2.51587	PHYHIPL
ENSG00000170373	24.4887	-0.185135	0.200369	-2.39353	0.0166872	0.111998	2.57371	CST1
ENSG00000184500	130.255	-0.185098	0.155512	-1.19093	0.233681	0.789442	1.04683	PROS1
ENSG00000186591	429.058	-0.185029	0.0902875	-2.04909	0.040453	0.83042	0.164611	UBE2H
ENSG00000062725	237.343	-0.185002	0.0750064	-2.46672	0.0136357	0.362798	0.262877	APPBP2
ENSG00000254512	10.4157	-0.184974	0.186141	-0.989827	0.322259	0.393525	5.33417	PHBP2
ENSG00000169020	186.857	-0.184972	0.119936	-1.54157	0.123179	1	0.269155	ATP5ME
ENSG00000147669	145.421	-0.184812	0.126673	-1.45784	0.144884	0.616856	1.04683	POLR2K
ENSG00000105516	34.8856	-0.184424	0.129201	-1.42909	0.152979	0.655845	0.9852	DBP
ENSG00000197982	44.0711	-0.184334	0.0915715	-2.01291	0.0441237	0.328815	1.00146	C1orf122
ENSG00000132436	149.917	-0.184284	0.112244	-1.64174	0.100644	0.486597	1.134	FIGNL1
ENSG00000164109	198.076	-0.184283	0.140017	-1.31552	0.188337	1	0.328165	MAD2L1
ENSG00000167165	30.7439	-0.184232	0.193333	-0.952754	0.340714	0.67062	2.09097	UGT1A6
ENSG00000197142	1297.85	-0.18422	0.134684	-1.36734	0.171519	1	0.0146642	ACSL5
ENSG00000230320	0.87207	-0.184124	0.198507	-0.927641	0.353594	1	0	BEND7P1
ENSG00000197822	512.461	-0.184114	0.121803	-1.51118	0.130743	1	0.0154667	OCLN
ENSG00000047230	250.451	-0.183933	0.112464	-1.63529	0.101988	1	0.242821	CTPS2
ENSG00000177879	175.591	-0.183929	0.108236	-1.69866	0.0893824	0.977321	0.269155	AP3S1
ENSG00000214413	73.6805	-0.183904	0.0841086	-2.18739	0.0287141	0.258417	0.994627	BBIP1
ENSG00000140307	117.515	-0.183842	0.134223	-1.36899	0.171003	0.668067	1.05831	GTF2A2
ENSG00000111144	361.794	-0.183831	0.0940471	-1.95431	0.0506643	1	0.0433224	LTA4H
ENSG00000172927	114.225	-0.183797	0.153536	-1.1964	0.231539	1	0.126174	MYEOV
ENSG00000164187	241.424	-0.183749	0.104115	-1.76495	0.0775715	0.951691	0.24519	LMBRD2
ENSG00000256500	10.2919	-0.183695	0.180533	-1.00024	0.317194	0.406168	4.92412	AL139300.1
ENSG00000271043	0.866202	-0.183668	0.199289	-0.92717	0.353838	1	0.0270197	MTRNR2L2
ENSG00000125037	128.798	-0.183659	0.0853396	-2.15239	0.031367	0.252678	1.134	EMC3
ENSG00000148346	1604.98	-0.18359	0.195418	-0.936169	0.349186	1	0.0142777	LCN2
ENSG00000139793	493.95	-0.183579	0.11519	-1.59321	0.111114	1	0.232285	MBNL2
ENSG00000180776	915.622	-0.183433	0.122514	-1.49687	0.134428	1	0.0154667	ZDHHC20
ENSG00000104472	91.7788	-0.183418	0.117978	-1.55412	0.120156	0.581752	0.968757	CHRAC1
ENSG00000181789	659.501	-0.183285	0.0828671	-2.21162	0.0269933	1	0.0154667	COPG1
ENSG00000109270	156.048	-0.183259	0.114861	-1.59512	0.110685	1	0.264783	LAMTOR3
ENSG00000132824	749.536	-0.183127	0.111437	-1.64303	0.100377	1	0.0154667	SERINC3
ENSG00000136451	295.336	-0.182978	0.0822369	-2.22452	0.0261137	0.663896	0.16381	VEZF1
ENSG00000187325	56.2515	-0.182791	0.135895	-1.34375	0.17903	0.60408	1.34762	TAF9B
ENSG00000171241	84.0436	-0.182506	0.126101	-1.4483	0.147534	0.481653	1.68989	SHCBP1
ENSG00000170786	79.4371	-0.18242	0.199516	-0.909297	0.363193	1	0.830646	SDR16C5
ENSG00000134285	116.542	-0.182413	0.136075	-1.34056	0.180065	0.662641	1.134	FKBP11
ENSG00000050393	182.164	-0.182395	0.100793	-1.80959	0.07036	0.856303	0.269155	MCUR1
ENSG00000198015	493.366	-0.182359	0.0947056	-1.92537	0.0541836	0.87445	0.19973	MRPL42
ENSG00000135390	307.839	-0.182253	0.104267	-1.74764	0.0805271	1	0.229423	ATP5MC2
ENSG00000164930	170.672	-0.182147	0.104247	-1.74677	0.0806778	0.830662	0.328165	FZD6
ENSG00000081181	23.5163	-0.182134	0.157807	-1.15431	0.248372	0.508909	2.57371	ARG2
ENSG00000261011	3.88467	-0.182077	0.192712	-0.947056	0.34361	0.552562	3.05668	AL136982.4
ENSG00000188554	713.141	-0.18207	0.0767487	-2.3721	0.0176872	1	0.0146642	NBR1
ENSG00000158747	575.298	-0.182009	0.126339	-1.44041	0.149752	1	0.0146642	NBL1
ENSG00000164754	1026.83	-0.18189	0.104895	-1.73367	0.0829766	1	0.0142777	RAD21
ENSG00000130935	252.802	-0.181879	0.0895802	-2.02985	0.0423714	0.852217	0.16381	NOL11
ENSG00000160752	415.434	-0.181813	0.101431	-1.79217	0.0731052	0.955443	0.229423	FDPS
ENSG00000259257	3.08007	-0.181774	0.167351	-1.09139	0.275101	0.49126	3.05668	AC037479.1
ENSG00000011260	154.321	-0.181743	0.0714631	-2.54305	0.010989	0.283563	0.320789	UTP18
ENSG00000113658	472.106	-0.181691	0.0800336	-2.26986	0.0232163	0.521928	0.229423	SMAD5
ENSG00000008311	44.4125	-0.181609	0.147842	-1.22882	0.219141	0.532506	2.09097	AASS
ENSG00000162368	901.89	-0.181439	0.104191	-1.74111	0.0816652	1	0.232285	CMPK1
ENSG00000213462	114.279	-0.18142	0.117189	-1.548	0.121623	0.539353	1.134	ERV3-1
ENSG00000172667	235.374	-0.181333	0.129046	-1.40452	0.160163	1	0.262877	ZMAT3
ENSG00000261427	1.58099	-0.181325	0.200026	-0.922292	0.356376	0.563439	3.04457	AC099518.3
ENSG00000124570	809.23	-0.181319	0.122118	-1.48463	0.137643	1	0.232285	SERPINB6
ENSG00000156508	28144.7	-0.181141	0.122655	-1.47657	0.139792	1	0.0154667	EEF1A1
ENSG00000122705	407.593	-0.181075	0.083915	-2.15784	0.0309402	0.654792	0.19973	CLTA
ENSG00000086232	530.006	-0.18107	0.0778571	-2.32569	0.0200349	1	0.0146642	EIF2AK1
ENSG00000162366	166.492	-0.18091	0.16333	-1.10648	0.268519	1	0.269155	PDZK1IP1
ENSG00000085491	391.677	-0.180777	0.10677	-1.69283	0.0904887	1	0.232285	SLC25A24
ENSG00000186352	35.6209	-0.180758	0.174701	-1.03365	0.3013	0.688764	1.75307	ANKRD37
ENSG00000175938	53.8908	-0.180682	0.113646	-1.58948	0.111952	0.593712	0.871238	ORAI3
ENSG00000166002	36.287	-0.180667	0.13683	-1.32056	0.186647	0.697609	1.05627	SMCO4
ENSG00000227789	0.521141	-0.180638	0.184902	-1.06046	0.288936	1	0	MTCYBP7
ENSG00000203799	107.689	-0.180468	0.1539	-1.17397	0.240406	0.835724	0.968757	CCDC162P
ENSG00000148229	151.337	-0.180462	0.0990125	-1.82205	0.0684474	0.851945	0.264783	POLE3
ENSG00000164167	59.1736	-0.180432	0.109026	-1.65428	0.09807	0.552975	0.871238	LSM6
ENSG00000196793	40.0827	-0.18036	0.134776	-1.33826	0.180812	0.527943	1.75307	ZNF239
ENSG00000283338	0.783338	-0.180284	0.197895	-0.914332	0.360542	1	0	AC090582.1
ENSG00000254536	6.1572	-0.180251	0.194437	-0.927464	0.353686	0.513986	3.59619	AL360181.3
ENSG00000144827	136.448	-0.180207	0.0938547	-1.9194	0.0549339	0.364961	1.04683	ABHD10
ENSG00000117748	85.7656	-0.180148	0.103226	-1.74434	0.0810996	0.512004	0.830646	RPA2
ENSG00000126858	215.855	-0.180106	0.0763068	-2.36004	0.0182729	0.424777	0.262877	RHOT1
ENSG00000136870	159.405	-0.180052	0.0964908	-1.8654	0.0621248	0.801242	0.270462	ZNF189
ENSG00000239280	10.1042	-0.17996	0.105029	-1.71357	0.0866068	0.219269	4.06185	AC108693.1
ENSG00000176485	55.2944	-0.179923	0.158858	-1.13245	0.257447	0.852291	0.994627	PLA2G16
ENSG00000211943	10.9865	-0.179789	0.18434	-0.958529	0.337796	0.401915	5.33417	IGHV3-15
ENSG00000213178	124.753	-0.179769	0.144087	-1.24663	0.212534	1	0.126174	RPL22P1
ENSG00000277363	4.07207	-0.179744	0.197922	-0.904576	0.36569	0.531687	3.49786	SRCIN1
ENSG00000076716	210.912	-0.179655	0.146597	-1.22471	0.220685	1	0.264783	GPC4
ENSG00000141510	266.338	-0.17961	0.131662	-1.36375	0.172645	1	0.24519	TP53
ENSG00000249773	4.92367	-0.179584	0.197455	-0.905939	0.364968	0.529003	3.52903	AC092647.5
ENSG00000110700	888.951	-0.179562	0.129697	-1.38401	0.166355	1	0.0154667	RPS13
ENSG00000138757	661.952	-0.179555	0.0818483	-2.19368	0.0282581	1	0.0142777	G3BP2
ENSG00000174206	72.0852	-0.179547	0.100097	-1.79418	0.0727839	0.370543	1.34762	C12orf66
ENSG00000136883	108.545	-0.17953	0.149119	-1.20332	0.228852	0.802018	0.994627	KIF12
ENSG00000146433	489.536	-0.179482	0.0758121	-2.3672	0.0179231	0.449774	0.232285	TMEM181
ENSG00000058804	321.218	-0.179367	0.113499	-1.57982	0.114148	1	0.19973	NDC1
ENSG00000070214	1128.2	-0.17936	0.0909161	-1.9726	0.0485408	1	0.0154667	SLC44A1
ENSG00000011426	494.465	-0.179197	0.126835	-1.41237	0.157842	1	0.229423	ANLN
ENSG00000181004	20.0917	-0.179127	0.118105	-1.5172	0.129217	0.342864	2.72538	BBS12
ENSG00000151500	73.9015	-0.179078	0.0955668	-1.87326	0.0610331	0.336928	1.32593	THYN1
ENSG00000100625	20.9384	-0.179061	0.190097	-0.942574	0.345899	0.615063	2.51587	SIX4
ENSG00000276903	141.884	-0.178787	0.154879	-1.15346	0.248721	1	0.126174	HIST1H2AL
ENSG00000167325	339.969	-0.178726	0.0933066	-1.91523	0.0554638	0.818496	0.232285	RRM1
ENSG00000166598	3178.9	-0.17872	0.112286	-1.59141	0.111516	1	0.0154667	HSP90B1
ENSG00000258429	46.6725	-0.178674	0.0983829	-1.81569	0.0694174	0.428314	0.9852	PDF
ENSG00000108826	98.7511	-0.17867	0.0893821	-1.99873	0.0456375	0.249766	1.68318	MRPL27
ENSG00000183397	2.42628	-0.178604	0.180085	-0.99534	0.319571	0.533	3.04457	C19orf71
ENSG00000145431	56.1474	-0.178599	0.159444	-1.12031	0.262581	0.585607	2.09097	PDGFC
ENSG00000151364	79.0813	-0.17858	0.131969	-1.35233	0.176269	0.768315	0.830646	KCTD14
ENSG00000007341	90.5481	-0.178517	0.0717178	-2.48929	0.0127998	0.12165	1.68989	ST7L
ENSG00000248751	2.38846	-0.178517	0.199708	-0.902695	0.366688	0.642555	2.45682	AC004997.1
ENSG00000095627	7.67986	-0.178492	0.192019	1.93341	0.0531853	0.196711	3.01963	TDRD1
ENSG00000118705	1455.48	-0.178492	0.10453	-1.70737	0.087754	1	0.0146642	RPN2
ENSG00000185015	100.377	-0.178452	0.139892	-1.27598	0.201963	0.748689	0.994627	CA13
ENSG00000204618	3.28749	-0.178362	0.190668	-0.926159	0.354364	0.5366	3.34326	RNF39
ENSG00000232388	85.0997	-0.178313	0.139949	-1.27291	0.203051	0.82837	0.830646	SMIM26
ENSG00000271723	14.0877	-0.178305	0.199833	-0.889903	0.373518	0.445423	4.92412	MROH7-TTC4
ENSG00000161016	2506.98	-0.178274	0.125239	-1.42315	0.154693	1	0.232285	RPL8
ENSG00000213145	107.824	-0.178249	0.189504	-0.938298	0.348091	0.75662	1.68318	CRIP1
ENSG00000125971	197.627	-0.178127	0.128034	-1.39074	0.164303	1	0.328165	DYNLRB1
ENSG00000140937	236.814	-0.178071	0.165556	-1.07501	0.282369	1	0.242821	CDH11
ENSG00000216915	0.638374	-0.17796	0.190788	-0.976732	0.328702	1	0.0235554	GPR89P
ENSG00000149300	11.2751	-0.177919	0.140468	-1.26808	0.204768	0.303113	5.33417	C11orf52
ENSG00000196372	91.7564	-0.17791	0.111263	-1.59993	0.109614	0.408896	1.68318	ASB13
ENSG00000143149	207.315	-0.177863	0.0956466	-1.85904	0.063021	0.726803	0.328165	ALDH9A1
ENSG00000111481	397.752	-0.177668	0.0985059	-1.8032	0.0713568	1	0.0433224	COPZ1
ENSG00000134108	289.399	-0.177484	0.0886796	-2.00114	0.0453773	0.71596	0.242821	ARL8B
ENSG00000213741	626.098	-0.177442	0.136936	-1.29542	0.195176	1	0.014426	RPS29
ENSG00000237818	2.58904	-0.177367	0.197862	-0.898022	0.369174	0.594078	2.86614	RPS3AP29
ENSG00000236699	270.754	-0.177359	0.11236	-1.57911	0.11431	1	0.242669	ARHGEF38
ENSG00000146001	10.8162	-0.17717	0.165458	-1.07185	0.28379	0.367792	5.33417	PCDHB18P
ENSG00000250317	47.8034	-0.177033	0.0998098	-1.77256	0.0763022	0.326446	1.75307	SMIM20
ENSG00000198478	543.289	-0.176986	0.116486	-1.51901	0.128759	1	0.0154667	SH3BGRL2
ENSG00000138207	21.8738	-0.176959	0.199613	-0.883135	0.377163	0.635855	2.57371	RBP4
ENSG00000148153	182.663	-0.176717	0.069959	-2.5264	0.0115239	0.326446	0.264783	INIP
ENSG00000238228	5.49232	-0.176688	0.177233	-0.999337	0.317632	0.5631	2.72432	OR7E7P
ENSG00000198105	145.753	-0.176596	0.0836553	-2.11117	0.0347574	0.882147	0.126174	ZNF248
ENSG00000254788	5.5853	-0.176472	0.165704	-1.06575	0.286536	0.518968	2.86614	CKLF-CMTM1
ENSG00000131469	1059.53	-0.176416	0.128397	-1.37362	0.16956	1	0.0142777	RPL27
ENSG00000165799	2.04152	-0.176414	0.192807	-0.938033	0.348228	0.538808	3.25664	RNASE7
ENSG00000138686	73.7974	-0.176358	0.128122	-1.37736	0.168401	0.683324	0.994627	BBS7
ENSG00000164692	3837.25	-0.176345	0.181949	-0.967599	0.333245	1	0.0154667	COL1A2
ENSG00000107175	87.6478	-0.176333	0.0822398	-2.14395	0.0320371	0.279378	0.968757	CREB3
ENSG00000142910	458.397	-0.176321	0.104707	-1.68391	0.092199	1	0.19973	TINAGL1
ENSG00000135702	70.0976	-0.176246	0.197473	-0.890821	0.373025	0.892153	1.32593	CHST5
ENSG00000112818	305.308	-0.176225	0.193212	-0.90945	0.363113	1	0.229423	MEP1A
ENSG00000137177	404.789	-0.176166	0.10046	-1.75383	0.0794588	0.996249	0.232285	KIF13A
ENSG00000132429	2.14382	-0.17615	0.184399	-1.0881	0.276551	0.474205	3.25664	POPDC3
ENSG00000116874	79.8773	-0.176126	0.0906241	-1.94342	0.0519653	0.399273	0.830646	WARS2
ENSG00000165476	288.975	-0.176062	0.106742	-1.64901	0.0991456	1	0.242669	REEP3
ENSG00000197429	79.9214	-0.176026	0.0937212	-1.87913	0.0602268	0.290528	1.68989	IPP
ENSG00000167183	406.404	-0.17601	0.108955	-1.61515	0.106279	1	0.232285	PRR15L
ENSG00000130768	48.6064	-0.175978	0.144181	-1.22043	0.222301	0.764497	1.05627	SMPDL3B
ENSG00000155868	54.2599	-0.175927	0.0718871	-2.44736	0.0143908	0.175457	0.994627	MED7
ENSG00000182718	2599.1	-0.175926	0.126273	-1.39289	0.163652	1	0.0154667	ANXA2
ENSG00000081377	174.704	-0.175775	0.0995849	-1.76511	0.0775456	0.901373	0.270462	CDC14B
ENSG00000186710	2.16429	-0.175622	0.200346	-0.902032	0.36704	0.553321	3.25664	CFAP73
ENSG00000283426	20.3161	-0.175404	0.16402	-1.07056	0.284369	0.51436	2.8875	SMBD1P
ENSG00000249539	1.5271	-0.175152	0.187679	-0.920373	0.357378	0.564317	3.04457	MRPS36P2
ENSG00000163536	11.7148	-0.175147	0.187389	-0.950677	0.341768	0.421318	4.97527	SERPINI1
ENSG00000261652	3.6463	-0.175145	0.172184	-1.0179	0.308727	0.504472	3.25515	C15orf65
ENSG00000132975	3.21923	-0.17513	0.193976	2.55888	0.0105009	0.0757428	3.25515	GPR12
ENSG00000183742	939.021	-0.175035	0.132062	-1.32502	0.185165	1	0.0146642	MACC1
ENSG00000132849	1005.57	-0.175031	0.0791446	-2.21163	0.0269923	1	0.0142777	PATJ
ENSG00000122126	272.927	-0.17498	0.0995901	-1.75673	0.0789642	0.960472	0.24519	OCRL
ENSG00000168792	76.0229	-0.174957	0.0911698	-1.91903	0.0549803	0.314716	1.34762	ABHD15
ENSG00000205133	145.981	-0.174863	0.106527	-1.64129	0.100736	0.50195	1.07516	TRIQK
ENSG00000126970	34.1414	-0.174859	0.161283	-1.08385	0.278432	0.662641	1.75307	ZC4H2
ENSG00000006453	507.592	-0.174852	0.109886	-1.59104	0.1116	1	0.0154667	BAIAP2L1
ENSG00000135336	133.552	-0.174848	0.0745758	-2.34418	0.0190692	0.19877	1.05831	ORC3
ENSG00000115339	449.374	-0.174832	0.112933	-1.54772	0.12169	1	0.0433224	GALNT3
ENSG00000035928	314.586	-0.17466	0.0817952	-2.13551	0.0327197	0.623113	0.232285	RFC1
ENSG00000198791	336.562	-0.174658	0.104222	-1.67546	0.0938442	1	0.229423	CNOT7
ENSG00000001617	87.0677	-0.174581	0.162064	-1.07685	0.281547	0.678789	1.68989	SEMA3F
ENSG00000172765	187.523	-0.174506	0.0818931	-2.13114	0.0330778	0.578288	0.269155	TMCC1
ENSG00000138495	78.9742	-0.174445	0.0731659	-2.38423	0.0171147	0.194053	0.994627	COX17
ENSG00000204121	0.920463	-0.174392	0.16002	0.179007	0.857932	1	0.0286119	ECEL1P1
ENSG00000181315	189.579	-0.174356	0.0829162	-2.10295	0.0354701	0.601848	0.269155	ZNF322
ENSG00000167863	244.111	-0.174349	0.0942675	-1.84922	0.0644263	0.829249	0.262877	ATP5PD
ENSG00000151576	230.423	-0.174244	0.0682184	-2.55434	0.0106391	0.327777	0.242669	QTRT2
ENSG00000179841	52.6613	-0.174133	0.153978	-1.13221	0.257545	0.915766	0.871238	AKAP5
ENSG00000132964	162.635	-0.17408	0.10183	-1.70906	0.0874397	0.865021	0.328165	CDK8
ENSG00000223459	31.2555	-0.174021	0.125849	-1.38166	0.167076	0.505714	1.75307	TCAF1P1
ENSG00000108423	40.9573	-0.173993	0.0929091	-1.87519	0.0607664	0.397283	0.9852	TUBD1
ENSG00000132581	93.0851	-0.173982	0.0757566	-2.29635	0.0216561	0.163994	1.68318	SDF2
ENSG00000145734	156.706	-0.173947	0.127144	-1.36803	0.171302	1	0.328165	BDP1
ENSG00000101825	442.975	-0.173896	0.176639	-0.983034	0.325591	1	0.164611	MXRA5
ENSG00000171759	29.7908	-0.173842	0.19995	-0.869631	0.384502	0.605082	2.8875	PAH
ENSG00000198924	112.705	-0.173786	0.11019	-1.57623	0.114972	0.542602	1.05831	DCLRE1A
ENSG00000204272	40.4738	-0.173778	0.117258	-1.48143	0.138492	0.616698	1.00146	NBDY
ENSG00000143870	1144.87	-0.173765	0.104206	-1.66727	0.0954605	1	0.0154667	PDIA6
ENSG00000104689	147.876	-0.173727	0.108542	-1.60038	0.109514	1	0.126174	TNFRSF10A
ENSG00000269881	4.27079	-0.173714	0.195502	-0.876936	0.380522	0.563439	3.25515	AC004754.1
ENSG00000136828	190.736	-0.173708	0.101386	-1.71374	0.0865764	0.871787	0.320789	RALGPS1
ENSG00000163781	441.832	-0.173679	0.0765492	-2.26877	0.0232823	0.522367	0.229423	TOPBP1
ENSG00000124209	474.993	-0.173666	0.111448	-1.55796	0.119242	1	0.164611	RAB22A
ENSG00000215845	65.0836	-0.173646	0.114814	-1.51238	0.130438	0.643388	0.871238	TSTD1
ENSG00000047315	497.537	-0.17363	0.0835042	-2.07897	0.0376202	1	0.0433224	POLR2B
ENSG00000144746	312.567	-0.17361	0.0929297	-1.86767	0.0618084	1	0.0433224	ARL6IP5
ENSG00000237276	6.80938	-0.173609	0.177207	-0.985568	0.324345	0.496946	3.52903	ANO7L1
ENSG00000126524	309.491	-0.173582	0.108029	-1.60639	0.108189	1	0.229423	SBDS
ENSG00000140876	19.435	-0.173541	0.135504	-1.28155	0.2	0.436582	2.72538	NUDT7
ENSG00000136098	225.988	-0.173422	0.140265	-1.23629	0.21635	1	0.24519	NEK3
ENSG00000218596	5.9986	-0.173413	0.126765	-1.36811	0.171279	0.391623	2.86614	AL162578.1
ENSG00000114805	151.774	-0.173386	0.109935	-1.57702	0.114791	1	0.264783	PLCH1
ENSG00000131080	16.3952	-0.17337	0.192288	-0.900799	0.367695	0.593271	2.86614	EDA2R
ENSG00000174446	41.1647	-0.173251	0.0961882	-1.80093	0.0717143	0.314895	1.75307	SNAPC5
ENSG00000166825	209.094	-0.173169	0.190327	1.9644	0.0494832	0.645181	0.328165	ANPEP
ENSG00000271375	1.73052	-0.173021	0.199699	-0.87543	0.38134	0.563508	3.25664	AC134879.2
ENSG00000103316	19.2309	-0.172948	0.181941	-0.957642	0.338243	0.59953	2.58397	CRYM
ENSG00000038210	249.974	-0.172754	0.0958411	-1.80238	0.0714857	0.9097	0.24519	PI4K2B
ENSG00000204872	2.17815	-0.172738	0.183739	-0.939583	0.347432	0.540014	3.22689	NAT8B
ENSG00000106028	228.621	-0.172704	0.108891	-1.58571	0.112805	1	0.16381	SSBP1
ENSG00000065183	276.486	-0.17268	0.0965058	-1.78922	0.07358	1	0.16381	WDR3
ENSG00000127418	204.345	-0.172648	0.146205	-1.18032	0.237875	1	0.320789	FGFRL1
ENSG00000187837	901.339	-0.172556	0.121056	-1.4251	0.154129	1	0.014426	HIST1H1C
ENSG00000214954	27.7515	-0.172547	0.141143	-1.22401	0.220947	0.476251	2.58397	LRRC69
ENSG00000183723	668.772	-0.172542	0.100487	-1.7169	0.0859981	1	0.0154667	CMTM4
ENSG00000143324	231.069	-0.172535	0.0884095	-1.95144	0.0510049	0.731496	0.262877	XPR1
ENSG00000157557	1791.28	-0.172528	0.129079	-1.3363	0.181453	1	0.232285	ETS2
ENSG00000158234	41.8813	-0.172513	0.141376	-1.22024	0.222374	0.786691	1.00146	FAIM
ENSG00000163069	148.237	-0.172395	0.119571	-1.44103	0.149576	0.618487	1.07516	SGCB
ENSG00000107014	2.58352	-0.17231	0.199748	-0.867012	0.385935	0.567624	3.25515	RLN2
ENSG00000074842	162.618	-0.172295	0.115131	-1.49608	0.134632	1	0.320789	MYDGF
ENSG00000124783	1039.67	-0.172284	0.0941023	-1.8306	0.06716	1	0.0146642	SSR1
ENSG00000144895	412.451	-0.172261	0.0862804	-1.99607	0.0459267	0.742198	0.229423	EIF2A
ENSG00000241794	1.44081	-0.172204	0.184177	0.716873	0.473452	0.675886	2.86614	SPRR2A
ENSG00000261740	148.262	-0.172172	0.112664	-1.52894	0.126279	0.573045	1.04683	BOLA2-SMG1P6
ENSG00000108946	663.172	-0.172167	0.0791554	-2.17478	0.0296465	1	0.0154667	PRKAR1A
ENSG00000263513	6.56424	-0.172086	0.199916	-0.870235	0.384172	0.543295	3.52903	FAM72C
ENSG00000069869	1007.02	-0.171967	0.14937	1.8153	0.0694775	0.92169	0.232285	NEDD4
ENSG00000145592	1576.46	-0.171928	0.138636	-1.23974	0.215071	1	0.232285	RPL37
ENSG00000164933	177.4	-0.171921	0.0933853	-1.84057	0.0656853	0.742198	0.328165	SLC25A32
ENSG00000170540	861.997	-0.171861	0.0994899	-1.72716	0.0841393	1	0.014426	ARL6IP1
ENSG00000017260	592.928	-0.17186	0.0731854	-2.34805	0.0188718	1	0.014426	ATP2C1
ENSG00000131747	1074.54	-0.171805	0.115494	-1.48723	0.136953	1	0.014426	TOP2A
ENSG00000133119	147.888	-0.17175	0.122977	-1.39569	0.162809	0.65265	1.05831	RFC3
ENSG00000225766	5.18787	-0.171723	0.162925	-1.05982	0.289226	0.537249	2.72432	DHRS4L1
ENSG00000237848	0.753882	-0.171722	0.199751	-0.86454	0.387291	1	0	AL606489.2
ENSG00000241597	1.21656	-0.171581	0.187942	-0.915986	0.359674	1	0.0264124	AC022121.1
ENSG00000128463	124.571	-0.171579	0.0921078	-1.86295	0.0624696	0.3913	1.04683	EMC4
ENSG00000173376	27.9522	-0.171559	0.184778	-0.930658	0.352031	0.613441	2.57371	NDNF
ENSG00000253882	6.25283	-0.171549	0.164894	-1.04203	0.297396	0.472413	3.52903	AC099548.2
ENSG00000010270	126.15	-0.171529	0.0767848	-2.23387	0.0254917	0.746172	0.126174	STARD3NL
ENSG00000076770	294.605	-0.171508	0.109314	-1.56858	0.116745	1	0.242669	MBNL3
ENSG00000165650	1181.22	-0.171475	0.1224	-1.40066	0.161317	1	0.0154667	PDZD8
ENSG00000231812	0.999683	-0.171427	0.199782	-0.870715	0.38391	1	0.0264124	SNRPCP9
ENSG00000219545	76.2644	-0.171313	0.0888928	-1.92737	0.0539334	0.39729	0.871238	UMAD1
ENSG00000156697	193.091	-0.171296	0.116307	-1.47239	0.140917	1	0.328165	UTP14A
ENSG00000164946	165.47	-0.171217	0.198196	-0.860421	0.389557	1	0.270462	FREM1
ENSG00000064651	5537.64	-0.171106	0.134658	-1.27032	0.203971	1	0.014426	SLC12A2
ENSG00000179299	66.1714	-0.170972	0.138665	-1.23271	0.217686	0.667953	1.34762	NSUN7
ENSG00000149273	2340.45	-0.170947	0.127048	-1.34523	0.178551	1	0.232285	RPS3
ENSG00000105894	4.18415	-0.170938	0.192467	-0.888974	0.374017	0.598704	2.86614	PTN
ENSG00000220842	163.124	-0.170902	0.192564	-0.875788	0.381145	1	0.264783	RPL21P16
ENSG00000280789	90.4237	-0.170818	0.112197	-1.5234	0.127659	0.652425	0.830646	PAGR1
ENSG00000140254	9.92678	-0.170749	0.196276	-0.887908	0.37459	0.44629	4.92412	DUOXA1
ENSG00000179163	219.01	-0.17068	0.122315	-1.39501	0.163011	1	0.16381	FUCA1
ENSG00000185031	6.10406	-0.170657	0.16284	-1.05176	0.29291	0.539747	2.72432	SLC2A3P2
ENSG00000169964	33.3062	-0.17058	0.110157	-1.54928	0.121315	0.38496	2.09097	TMEM42
ENSG00000103495	468.801	-0.170543	0.0929519	-1.83473	0.0665451	0.907067	0.229423	MAZ
ENSG00000089220	471.602	-0.170526	0.107743	-1.58238	0.113562	1	0.19973	PEBP1
ENSG00000197841	62.1769	-0.170517	0.107959	-1.57926	0.114276	0.558077	0.994627	ZNF181
ENSG00000267952	1.65292	-0.170443	0.179377	-0.954507	0.339827	0.550186	3.04457	AC008878.1
ENSG00000120306	229.048	-0.170397	0.121479	-1.40224	0.160842	1	0.262877	CYSTM1
ENSG00000044574	1666.41	-0.170356	0.112968	-1.50777	0.131613	1	0.0146642	HSPA5
ENSG00000224062	0.987301	-0.170226	0.180597	-0.977367	0.328388	1	0.0286119	TUBB4BP5
ENSG00000139517	322.066	-0.170211	0.105132	-1.61869	0.105514	1	0.0433224	LNX2
ENSG00000108651	217.576	-0.170184	0.0688559	-2.47161	0.0134505	0.46564	0.16381	UTP6
ENSG00000284057	7.00686	-0.170109	0.198469	-0.845412	0.397881	0.617568	2.86614	AP001273.2
ENSG00000196352	1037.69	-0.169799	0.176823	-0.959019	0.337549	1	0.014426	CD55
ENSG00000087250	0.910952	-0.169773	0.184828	2.06	0.0393989	1	0.0266868	MT3
ENSG00000224273	1.40138	-0.16973	0.199627	-0.879198	0.379294	0.603138	2.86614	AC005077.2
ENSG00000173207	126.263	-0.169669	0.117359	-1.4451	0.14843	0.616055	1.07516	CKS1B
ENSG00000137440	29.466	-0.169636	0.193499	-0.87365	0.382309	0.640489	2.57371	FGFBP1
ENSG00000165186	23.0216	-0.169592	0.175274	1.81217	0.0699604	0.250122	2.57371	PTCHD1
ENSG00000263648	2.50667	-0.169557	0.168846	-1.00627	0.314285	0.526982	3.05668	AC005244.1
ENSG00000285253	42.2896	-0.169507	0.0981002	-1.72797	0.0839933	0.344963	1.75307	AC090517.4
ENSG00000116288	222.005	-0.169431	0.0932061	-1.81749	0.0691423	1	0.16381	PARK7
ENSG00000204147	67.751	-0.169358	0.102105	-1.65947	0.097022	0.435776	1.32593	ASAH2B
ENSG00000196754	22.6507	-0.169343	0.193012	-0.876346	0.380842	0.601991	2.8875	S100A2
ENSG00000036549	347.038	-0.169153	0.0633695	-2.6692	0.00760311	0.27958	0.229423	AC118549.1
ENSG00000176971	13.5348	-0.168937	0.18749	-0.896919	0.369762	0.494399	4.06185	FIBIN
ENSG00000143621	541.891	-0.168831	0.107984	-1.56312	0.118024	1	0.232285	ILF2
ENSG00000035115	428.963	-0.168829	0.0922009	-1.83131	0.0670537	1	0.164611	SH3YL1
ENSG00000089327	190.206	-0.16873	0.144429	-1.16752	0.242998	1	0.269155	FXYD5
ENSG00000157315	7.50404	-0.16859	0.164411	-1.02552	0.30512	0.478818	3.52903	TMED6
ENSG00000246203	4.43973	-0.16859	0.175183	-0.969673	0.33221	0.517122	3.34326	AL353807.3
ENSG00000023734	416.276	-0.168538	0.107729	-1.56408	0.117799	1	0.164611	STRAP
ENSG00000134398	387.855	-0.168517	0.159238	-1.05779	0.29015	1	0.164611	ERN2
ENSG00000248282	0.435646	-0.168497	0.169916	0.560908	0.574861	1	0	MTCYBP44
ENSG00000062716	2668.47	-0.16837	0.106938	-1.57427	0.115424	1	0.0154667	VMP1
ENSG00000239672	212.457	-0.168351	0.116446	-1.44525	0.148386	1	0.16381	NME1
ENSG00000164070	216.871	-0.16835	0.188068	-0.893315	0.371688	1	0.242669	HSPA4L
ENSG00000164032	460.768	-0.168338	0.131354	-1.28116	0.200139	1	0.19973	H2AFZ
ENSG00000167333	65.7882	-0.168317	0.0960216	-1.75321	0.0795664	0.389038	1.34762	TRIM68
ENSG00000238263	0.586188	-0.168303	0.193505	-0.929329	0.352719	1	0.0235554	RPL21P88
ENSG00000258116	0.894423	-0.168268	0.200348	-0.873225	0.38254	1	0	PPIAP45
ENSG00000143771	175.756	-0.168106	0.100416	-1.67396	0.0941381	1	0.269155	CNIH4
ENSG00000116752	79.2349	-0.168105	0.0932353	-1.8021	0.0715304	0.320831	1.68989	BCAS2
ENSG00000155016	32.5848	-0.16807	0.129068	-1.30347	0.192413	0.545424	1.75307	CYP2U1
ENSG00000174780	463.231	-0.168009	0.0895092	-1.87667	0.0605636	0.854742	0.232285	SRP72
ENSG00000143319	172.233	-0.168008	0.0858735	-1.9565	0.0504065	0.715429	0.270462	ISG20L2
ENSG00000169116	726.236	-0.167991	0.151879	-1.10549	0.268948	1	0.0154667	PARM1
ENSG00000181090	450.977	-0.167977	0.0982993	-1.70895	0.0874596	1	0.0433224	EHMT1
ENSG00000136240	1030.95	-0.167904	0.0929891	-1.80551	0.0709947	1	0.0146642	KDELR2
ENSG00000128342	179.745	-0.167884	0.156124	-1.07468	0.282517	1	0.270462	LIF
ENSG00000240682	97.9858	-0.167844	0.0863046	-1.94517	0.051755	0.267503	1.68318	ISY1
ENSG00000178172	0.272997	-0.167676	0.120795	-0.199559	0.841826	1	0	SPINK6
ENSG00000184945	1.98891	-0.167609	0.198345	-0.848419	0.396205	0.575321	3.25664	AQP12A
ENSG00000197296	140.385	-0.167497	0.130892	-1.27992	0.200574	0.721842	1.05831	FITM2
ENSG00000079257	54.6284	-0.167341	0.148931	-1.12326	0.261326	0.736836	1.32593	LXN
ENSG00000143590	67.8421	-0.167291	0.153808	-1.08726	0.276922	0.954081	0.871238	EFNA3
ENSG00000108176	30.6997	-0.167286	0.187698	-0.889717	0.373618	1	1.05627	DNAJC12
ENSG00000078401	64.8498	-0.167113	0.1708	-0.977453	0.328345	0.834516	1.32593	EDN1
ENSG00000049089	81.863	-0.167049	0.188225	-0.886613	0.375287	1	0.830646	COL9A2
ENSG00000160789	903.209	-0.166981	0.101153	-1.65076	0.0987885	1	0.014426	LMNA
ENSG00000012171	176.739	-0.166832	0.16907	-0.986222	0.324024	1	0.264783	SEMA3B
ENSG00000063660	84.2355	-0.166784	0.169002	-0.986309	0.323981	0.727732	1.68318	GPC1
ENSG00000099251	25.0008	-0.166771	0.134291	-1.24354	0.213671	0.467293	2.58397	HSD17B7P2
ENSG00000008394	297.1	-0.166749	0.134785	-1.23676	0.216177	1	0.242669	MGST1
ENSG00000143570	252.427	-0.166692	0.088832	-1.87627	0.0606179	0.802854	0.262877	SLC39A1
ENSG00000093144	234.468	-0.166692	0.0687162	-2.42607	0.0152631	0.500214	0.16381	ECHDC1
ENSG00000166228	154.464	-0.166637	0.0971194	-1.71554	0.0862457	0.958691	0.269155	PCBD1
ENSG00000133195	219.061	-0.166555	0.107958	-1.54424	0.122529	1	0.262877	SLC39A11
ENSG00000167526	2720.53	-0.166533	0.126027	-1.32115	0.186452	1	0.0146642	RPL13
ENSG00000133665	6.40541	-0.166362	0.16664	-1.00763	0.313633	0.481496	3.59619	DYDC2
ENSG00000125968	360.805	-0.166271	0.182907	-0.907619	0.36408	1	0.229423	ID1
ENSG00000231317	2.48731	-0.166086	0.17988	0.584472	0.558903	0.679622	3.34326	AC091812.1
ENSG00000117318	113.196	-0.165988	0.1614	-1.02818	0.303867	0.901959	1.05831	ID3
ENSG00000189052	0.534597	-0.165985	0.123132	-0.332195	0.739742	1	0.023026	CGB5
ENSG00000204580	131.887	-0.165938	0.11931	-1.39092	0.16425	0.650247	1.07516	DDR1
ENSG00000171490	641.336	-0.165932	0.0987411	-1.68034	0.0928915	1	0.0154667	RSL1D1
ENSG00000024862	43.9445	-0.165722	0.10944	-1.5139	0.130051	0.39771	2.09097	CCDC28A
ENSG00000163848	479.979	-0.165643	0.0733694	-2.25746	0.0239793	0.531633	0.229423	ZNF148
ENSG00000168209	277.197	-0.165628	0.139342	-1.18824	0.234738	1	0.242821	DDIT4
ENSG00000241678	1.57013	-0.165626	0.186132	-0.895406	0.37057	0.556319	3.25664	AC091564.1
ENSG00000132680	336.558	-0.165606	0.0744582	-2.22398	0.0261501	0.556674	0.229423	KHDC4
ENSG00000156453	489.133	-0.165595	0.108896	-1.52044	0.1284	1	0.0433224	PCDH1
ENSG00000137210	148.982	-0.165462	0.0854859	-1.93563	0.0529131	1	0.126174	TMEM14B
ENSG00000244427	0.59768	-0.165386	0.145036	1.04432	0.296337	1	0.0236493	AC105233.1
ENSG00000188725	253.75	-0.165351	0.0921312	-1.79431	0.0727632	0.922563	0.242669	SMIM15
ENSG00000011295	249.879	-0.16525	0.0865606	-1.90893	0.0562707	0.80417	0.242669	TTC19
ENSG00000102531	750.005	-0.165237	0.0983194	-1.68029	0.0929016	1	0.232285	FNDC3A
ENSG00000230989	304.958	-0.165161	0.126743	-1.3028	0.192645	1	0.24519	HSBP1
ENSG00000137274	79.6378	-0.165079	0.10223	-1.6159	0.106116	0.538395	0.994627	BPHL
ENSG00000158623	150.438	-0.164949	0.0900132	-1.83203	0.0669465	0.404381	1.04683	COPG2
ENSG00000280114	4.4452	-0.164776	0.199427	-0.829545	0.406796	0.584357	3.25515	AL021920.2
ENSG00000182919	161.663	-0.164706	0.0940272	-1.75177	0.0798126	0.926039	0.264783	C11orf54
ENSG00000100380	663.332	-0.164617	0.105008	-1.5674	0.117021	1	0.0146642	ST13
ENSG00000261199	1.07283	-0.164615	0.176881	-0.944277	0.345028	1	0	UBE2FP2
ENSG00000127125	141.296	-0.164608	0.0836054	-1.96865	0.0489933	0.338194	1.05831	PPCS
ENSG00000264545	1.87719	-0.164598	0.200142	-0.831709	0.405573	0.585826	3.22689	AL359922.1
ENSG00000081803	206.139	-0.164582	0.122746	-1.34052	0.180078	1	0.264783	CADPS2
ENSG00000275183	14.0727	-0.16458	0.191784	-0.855866	0.392072	0.613441	2.86614	LENG9
ENSG00000258659	38.292	-0.164556	0.122259	-1.34687	0.178021	0.699122	1.00146	TRIM34
ENSG00000246705	116.931	-0.164413	0.152622	-1.07669	0.281617	0.835724	1.134	H2AFJ
ENSG00000214265	21.2956	-0.164369	0.181448	-0.904356	0.365806	0.588112	2.8875	AC124312.1
ENSG00000145354	131.406	-0.164292	0.0915134	-1.79518	0.0726247	0.404575	1.134	CISD2
ENSG00000154274	94.1853	-0.164187	0.113456	-1.4469	0.147925	0.69984	0.830646	C4orf19
ENSG00000129946	27.951	-0.16414	0.183142	-0.8974	0.369506	0.627559	2.58397	SHC2
ENSG00000183354	390.916	-0.164096	0.0848977	-1.93275	0.0532668	0.865401	0.19973	KIAA2026
ENSG00000185825	493.986	-0.164071	0.104809	-1.56523	0.117529	1	0.164611	BCAP31
ENSG00000142687	387.22	-0.164007	0.0720152	-2.27735	0.0227654	1	0.0433224	KIAA0319L
ENSG00000134996	113.624	-0.163939	0.0932386	-1.75763	0.0788105	0.424773	1.134	OSTF1
ENSG00000167635	497.533	-0.163862	0.10355	-1.58208	0.113631	1	0.232285	ZNF146
ENSG00000152782	132.447	-0.163706	0.12804	-1.27848	0.201082	0.698529	1.134	PANK1
ENSG00000265713	15.5031	-0.163692	0.119413	-1.37044	0.17055	0.319408	4.06185	AC023389.2
ENSG00000114302	497.96	-0.163625	0.101288	-1.61537	0.106232	1	0.19973	PRKAR2A
ENSG00000107362	98.5145	-0.163503	0.100139	-1.63278	0.102515	0.39454	1.68989	ABHD17B
ENSG00000183010	231.041	-0.16346	0.110457	-1.4795	0.139006	1	0.242669	PYCR1
ENSG00000109133	659.208	-0.163459	0.0845194	-1.9338	0.0531377	1	0.0142777	TMEM33
ENSG00000170275	286.269	-0.163452	0.115832	-1.41087	0.158282	1	0.24519	CRTAP
ENSG00000091009	271.242	-0.163438	0.0977485	-1.67173	0.094578	1	0.242669	RBM27
ENSG00000182768	298.883	-0.163432	0.0881204	-1.85449	0.0636696	0.857908	0.242821	NGRN
ENSG00000163682	1066.22	-0.16331	0.1886	-0.86408	0.387544	1	0.0142777	RPL9
ENSG00000251401	0.886367	-0.16322	0.197939	-0.836395	0.402933	1	0	AC093729.1
ENSG00000231765	2.08668	-0.163163	0.189845	-0.85938	0.390131	0.611796	2.86614	PPP1R11P2
ENSG00000170296	270.136	-0.163038	0.0987963	-1.65002	0.0989383	1	0.242669	GABARAP
ENSG00000119440	1.16387	-0.162949	0.164986	-1.40702	0.15942	1	0.0270197	LCN1P1
ENSG00000159445	75.0163	-0.162838	0.0938449	-1.73507	0.0827288	0.396943	1.34762	THEM4
ENSG00000116209	603.232	-0.162772	0.111554	-1.45899	0.144569	1	0.0142777	TMEM59
ENSG00000010438	129.414	-0.162646	0.125815	-1.29249	0.196186	0.713769	1.05831	PRSS3
ENSG00000123124	529.906	-0.162624	0.110291	-1.47423	0.140419	1	0.0142777	WWP1
ENSG00000148303	2976.65	-0.16249	0.119826	-1.35582	0.175156	1	0.014426	RPL7A
ENSG00000134987	378.619	-0.162467	0.10297	-1.57746	0.11469	1	0.164611	WDR36
ENSG00000273514	1.09128	-0.162408	0.197994	-0.850606	0.394988	1	0.0286119	FOXD4L6
ENSG00000130772	58.4338	-0.162337	0.119408	-1.36149	0.173358	0.740184	0.871238	MED18
ENSG00000079819	955.986	-0.162309	0.135602	-1.19656	0.231477	1	0.0154667	EPB41L2
ENSG00000116455	201.862	-0.162238	0.099836	-1.62507	0.104148	1	0.264783	WDR77
ENSG00000165416	556.659	-0.162108	0.100044	-1.62015	0.1052	1	0.0154667	SUGT1
ENSG00000231066	2.07964	-0.162036	0.182664	-0.884785	0.376273	0.600333	2.86614	NPM1P9
ENSG00000172465	39.4815	-0.161919	0.135068	-1.19774	0.231019	0.780176	1.05627	TCEAL1
ENSG00000068796	284.471	-0.161804	0.0939516	-1.72188	0.0850908	1	0.242669	KIF2A
ENSG00000049283	54.9342	-0.161773	0.146641	-1.10456	0.269349	0.939321	0.871238	EPN3
ENSG00000198944	48.8392	-0.161719	0.164993	-0.980033	0.32707	0.658431	2.09097	SOWAHA
ENSG00000270181	5.77499	-0.161584	0.193154	-0.832978	0.404857	0.552975	3.59619	BIVM-ERCC5
ENSG00000106261	1335.84	-0.16152	0.100021	-1.61473	0.10637	1	0.0142777	ZKSCAN1
ENSG00000122033	145.936	-0.161498	0.107897	-1.49623	0.134593	0.584593	1.07516	MTIF3
ENSG00000106355	152.549	-0.161465	0.105132	-1.53568	0.124618	1	0.264783	LSM5
ENSG00000184709	12.9938	-0.161428	0.200333	-0.800355	0.423505	0.63802	2.86614	LRRC26
ENSG00000092470	92.5288	-0.161351	0.129256	-1.24842	0.211876	0.846557	0.830646	WDR76
ENSG00000274267	387.725	-0.161284	0.125017	-1.28973	0.197143	1	0.0433224	HIST1H3B
ENSG00000138180	163.479	-0.161171	0.119116	-1.35234	0.176266	1	0.320789	CEP55
ENSG00000074695	570.218	-0.161114	0.115327	-1.39702	0.162409	1	0.0154667	LMAN1
ENSG00000071537	664.066	-0.160997	0.0839224	-1.91812	0.0550957	1	0.0146642	SEL1L
ENSG00000125124	152.369	-0.160677	0.106021	-1.51579	0.129572	1	0.264783	BBS2
ENSG00000152518	1069.97	-0.160675	0.108454	-1.48136	0.138512	1	0.0142777	ZFP36L2
ENSG00000169567	384.164	-0.160639	0.101654	-1.58015	0.114072	1	0.232285	HINT1
ENSG00000105388	12912.7	-0.160581	0.15969	-1.00495	0.31492	1	0.232285	CEACAM5
ENSG00000115364	229.696	-0.160516	0.0921329	-1.74169	0.081563	0.941321	0.262877	MRPL19
ENSG00000233157	0.986547	-0.160515	0.198565	-0.817196	0.413816	1	0.0270197	Z97055.1
ENSG00000238227	136.485	-0.160512	0.0870991	-1.84302	0.0653264	0.397283	1.05831	TMEM250
ENSG00000138660	188.813	-0.160492	0.0950064	-1.6894	0.0911433	0.885953	0.328165	AP1AR
ENSG00000132670	363.341	-0.160405	0.116038	-1.38208	0.166947	1	0.232285	PTPRA
ENSG00000167964	13.494	-0.160323	0.195561	-0.819986	0.412224	0.45008	5.33417	RAB26
ENSG00000078043	255.127	-0.160256	0.111315	-1.43967	0.149961	1	0.16381	PIAS2
ENSG00000132698	241.21	-0.160235	0.0881478	-1.81766	0.0691164	1	0.16381	RAB25
ENSG00000168216	162.891	-0.160198	0.103899	-1.5413	0.123245	1	0.264783	LMBRD1
ENSG00000198805	252.443	-0.160178	0.103733	-1.54374	0.122651	1	0.24519	PNP
ENSG00000122644	170.303	-0.160116	0.109254	-1.46515	0.142881	1	0.264783	ARL4A
ENSG00000141448	200.586	-0.160091	0.100232	-1.59712	0.110238	0.984549	0.328165	GATA6
ENSG00000151458	236.999	-0.160035	0.110447	-1.44851	0.147474	1	0.242669	ANKRD50
ENSG00000240890	1.92747	-0.159901	0.194206	-0.834857	0.403798	0.581708	3.25664	AC020633.1
ENSG00000183808	334.794	-0.159885	0.098016	-1.63114	0.102862	1	0.229423	RBM12B
ENSG00000160446	85.8703	-0.159761	0.103497	-1.54403	0.122581	0.434343	1.68318	ZDHHC12
ENSG00000230596	5.11436	-0.159736	0.182161	1.03058	0.302739	0.477077	3.52903	GPAA1P2
ENSG00000131508	263.044	-0.159728	0.0914685	-1.74599	0.0808135	1	0.16381	UBE2D2
ENSG00000196436	27.559	-0.159717	0.155552	-1.02422	0.305733	0.567017	2.58397	NPIPB15
ENSG00000184185	5.03973	-0.159567	0.199031	0.6475	0.517308	0.703961	2.86614	KCNJ12
ENSG00000163291	147.736	-0.15955	0.106351	-1.5005	0.133486	0.581973	1.07516	PAQR3
ENSG00000241319	1.75145	-0.159437	0.192009	-0.835524	0.403423	0.584503	3.22689	SETP6
ENSG00000113811	85.5655	-0.159375	0.108872	-1.46351	0.143328	0.638581	0.968757	SELENOK
ENSG00000136542	458.661	-0.159072	0.14761	-1.07707	0.281448	1	0.229423	GALNT5
ENSG00000197238	651.555	-0.159042	0.133461	-1.1913	0.233534	1	0.0142777	HIST1H4J
ENSG00000102043	36.3681	-0.158874	0.171233	-0.929123	0.352825	0.682242	2.09097	MTMR8
ENSG00000062582	130.195	-0.158802	0.101687	-1.5615	0.118406	0.553955	1.04683	MRPS24
ENSG00000124813	67.6959	-0.15878	0.165862	-0.958896	0.337611	0.667735	2.09097	RUNX2
ENSG00000164574	360.1	-0.158779	0.0992567	-1.59962	0.109683	1	0.229423	GALNT10
ENSG00000135097	15.2952	-0.158773	0.184972	-0.864615	0.38725	0.433703	5.33417	MSI1
ENSG00000145715	350.292	-0.158755	0.0906176	-1.75167	0.0798313	1	0.19973	RASA1
ENSG00000164040	195.4	-0.158638	0.0963613	-1.64593	0.0997789	1	0.270462	PGRMC2
ENSG00000121542	85.3356	-0.158573	0.0705132	-2.24874	0.0245289	0.236814	0.994627	SEC22A
ENSG00000118816	888.187	-0.158496	0.0770663	-2.05639	0.0397445	1	0.0142777	CCNI
ENSG00000175029	666.641	-0.158421	0.0958275	-1.6532	0.09829	1	0.232285	CTBP2
ENSG00000124882	388.491	-0.158376	0.193216	-0.817537	0.413622	1	0.232285	EREG
ENSG00000149100	618.172	-0.158323	0.0940563	-1.6831	0.0923557	1	0.0142777	EIF3M
ENSG00000007216	13.1136	-0.158289	0.199646	-0.789653	0.429731	0.643472	2.86614	SLC13A2
ENSG00000253208	2.14667	-0.158258	0.200201	-0.78857	0.430363	0.62426	3.04457	AC015743.1
ENSG00000106105	640.976	-0.158094	0.0969114	-1.63118	0.102851	1	0.0154667	GARS
ENSG00000103489	194.515	-0.158049	0.135987	-1.16235	0.245095	1	0.320789	XYLT1
ENSG00000103769	525.669	-0.15804	0.109754	-1.43962	0.149976	1	0.232285	RAB11A
ENSG00000102024	377.781	-0.15801	0.121647	-1.2986	0.19408	1	0.229423	PLS3
ENSG00000147475	305.538	-0.157968	0.102755	-1.5371	0.12427	1	0.0433224	ERLIN2
ENSG00000143353	74.1356	-0.157927	0.120128	-1.31388	0.188887	0.626914	1.32593	LYPLAL1
ENSG00000197702	303.654	-0.157892	0.0883682	-1.78671	0.0739837	0.93196	0.242669	PARVA
ENSG00000128524	101.619	-0.157829	0.111592	-1.41369	0.157454	0.500214	1.68989	ATP6V1F
ENSG00000121931	96.4739	-0.157772	0.140328	-1.12342	0.261259	0.654228	1.68989	LRIF1
ENSG00000119487	262.31	-0.157686	0.0581312	-2.71263	0.0066751	0.240456	0.262877	MAPKAP1
ENSG00000220600	0.529312	-0.157672	0.195164	-0.824603	0.409597	1	0	AL121834.1
ENSG00000197147	230.545	-0.15764	0.07953	-1.98194	0.0474859	0.906997	0.16381	LRRC8B
ENSG00000147155	192.634	-0.157631	0.117378	-1.34269	0.179371	1	0.269155	EBP
ENSG00000101040	702.71	-0.157564	0.131929	-1.19402	0.23247	1	0.0154667	ZMYND8
ENSG00000187566	10.8659	-0.157539	0.160703	-0.983878	0.325176	0.395925	5.33417	NHLRC1
ENSG00000101546	57.9248	-0.157445	0.0987116	-1.59498	0.110716	0.366803	2.09097	RBFA
ENSG00000171928	149.388	-0.157405	0.11066	-1.42198	0.155033	0.639063	1.04683	TVP23B
ENSG00000141753	532.708	-0.157372	0.11937	-1.31814	0.187458	1	0.0142777	IGFBP4
ENSG00000141744	1.07407	-0.157366	0.186373	-0.963595	0.335249	1	0.0264124	PNMT
ENSG00000148688	72.73	-0.157346	0.101155	-1.55584	0.119747	0.572549	0.994627	RPP30
ENSG00000224083	10.0258	-0.157327	0.164738	-0.953514	0.34033	0.470705	4.06185	MTCO1P11
ENSG00000173486	100.802	-0.157292	0.0895714	-1.75589	0.0791077	0.340855	1.68989	FKBP2
ENSG00000224316	3.1547	-0.157249	0.177321	-0.890374	0.373265	0.538395	3.49786	GTF2IP5
ENSG00000127337	74.092	-0.15711	0.104643	-1.50076	0.133417	0.651314	0.871238	YEATS4
ENSG00000011566	334.833	-0.156973	0.0833738	-1.8826	0.0597542	1	0.164611	MAP4K3
ENSG00000111775	463.921	-0.156917	0.108997	-1.43938	0.150043	1	0.0433224	COX6A1
ENSG00000141580	365.51	-0.15686	0.0802988	-1.95318	0.0507979	0.786241	0.229423	WDR45B
ENSG00000260395	2.86831	-0.15682	0.171301	-0.918408	0.358405	0.539353	3.34326	AC092119.1
ENSG00000138801	155.675	-0.156789	0.0810565	-1.93435	0.0530696	0.668294	0.328165	PAPSS1
ENSG00000259479	53.061	-0.156761	0.146213	-1.07143	0.283976	0.611074	2.09097	SORD2P
ENSG00000241258	196.844	-0.156739	0.0967868	-1.61934	0.105374	1	0.269155	CRCP
ENSG00000137804	213.097	-0.15661	0.128633	-1.21707	0.223577	1	0.24519	NUSAP1
ENSG00000257138	4.52528	-0.15656	0.192989	-0.813201	0.416103	0.632988	2.86614	TAS2R38
ENSG00000137185	57.6944	-0.15651	0.0975558	-1.60457	0.108589	0.461429	1.34762	ZSCAN9
ENSG00000086289	94.7849	-0.15649	0.178982	-0.873427	0.382431	1	0.968757	EPDR1
ENSG00000284746	8.54099	-0.156481	0.191972	-0.818041	0.413334	0.558168	3.59619	AC068587.8
ENSG00000085063	794.015	-0.156468	0.105161	-1.48773	0.136823	1	0.0154667	CD59
ENSG00000158042	126.318	-0.156449	0.102564	-1.52539	0.127161	0.571621	1.05831	MRPL17
ENSG00000174437	1658.17	-0.15644	0.0617488	-2.5334	0.0112961	1	0.0154667	ATP2A2
ENSG00000121690	38.5699	-0.156412	0.156388	-0.999566	0.31752	0.952676	1.00146	DEPDC7
ENSG00000172058	12.7784	-0.156381	0.18762	-0.83339	0.404625	0.445423	5.33417	SERF1A
ENSG00000232772	0.502259	-0.156147	0.185119	-0.845363	0.397908	1	0	MTND4P22
ENSG00000254012	0.491919	-0.156145	0.175282	-0.887964	0.37456	1	0	RPL10P8
ENSG00000248124	139.301	-0.156039	0.106066	-1.47132	0.141204	0.600443	1.07516	RRN3P1
ENSG00000124562	132.213	-0.156037	0.0992525	-1.57175	0.116009	0.540845	1.07516	SNRPC
ENSG00000153147	657.536	-0.156025	0.0961407	-1.62266	0.104661	1	0.014426	SMARCA5
ENSG00000011007	218.437	-0.156009	0.0859464	-1.81517	0.0694975	1	0.16381	ELOA
ENSG00000172164	362.459	-0.155966	0.13853	-1.12564	0.260316	1	0.0433224	SNTB1
ENSG00000243364	55.873	-0.15595	0.112552	-1.38573	0.165828	0.584559	1.32593	EFNA4
ENSG00000015479	1212.51	-0.15582	0.0888034	-1.75451	0.0793429	1	0.0154667	MATR3
ENSG00000273590	32.5494	-0.155758	0.1233	-1.26412	0.206188	0.7621	0.9852	SMIM11B
ENSG00000135473	250.351	-0.15567	0.101326	-1.53636	0.124451	1	0.242821	PAN2
ENSG00000113391	126.696	-0.155611	0.0940898	-1.65376	0.0981762	0.50199	1.04683	FAM172A
ENSG00000136875	161.073	-0.155609	0.0719741	-2.16182	0.030632	0.556319	0.269155	PRPF4
ENSG00000163818	111.474	-0.155586	0.0964472	-1.6131	0.106723	0.502787	1.134	LZTFL1
ENSG00000057252	169.928	-0.155555	0.134261	-1.1584	0.2467	1	0.269155	SOAT1
ENSG00000162639	49.0468	-0.155509	0.160601	-0.967503	0.333293	0.663896	2.09097	HENMT1
ENSG00000142676	1806.43	-0.155455	0.125481	-1.23862	0.215487	1	0.0142777	RPL11
ENSG00000214114	108.996	-0.155453	0.117662	-1.32089	0.186539	0.6908	1.07516	MYCBP
ENSG00000146802	397.15	-0.155425	0.0938571	-1.65574	0.0977745	1	0.232285	TMEM168
ENSG00000165264	83.4025	-0.155261	0.103206	-1.50475	0.132388	0.613081	0.968757	NDUFB6
ENSG00000117362	352.992	-0.155246	0.0786666	-1.97338	0.0484527	0.913449	0.164611	APH1A
ENSG00000273331	0.582941	-0.155214	0.183549	-0.850469	0.395064	1	0	TM4SF19-TCTEX1D2
ENSG00000107771	402.061	-0.155184	0.110288	-1.40677	0.159496	1	0.164611	CCSER2
ENSG00000171877	41.1488	-0.155179	0.18307	-0.84638	0.397341	1	1.00146	FRMD5
ENSG00000249947	1.906	-0.155169	0.176671	-0.881052	0.37829	0.561988	3.25664	XBP1P1
ENSG00000198168	157.239	-0.155166	0.101031	-1.53592	0.124558	1	0.320789	SVIP
ENSG00000113732	268.744	-0.155132	0.0885217	-1.75213	0.0797512	1	0.16381	ATP6V0E1
ENSG00000205339	1124.98	-0.155018	0.0877896	-1.76556	0.0774693	1	0.0142777	IPO7
ENSG00000141655	237.739	-0.154982	0.167751	-0.923296	0.355853	1	0.16381	TNFRSF11A
ENSG00000166801	350.324	-0.154939	0.0939197	-1.6495	0.0990443	1	0.229423	FAM111A
ENSG00000270443	3.81772	-0.154893	0.168461	-0.924635	0.355156	0.537308	3.34326	AL139344.1
ENSG00000164941	373.767	-0.15489	0.0923125	-1.67795	0.0933563	1	0.229423	INTS8
ENSG00000120832	56.0599	-0.154842	0.0991013	-1.56379	0.117866	0.567426	0.994627	MTERF2
ENSG00000187186	2.91894	-0.154828	0.193776	-0.825155	0.409284	0.606853	3.05668	AL162231.1
ENSG00000235330	3.49573	-0.154814	0.160557	-0.964501	0.334795	0.563337	2.86614	RPL12P25
ENSG00000131650	5.03788	-0.154714	0.196799	-0.784818	0.43256	0.645421	2.86614	KREMEN2
ENSG00000106003	224.638	-0.154573	0.125164	-1.2348	0.216904	1	0.242821	LFNG
ENSG00000167608	53.3604	-0.154567	0.200276	-0.766558	0.443344	0.981528	1.32593	TMC4
ENSG00000159873	180.961	-0.154517	0.0990434	-1.55982	0.118802	1	0.328165	CCDC117
ENSG00000095637	273.929	-0.154482	0.142747	-1.08188	0.279307	1	0.262877	SORBS1
ENSG00000134323	15.4762	-0.15448	0.193248	-0.797139	0.42537	0.476251	4.97527	MYCN
ENSG00000158109	175.516	-0.154435	0.099089	-1.55841	0.119136	1	0.270462	TPRG1L
ENSG00000180257	86.8967	-0.154313	0.1201	-1.28513	0.198746	0.753206	0.968757	ZNF816
ENSG00000119655	155.096	-0.154305	0.103932	-1.4842	0.137756	1	0.270462	NPC2
ENSG00000215717	144.981	-0.154261	0.0803029	-1.92197	0.05461	0.346057	1.134	TMEM167B
ENSG00000136485	564.494	-0.154235	0.0839703	-1.83659	0.0662705	1	0.0146642	DCAF7
ENSG00000100129	658.095	-0.154226	0.115924	-1.33013	0.183476	1	0.014426	EIF3L
ENSG00000143575	165.396	-0.154127	0.104222	-1.47897	0.139148	1	0.328165	HAX1
ENSG00000168925	0.846832	-0.154122	0.197752	-0.820082	0.41217	1	0.0270197	CTRB1
ENSG00000243749	28.0846	-0.154077	0.124234	-1.23991	0.215009	0.439786	2.8875	TMEM35B
ENSG00000095739	64.3423	-0.153952	0.192452	-0.797686	0.425053	0.958848	1.32593	BAMBI
ENSG00000196954	179.154	-0.15377	0.132679	-1.15863	0.246607	1	0.328165	CASP4
ENSG00000100225	341.926	-0.153759	0.0717619	-2.1425	0.0321531	0.66658	0.19973	FBXO7
ENSG00000145703	368.565	-0.153744	0.167735	-0.915919	0.359709	1	0.232285	IQGAP2
ENSG00000116095	234.2	-0.153737	0.0909086	-1.69121	0.0907971	1	0.242821	PLEKHA3
ENSG00000163898	273.24	-0.153711	0.14603	-1.05223	0.292695	1	0.242669	LIPH
ENSG00000091136	894.285	-0.153683	0.127457	-1.20549	0.228015	1	0.232285	LAMB1
ENSG00000104808	2.62728	-0.153649	0.193898	-0.799268	0.424135	0.588515	3.34326	DHDH
ENSG00000164258	94.4536	-0.153639	0.102711	-1.4953	0.134835	0.669486	0.830646	NDUFS4
ENSG00000242229	4.84389	-0.153572	0.192353	-0.799713	0.423877	0.571533	3.52903	RPS3AP14
ENSG00000181704	369.771	-0.153569	0.0843301	-1.82128	0.0685642	0.998902	0.19973	YIPF6
ENSG00000102144	1738.9	-0.153559	0.105857	-1.45052	0.146914	1	0.014426	PGK1
ENSG00000173918	80.7764	-0.153525	0.131962	-1.16401	0.24442	0.913243	0.830646	C1QTNF1
ENSG00000234123	1.88274	-0.153451	0.172305	-0.955027	0.339564	0.567369	2.86614	RHBDF1P1
ENSG00000080802	182.133	-0.153415	0.0638614	-2.40248	0.0162844	0.392728	0.270462	CNOT4
ENSG00000269028	297717	-0.153378	0.187381	-0.817032	0.41391	1	0.0154667	MTRNR2L12
ENSG00000077147	1637.94	-0.153348	0.0916305	-1.67342	0.0942454	1	0.0146642	TM9SF3
ENSG00000157107	265.935	-0.153333	0.0838669	-1.82794	0.0675584	0.882147	0.24519	FCHO2
ENSG00000186432	636.946	-0.153313	0.0874066	-1.75388	0.0794515	1	0.0142777	KPNA4
ENSG00000090776	322.115	-0.153256	0.114952	-1.33301	0.182529	1	0.229423	EFNB1
ENSG00000058729	113.479	-0.153241	0.0946341	-1.61923	0.105397	0.499604	1.134	RIOK2
ENSG00000181038	45.1727	-0.153223	0.0896199	-1.70937	0.0873829	0.353713	1.75307	METTL23
ENSG00000060762	80.7353	-0.153219	0.114872	-1.3331	0.182499	0.541921	1.68318	MPC1
ENSG00000035862	313.662	-0.153169	0.16052	-0.953398	0.340389	1	0.232285	TIMP2
ENSG00000241127	98.0992	-0.153162	0.132326	-1.15702	0.247262	0.635429	1.68989	YAE1D1
ENSG00000262470	2.22363	-0.153136	0.169225	-0.907221	0.36429	0.553616	3.22689	TVP23CP2
ENSG00000198788	2073.65	-0.153037	0.194633	-0.777812	0.43668	1	0.0146642	MUC2
ENSG00000230225	4.55462	-0.152945	0.177913	-0.859448	0.390093	0.570434	3.25515	MTND5P14
ENSG00000120889	465.943	-0.152869	0.113732	-1.34389	0.178983	1	0.232285	TNFRSF10B
ENSG00000113643	336.999	-0.152861	0.0666358	-2.29371	0.0218072	0.50199	0.232285	RARS
ENSG00000166173	23.2006	-0.152845	0.192647	-0.79815	0.424783	0.636927	2.8875	LARP6
ENSG00000106615	257.634	-0.1528	0.100217	-1.52436	0.127419	1	0.242821	RHEB
ENSG00000013375	352.188	-0.152702	0.12134	-1.25839	0.20825	1	0.164611	PGM3
ENSG00000147044	784.033	-0.152675	0.10725	-1.42342	0.154615	1	0.0142777	CASK
ENSG00000244657	1.17213	-0.152639	0.190515	-0.807255	0.41952	1	0.0286119	AC008267.7
ENSG00000120519	100.87	-0.152635	0.109326	-1.39611	0.162681	0.508582	1.68989	SLC10A7
ENSG00000175198	341.421	-0.152618	0.125231	-1.21845	0.223052	1	0.19973	PCCA
ENSG00000167861	176.324	-0.1526	0.150962	-1.01049	0.31226	1	0.320789	HID1
ENSG00000120137	971.049	-0.152596	0.0988084	-1.54419	0.122542	1	0.0154667	PANK3
ENSG00000146038	37.1983	-0.15252	0.197868	-0.768944	0.441927	1	1.05627	DCDC2
ENSG00000196922	231.48	-0.152507	0.097827	-1.55889	0.119022	1	0.16381	ZNF252P
ENSG00000188811	300.324	-0.152375	0.108184	-1.40826	0.159055	1	0.242821	NHLRC3
ENSG00000106588	286.105	-0.152326	0.108535	-1.40326	0.160539	1	0.242821	PSMA2
ENSG00000147535	144.365	-0.152326	0.106155	-1.43543	0.151166	0.622521	1.07516	PLPP5
ENSG00000120742	617.867	-0.152308	0.0911526	-1.67085	0.0947516	1	0.232285	SERP1
ENSG00000128989	662.509	-0.152276	0.105638	-1.4412	0.149528	1	0.014426	ARPP19
ENSG00000108582	1180.44	-0.152266	0.0921543	-1.6523	0.0984738	1	0.232285	CPD
ENSG00000116128	143.964	-0.152215	0.111858	-1.36146	0.173369	1	0.126174	BCL9
ENSG00000119231	354.752	-0.152214	0.0807328	-1.88617	0.0592717	0.84656	0.232285	SENP5
ENSG00000213563	57.7934	-0.152106	0.118037	-1.28883	0.197457	0.641616	1.32593	C8orf82
ENSG00000148700	880.896	-0.152102	0.112347	-1.3536	0.175865	1	0.232285	ADD3
ENSG00000118217	407.477	-0.152042	0.0725647	-2.09499	0.0361715	1	0.0433224	ATF6
ENSG00000106799	379.993	-0.152033	0.105819	-1.43636	0.150901	1	0.232285	TGFBR1
ENSG00000003096	35.4583	-0.152016	0.199968	-0.756547	0.449322	1	0.9852	KLHL13
ENSG00000274997	234.273	-0.151965	0.136417	-1.11347	0.265506	1	0.242821	HIST1H2AH
ENSG00000203648	1.55878	-0.151895	0.199493	-0.779746	0.43554	0.609101	3.22689	AC007618.1
ENSG00000141469	30.6654	-0.151882	0.193397	-0.317472	0.750886	1	1.75307	SLC14A1
ENSG00000139180	417.816	-0.151744	0.107726	-1.40852	0.158976	1	0.229423	NDUFA9
ENSG00000070669	192.589	-0.151725	0.106805	-1.42081	0.155372	1	0.264783	ASNS
ENSG00000125740	106.567	-0.151641	0.178543	-0.848435	0.396196	1	0.994627	FOSB
ENSG00000164611	113.989	-0.151564	0.124715	-1.21464	0.224503	0.760979	1.07516	PTTG1
ENSG00000151062	20.4273	-0.15147	0.180521	-0.844385	0.398454	0.616055	2.8875	CACNA2D4
ENSG00000121022	233	-0.151446	0.0861684	-1.75741	0.0788485	1	0.16381	COPS5
ENSG00000146278	306.207	-0.151248	0.0950087	-1.59175	0.111441	1	0.0433224	PNRC1
ENSG00000131238	281.436	-0.151243	0.114393	-1.3217	0.18627	1	0.242821	PPT1
ENSG00000107282	34.3814	-0.151238	0.185161	-0.817887	0.413422	1	1.00146	APBA1
ENSG00000128242	13.0598	-0.151107	0.171446	-0.886621	0.375283	0.599534	2.86614	GAL3ST1
ENSG00000255575	0.278732	-0.151103	0.18414	-0.841742	0.399932	1	0	AC004812.1
ENSG00000274214	2.49365	-0.15105	0.198578	-0.761273	0.446494	0.605788	3.34326	AP005212.2
ENSG00000172336	60.0508	-0.151022	0.09366	-1.61217	0.106924	0.359445	2.09097	POP7
ENSG00000112237	312.168	-0.15101	0.0870444	-1.73455	0.0828203	1	0.232285	CCNC
ENSG00000006125	1135.94	-0.150979	0.0904011	-1.66994	0.0949312	1	0.232285	AP2B1
ENSG00000130193	139.751	-0.150804	0.12303	-1.22557	0.22036	0.764497	1.04683	THEM6
ENSG00000165175	147.129	-0.150768	0.10961	-1.37536	0.16902	0.664454	1.05831	MID1IP1
ENSG00000181827	252.008	-0.150741	0.0935632	-1.61079	0.107225	1	0.16381	RFX7
ENSG00000136824	340.647	-0.150733	0.112239	-1.34258	0.179409	1	0.229423	SMC2
ENSG00000169299	184.856	-0.15073	0.0883332	-1.70602	0.088004	0.868003	0.328165	PGM2
ENSG00000087245	390.403	-0.150719	0.18311	-0.821775	0.411205	1	0.232285	MMP2
ENSG00000156026	287.547	-0.150678	0.128165	-1.17535	0.239857	1	0.242669	MCU
ENSG00000079691	392.187	-0.150666	0.0959696	-1.56973	0.116478	1	0.0433224	CARMIL1
ENSG00000107798	203.947	-0.150642	0.11765	-1.28	0.200544	1	0.269155	LIPA
ENSG00000165891	83.4762	-0.150501	0.135346	-1.11206	0.26611	0.660345	1.68989	E2F7
ENSG00000126562	163.824	-0.150398	0.160042	-0.939694	0.347375	1	0.264783	WNK4
ENSG00000198488	77.33	-0.15038	0.199318	-0.749397	0.453618	0.870995	1.68318	B3GNT6
ENSG00000266145	2.85558	-0.150359	0.195505	-0.773228	0.439388	0.651697	2.86614	RHOT1P1
ENSG00000170903	79.5673	-0.150271	0.113314	-1.32609	0.184809	0.787243	0.830646	MSANTD4
ENSG00000079112	2142.19	-0.150154	0.138963	-1.0802	0.280053	1	0.0154667	CDH17
ENSG00000138413	579.711	-0.150151	0.104024	-1.44313	0.148983	1	0.0146642	IDH1
ENSG00000143252	360.466	-0.150096	0.0939925	-1.597	0.110266	1	0.232285	SDHC
ENSG00000130675	59.5825	-0.150095	0.137832	-1.0905	0.275491	0.60179	2.09097	MNX1
ENSG00000137947	81.4294	-0.150093	0.088338	-1.69832	0.0894473	0.490975	0.994627	GTF2B
ENSG00000113070	141.34	-0.150087	0.151683	-0.989045	0.322641	1	0.126174	HBEGF
ENSG00000196531	1100.17	-0.150069	0.120533	-1.24479	0.213209	1	0.232285	NACA
ENSG00000173137	69.3779	-0.150066	0.132719	-1.13213	0.257579	0.731496	1.32593	ADCK5
ENSG00000162783	106.335	-0.14997	0.132673	-1.13054	0.258248	0.942155	0.830646	IER5
ENSG00000163421	10.446	-0.149966	0.200314	-0.745163	0.456173	0.476251	5.33417	PROK2
ENSG00000058262	1065.32	-0.149931	0.0852832	-1.75786	0.0787717	0.989665	0.232285	SEC61A1
ENSG00000251201	14.7631	-0.149912	0.166035	-0.899107	0.368596	0.438385	4.97527	TMED7-TICAM2
ENSG00000100207	654.338	-0.149903	0.0878887	-1.7054	0.08812	1	0.014426	TCF20
ENSG00000212907	5156.56	-0.149864	0.131087	-1.143	0.253037	1	0.0146642	MT-ND4L
ENSG00000157110	138.828	-0.149693	0.148731	-1.00652	0.314167	0.885008	1.134	RBPMS
ENSG00000163737	3.06476	-0.149641	0.200364	-0.75647	0.449367	0.616055	3.25515	PF4
ENSG00000073008	288.822	-0.149626	0.0971944	-1.5393	0.123732	1	0.242669	PVR
ENSG00000270249	2.15918	-0.149604	0.186744	-0.804034	0.421377	0.59571	3.25664	AC093668.1
ENSG00000172201	25.0984	-0.149593	0.169758	-0.880293	0.3787	0.635855	2.58397	ID4
ENSG00000184752	103.656	-0.14956	0.108812	-1.37381	0.169502	0.751245	0.830646	NDUFA12
ENSG00000214827	19.7611	-0.149548	0.174839	-0.859777	0.389912	0.6454	2.58397	MTCP1
ENSG00000151806	244.589	-0.149545	0.0798146	-1.87362	0.0609826	0.839978	0.242821	GUF1
ENSG00000231961	1.12468	-0.149526	0.199286	-0.762804	0.44558	1	0.0266868	AL035461.1
ENSG00000228474	209.103	-0.149491	0.11136	-1.34198	0.179603	1	0.269155	OST4
ENSG00000087299	211.887	-0.149305	0.111821	-1.33576	0.181628	1	0.264783	L2HGDH
ENSG00000116406	604.965	-0.149279	0.118181	-1.26292	0.206618	1	0.0146642	EDEM3
ENSG00000148143	342.011	-0.149233	0.113806	-1.31122	0.189785	1	0.0433224	ZNF462
ENSG00000198589	1335.75	-0.149226	0.069715	-2.14043	0.0323197	1	0.0146642	LRBA
ENSG00000163938	464.135	-0.149002	0.0787653	-1.89147	0.058561	0.846565	0.229423	GNL3
ENSG00000071189	670.049	-0.148991	0.0777442	-1.91652	0.0552992	1	0.0142777	SNX13
ENSG00000136111	424.978	-0.148976	0.137481	-1.08327	0.278691	1	0.0433224	TBC1D4
ENSG00000169607	119.167	-0.148956	0.12023	-1.23896	0.215359	0.742392	1.07516	CKAP2L
ENSG00000170345	1075.45	-0.148756	0.164601	-0.903122	0.366461	1	0.0142777	FOS
ENSG00000122218	970.282	-0.148741	0.0788702	-1.88575	0.0593286	1	0.0146642	COPA
ENSG00000137648	871.928	-0.148738	0.114212	-1.3022	0.192848	1	0.014426	TMPRSS4
ENSG00000141642	25.9888	-0.148629	0.11089	-1.34123	0.179847	0.426167	2.57371	ELAC1
ENSG00000197321	508.061	-0.148623	0.140046	-1.06135	0.288532	1	0.0142777	SVIL
ENSG00000136943	59.1443	-0.148574	0.172658	-0.861564	0.388927	1	0.871238	CTSV
ENSG00000072042	219.879	-0.148557	0.105071	-1.41341	0.157536	1	0.16381	RDH11
ENSG00000110315	189.108	-0.148452	0.0888223	-1.67124	0.0946743	0.915019	0.320789	RNF141
ENSG00000111785	124.765	-0.148382	0.0794075	-1.86864	0.0616725	0.386108	1.05831	RIC8B
ENSG00000277157	237.932	-0.148352	0.147189	-1.00737	0.313758	1	0.262877	HIST1H4D
ENSG00000114744	100.346	-0.148343	0.0940709	-1.57671	0.114862	0.418952	1.68989	COMMD2
ENSG00000136521	242.775	-0.148338	0.0901587	-1.64525	0.0999186	1	0.242821	NDUFB5
ENSG00000189376	87.1422	-0.148293	0.0946787	-1.56668	0.11719	0.565627	0.994627	C8orf76
ENSG00000139684	302.564	-0.148226	0.115599	-1.28175	0.199931	1	0.16381	ESD
ENSG00000186470	191.335	-0.148193	0.130278	-1.13771	0.255241	1	0.264783	BTN3A2
ENSG00000130513	310.325	-0.148087	0.162706	-0.909387	0.363146	1	0.232285	GDF15
ENSG00000204209	32.2117	-0.148043	0.189491	-0.771403	0.440468	0.840038	1.75307	DAXX
ENSG00000198826	237.593	-0.14801	0.127116	-1.16371	0.244543	1	0.262877	ARHGAP11A
ENSG00000136383	107.294	-0.147941	0.195205	-0.758134	0.448371	0.864992	1.68318	ALPK3
ENSG00000144713	1883.35	-0.147926	0.135634	-1.09035	0.27556	1	0.0154667	RPL32
ENSG00000119471	240.682	-0.147916	0.105807	-1.39763	0.162224	1	0.242821	HSDL2
ENSG00000168078	82.3133	-0.147854	0.14903	-0.990869	0.321749	0.977353	0.968757	PBK
ENSG00000196449	53.5074	-0.147803	0.0912949	-1.61864	0.105524	0.454049	1.34762	YRDC
ENSG00000134709	410.042	-0.14769	0.0924653	-1.59719	0.110224	1	0.232285	HOOK1
ENSG00000174748	2072.6	-0.14767	0.125258	-1.17872	0.238511	1	0.014426	RPL15
ENSG00000106367	207.966	-0.147634	0.108333	-1.36268	0.172983	1	0.328165	AP1S1
ENSG00000122779	320.518	-0.147555	0.110592	-1.33403	0.182194	1	0.229423	TRIM24
ENSG00000113924	44.1882	-0.147497	0.17773	-0.829495	0.406824	1	1.05627	HGD
ENSG00000105383	8.13156	-0.147483	0.175162	1.51492	0.129794	0.324219	3.01963	CD33
ENSG00000159352	250.994	-0.147467	0.0852305	-1.7302	0.0835942	1	0.242821	PSMD4
ENSG00000119314	1728.69	-0.147464	0.105034	-1.40381	0.160376	1	0.0142777	PTBP3
ENSG00000204539	0.445404	-0.147418	0.117159	0.914823	0.360284	1	0	CDSN
ENSG00000151779	490.463	-0.147258	0.0789003	-1.86628	0.0620022	1	0.164611	NBAS
ENSG00000205307	8.31339	-0.147236	0.172014	1.88337	0.0596508	0.21628	2.86614	SAP25
ENSG00000164823	112.369	-0.147227	0.102773	-1.43198	0.152151	0.629622	1.05831	OSGIN2
ENSG00000159658	784.138	-0.147211	0.101349	-1.45232	0.146412	1	0.014426	EFCAB14
ENSG00000164615	91.7251	-0.147168	0.101107	-1.45534	0.145575	0.694508	0.830646	CAMLG
ENSG00000113558	596.41	-0.14715	0.108142	-1.36053	0.173664	1	0.0154667	SKP1
ENSG00000115009	257.072	-0.14713	0.181157	-0.810866	0.417443	1	0.24519	CCL20
ENSG00000166295	256.258	-0.147099	0.0882203	-1.66724	0.0954664	1	0.242821	ANAPC16
ENSG00000139263	333.977	-0.147075	0.117773	-1.24856	0.211827	1	0.19973	LRIG3
ENSG00000123684	677.389	-0.146812	0.109177	-1.34452	0.17878	1	0.0146642	LPGAT1
ENSG00000259671	3.47133	-0.146789	0.200195	-0.738078	0.460467	0.665996	2.86614	MTCYBP23
ENSG00000102054	459.013	-0.146789	0.100616	-1.4587	0.144647	1	0.232285	RBBP7
ENSG00000138604	390.471	-0.146676	0.114814	-1.27722	0.201526	1	0.232285	GLCE
ENSG00000132541	51.3059	-0.146664	0.124913	-1.17325	0.240694	0.70622	1.32593	RIDA
ENSG00000171634	988.562	-0.146581	0.0740339	-1.97979	0.0477267	1	0.014426	BPTF
ENSG00000187676	59.8181	-0.146315	0.110752	-1.32088	0.186541	0.717101	0.994627	B3GLCT
ENSG00000164587	1459.31	-0.146296	0.12156	-1.20331	0.228857	1	0.014426	RPS14
ENSG00000278817	3.00446	-0.146275	0.200238	-0.722687	0.469872	0.630673	3.25515	AC007325.4
ENSG00000105926	151.903	-0.146261	0.159083	-0.919663	0.357749	1	0.320789	MPP6
ENSG00000115290	12.12	-0.146166	0.200159	-0.732053	0.464136	0.503172	4.92412	GRB14
ENSG00000162396	30.1139	-0.146105	0.0997148	-1.46494	0.142937	0.352362	2.8875	PARS2
ENSG00000213185	9.51881	-0.1461	0.164544	-0.888265	0.374398	0.497749	4.06185	FAM24B
ENSG00000139324	221.716	-0.146035	0.102297	-1.42735	0.153478	1	0.262877	TMTC3
ENSG00000118507	47.6819	-0.146014	0.147253	-0.993383	0.320523	0.709103	1.75307	AKAP7
ENSG00000235453	24.177	-0.145916	0.13871	-1.05573	0.291091	0.538601	2.72538	SMIM27
ENSG00000184292	101.324	-0.145886	0.200348	-0.723799	0.469189	0.887421	1.68318	TACSTD2
ENSG00000152661	67.0154	-0.145857	0.145557	-1.00094	0.316856	0.818827	1.32593	GJA1
ENSG00000122547	157.66	-0.145839	0.145933	-0.999176	0.31771	1	0.264783	EEPD1
ENSG00000180801	73.3941	-0.145776	0.172383	-0.845933	0.39759	0.914813	1.34762	ARSJ
ENSG00000112699	597.219	-0.145729	0.136278	-1.06907	0.285039	1	0.0154667	GMDS
ENSG00000168653	191.744	-0.145721	0.115872	-1.25712	0.208711	1	0.328165	NDUFS5
ENSG00000151366	164.014	-0.145711	0.106931	-1.36271	0.172974	1	0.264783	NDUFC2
ENSG00000130821	318.399	-0.145645	0.176326	-0.825285	0.40921	1	0.19973	SLC6A8
ENSG00000196712	1202.89	-0.145496	0.0718691	-2.02445	0.0429239	1	0.0154667	NF1
ENSG00000108406	194.164	-0.14524	0.0804649	-1.80466	0.0711274	0.861263	0.269155	DHX40
ENSG00000271121	79.6973	-0.145159	0.142916	-1.01508	0.310069	0.711198	1.68318	NUDT4P2
ENSG00000112306	1402.51	-0.145143	0.141844	-1.0229	0.306357	1	0.0146642	RPS12
ENSG00000229689	23.3175	-0.14512	0.190949	-0.761403	0.446416	0.689924	2.58397	AC009237.3
ENSG00000075618	147.724	-0.14511	0.193751	-0.746981	0.455075	1	1.04683	FSCN1
ENSG00000050130	124.436	-0.145049	0.0797891	-1.81764	0.0691198	0.409652	1.05831	JKAMP
ENSG00000164647	68.5882	-0.145027	0.151959	-0.953283	0.340447	0.84963	1.32593	STEAP1
ENSG00000147164	157.986	-0.144887	0.108157	-1.33936	0.180453	1	0.320789	SNX12
ENSG00000224324	1.24151	-0.144868	0.190786	-0.760712	0.446829	1	0.0286119	THAP5P1
ENSG00000197965	657.356	-0.144818	0.0895393	-1.61716	0.105843	1	0.0154667	MPZL1
ENSG00000154556	169.293	-0.144818	0.161378	-0.897066	0.369684	1	0.269155	SORBS2
ENSG00000166923	191.679	-0.144817	0.186445	-0.775844	0.437841	1	0.328165	GREM1
ENSG00000151748	134.735	-0.144609	0.128063	-1.12898	0.258908	0.821682	1.07516	SAV1
ENSG00000107223	319.356	-0.144586	0.0980557	-1.47428	0.140407	1	0.164611	EDF1
ENSG00000130770	173.539	-0.144432	0.11197	-1.28976	0.197135	1	0.320789	ATP5IF1
ENSG00000218052	5.6457	-0.14442	0.197605	1.09838	0.272038	0.504754	2.86614	ADAMTS7P4
ENSG00000182240	685.681	-0.1444	0.139273	-1.03651	0.299965	1	0.0146642	BACE2
ENSG00000083720	99.2064	-0.144385	0.143605	-1.00459	0.315095	0.715429	1.68989	OXCT1
ENSG00000064763	245.708	-0.14438	0.100688	-1.43389	0.151605	1	0.242821	FAR2
ENSG00000143553	37.6174	-0.144331	0.103782	-1.39009	0.164502	0.67962	0.9852	SNAPIN
ENSG00000116641	505.188	-0.144197	0.102467	-1.40756	0.15926	1	0.0142777	DOCK7
ENSG00000123416	2328.92	-0.144141	0.125037	-1.15257	0.249087	1	0.232285	TUBA1B
ENSG00000168958	250.854	-0.144125	0.0734982	-1.96073	0.0499108	0.931643	0.16381	MFF
ENSG00000188706	441.96	-0.144056	0.128338	-1.12219	0.261783	1	0.0433224	ZDHHC9
ENSG00000238259	2.83281	-0.144018	0.157404	-0.916294	0.359513	0.539747	3.34326	AC067940.1
ENSG00000111885	354.034	-0.143997	0.130652	-1.10191	0.270502	1	0.232285	MAN1A1
ENSG00000185222	46.5454	-0.143902	0.148552	-0.967751	0.333169	0.95036	1.05627	TCEAL9
ENSG00000147955	263.25	-0.143879	0.105482	-1.36376	0.172642	1	0.24519	SIGMAR1
ENSG00000196776	811.152	-0.143861	0.112426	-1.27945	0.200739	1	0.014426	CD47
ENSG00000173926	62.3174	-0.143858	0.129112	-1.11432	0.265142	0.86523	0.994627	2003-03-01
ENSG00000132170	291.259	-0.14381	0.146838	-0.978921	0.327619	1	0.242669	PPARG
ENSG00000112742	144.005	-0.143787	0.121211	-1.18603	0.235609	0.781238	1.07516	TTK
ENSG00000144730	78.556	-0.143762	0.179632	-0.804352	0.421194	1	0.968757	IL17RD
ENSG00000150054	166.879	-0.143731	0.138966	-1.03427	0.301011	1	0.328165	MPP7
ENSG00000140279	955.435	-0.143731	0.200353	-0.713672	0.47543	1	0.014426	DUOX2
ENSG00000148248	770.846	-0.143639	0.0934133	-1.53749	0.124173	1	0.014426	SURF4
ENSG00000168143	226.2	-0.143602	0.141787	-1.01215	0.311466	1	0.242821	FAM83B
ENSG00000184588	182.679	-0.143581	0.171877	-0.834697	0.403888	1	0.269155	PDE4B
ENSG00000179195	876.514	-0.143544	0.0803177	-1.78705	0.0739297	1	0.014426	ZNF664
ENSG00000188229	1038.62	-0.14351	0.107661	-1.33281	0.182594	1	0.232285	TUBB4B
ENSG00000163156	55.3575	-0.143365	0.0856248	-1.67464	0.0940042	0.429859	1.32593	SCNM1
ENSG00000135898	6.52459	-0.143325	0.200283	-0.727388	0.466988	0.687752	2.72432	GPR55
ENSG00000233435	10.7516	-0.143297	0.187757	-0.769548	0.441568	0.652831	2.86614	AGGF1P2
ENSG00000165502	250.265	-0.143257	0.127504	-1.12302	0.26143	1	0.262877	RPL36AL
ENSG00000165288	443.028	-0.143071	0.0981692	-1.45712	0.145084	1	0.0433224	BRWD3
ENSG00000107651	374.866	-0.143068	0.0737138	-1.94078	0.0522849	0.792972	0.232285	SEC23IP
ENSG00000179091	326.3	-0.143046	0.112041	-1.27652	0.201772	1	0.164611	CYC1
ENSG00000102878	63.4962	-0.142887	0.151591	-0.943167	0.345596	0.854628	1.32593	HSF4
ENSG00000137161	128.749	-0.142864	0.0765651	-1.86596	0.0620476	0.373054	1.134	CNPY3
[truncated: 5,872 more rows]
