# Supplementary material for: Molecular subtyping improves prognostication of Stage 2 colorectal cancer
Source: BMC Cancer. 2019 Nov 27;19:1155. doi: 10.1186/s12885-019-6327-4 (PMC6882162; doi:10.1186/s12885-019-6327-4)
Supplement: Supplementary file 4 — Additional file 4: Table S5. Differentially upregulated biologic pathways associated with increased survival in Stage 2 colorectal tumours [file 12885_2019_6327_MOESM4_ESM.xlsx]

## Sheet: GSEA_UP
ID	setSize	enrichmentScore	NES	pvalue	p.adjust	qvalues	rank	leading_edge	core_enrichment
GO_B_CELL_RECEPTOR_SIGNALING_PATHWAY	54	0.805875	1.80385	0.000103648	0.00521558	0.00440088	4371	tags=65%, list=13%, signal=56%	IGHD/CD19/BLK/KLHL6/ZAP70/CD79B/CD79A/IGHE/PRKCB/PTPRC/IGHA1/CD38/IGHM/IGHG2/NCKAP1L/PIK3CD/IGHG3/TRDC/BTK/PTPN6/CTLA4/LAT2/NFAM1/LCK/IGHV3-23/IGLL5/IGLC1/IGKC/IGHG4/MNDA/NFATC2/MEF2C/RFTN1/IGLC2/IGLC7
GO_REGULATION_OF_SYNAPTIC_TRANSMISSION_GLUTAMATERGIC	50	0.779504	1.73652	0.000104178	0.00521558	0.00440088	3891	tags=52%, list=12%, signal=46%	NRXN1/GRM2/LRRK2/CNR1/UNC13A/DGKI/PTK2B/GRM5/TNR/RELN/GRM4/NTRK1/ATP1A2/GRM1/NGFR/NLGN1/GRM3/GRIK1/GRIK3/DRD1/PRKACA/ADCYAP1/ADORA1/MAPK8IP2/MEF2C/NLGN3
GO_POSITIVE_REGULATION_OF_CELL_KILLING	37	0.792378	1.71979	0.000106986	0.00521558	0.00440088	2364	tags=46%, list=7%, signal=43%	STAP1/FCER2/SLAMF6/CD226/RASGRP1/VAV1/IL12RB1/BCL2L11/CRTAM/P2RX7/KLRC4-KLRK1/IL12B/KLRK1/LAG3/CADM1/SH2D1A/CCR2
GO_REGULATION_OF_POSTSYNAPTIC_MEMBRANE_POTENTIAL	55	0.766906	1.71863	0.00010353	0.00521558	0.00440088	4317	tags=58%, list=13%, signal=51%	SCN4A/LRRK2/SCN4B/DGKI/SCN9A/SCN2B/GRIN2A/ADRB2/GRID2/HCN2/CHRNA4/FGF14/SCN11A/GRIK5/GLRA1/SCN2A/GHRL/SCN10A/NPAS4/OPRM1/SLC17A7/SCN5A/GRIN2C/ADCYAP1/ADORA1/MAPK8IP2/SCN3B/CATSPER4/MEF2C/NLGN3/SCN3A/HCN4
PID_IL12_2PATHWAY	62	0.755107	1.70852	0.000102796	0.00521558	0.00440088	4910	tags=50%, list=15%, signal=43%	CD247/IL12RB1/IL18RAP/IL2RB/CD3G/FASLG/IL2RA/IL12B/CD3E/GZMA/CD3D/CCR5/EOMES/STAT4/LCK/RELB/STAT1/CD4/CD8B/IL1R1/TYK2/TBX21/CD8A/IL18R1/NFKB2/IL18/SOCS1/IL12A/IL12RB2/STAT5A/IFNG
GO_GLUTAMATE_RECEPTOR_SIGNALING_PATHWAY	41	0.779871	1.70842	0.000106101	0.00521558	0.00440088	2850	tags=49%, list=9%, signal=45%	GRM2/GRID1/PTK2B/GRM5/GRIA4/GRIN2A/GRIA3/GRID2/GRM4/GRIK5/GRM1/HOMER2/KCNB1/GRM3/GRIA2/GRIK1/GRIK3/GRIN3B/GRIN2C/HOMER3
KEGG_PRIMARY_IMMUNODEFICIENCY	35	0.790579	1.70628	0.000107469	0.00521558	0.00440088	3668	tags=57%, list=11%, signal=51%	CD19/ZAP70/CD79A/TNFRSF13C/JAK3/TNFRSF13B/PTPRC/BTK/CD3E/CD3D/AIRE/IL7R/IKBKG/LCK/CIITA/CD4/CD8B/ICOS/CD8A/CD40
KEGG_HEMATOPOIETIC_CELL_LINEAGE	84	0.738166	1.6996	0.000101471	0.00521558	0.00440088	4167	tags=52%, list=12%, signal=46%	MS4A1/CD19/CD22/CD37/FCER2/CR2/CR1/ITGA4/CD7/CD38/ITGA2B/CD2/CD5/TPO/IL6R/CD3G/FLT3LG/IL3RA/GP1BA/CD36/IL2RA/CD3E/CD3D/IL9R/IL7R/CSF3R/IL5RA/CD4/CD8B/IL1R1/CSF2RA/EPOR/GYPA/FCGR1A/ITGAM/GP5/FLT3/CD34/CD1C/CD8A/THPO/CSF1R/ITGB3/CSF1
GO_POSITIVE_REGULATION_OF_NATURAL_KILLER_CELL_MEDIATED_IMMUNITY	19	0.846028	1.69048	0.000115594	0.00551231	0.00465125	2215	tags=63%, list=7%, signal=59%	SLAMF6/CD226/RASGRP1/VAV1/CRTAM/KLRC4-KLRK1/IL12B/KLRK1/SH2D1B/LAG3/CADM1/SH2D1A
REACTOME_IMMUNOREGULATORY_INTERACTIONS_BETWEEN_A_LYMPHOID_AND_A_NON_LYMPHOID_CELL	55	0.753387	1.68833	0.00010353	0.00521558	0.00440088	4278	tags=56%, list=13%, signal=49%	CD19/CD226/CD247/ITGAL/LILRB3/CD96/CRTAM/SELL/KLRC1/CD3G/CD200R1/KLRK1/CD3E/KLRD1/CD3D/LILRB4/CD8B/FCGR2B/VCAM1/CD160/ITGB7/ICAM2/CD34/CD8A/ITGB2/ICAM1/CD40/LILRB1/HCST/FCGR3A/ICAM3
BIOCARTA_IL12_PATHWAY	21	0.829055	1.68133	0.000114312	0.005499	0.00464003	4910	tags=71%, list=15%, signal=61%	CD247/IL12RB1/CD3G/IL12B/CD3E/CD3D/CCR5/STAT4/TYK2/IL18R1/IL18/CXCR3/IL12A/IL12RB2/IFNG
REACTOME_PD1_SIGNALING	14	0.880573	1.6777	0.000120744	0.00565948	0.00477544	2432	tags=79%, list=7%, signal=73%	CD247/PDCD1/CD3G/CSK/HLA-DQA1/CD3E/PTPN6/CD3D/LCK/PDCD1LG2/CD4
GO_POSITIVE_REGULATION_OF_INTERFERON_GAMMA_PRODUCTION	58	0.740489	1.66655	0.000103263	0.00521558	0.00440088	4740	tags=48%, list=14%, signal=42%	SLAMF6/RASGRP1/TNFRSF13C/IL12RB1/SASH3/CD244/SLAMF1/CD2/IL27/KLRC4-KLRK1/EBI3/IL12B/KLRK1/CD3E/IL27RA/TLR8/CCR2/TXK/HAVCR2/IL18R1/LGALS9/IL18/IL12A/TNFSF4/IL12RB2/SLC11A1/IL23A/TLR9
BIOCARTA_NO2IL12_PATHWAY	17	0.845901	1.66513	0.000234412	0.00874499	0.00737897	4910	tags=88%, list=15%, signal=75%	CD247/IL12RB1/CD2/CD3G/IL12B/CD3E/CD3D/CCR5/STAT4/CD4/TYK2/CXCR3/IL12A/IL12RB2/IFNG
GO_REGULATION_OF_CELL_KILLING	61	0.735161	1.66136	0.000102891	0.00521558	0.00440088	5048	tags=52%, list=15%, signal=44%	STAP1/FCER2/SLAMF6/CD226/RASGRP1/PIK3R6/VAV1/IL12RB1/PTPRC/BCL2L11/CRTAM/IL13/P2RX7/KLRC4-KLRK1/IL12B/KLRK1/LAG3/IL7R/CADM1/SH2D1A/CCR2/TGFB2/IL10/HAVCR2/ICAM1/LILRB1/LGALS9/IL12A/ARRB2/IL23A/IFNG/LEP
REACTOME_VOLTAGE_GATED_POTASSIUM_CHANNELS	43	0.754403	1.66044	0.00010563	0.00521558	0.00440088	6035	tags=63%, list=18%, signal=52%	KCNQ5/KCNA3/KCNAB1/KCNQ2/KCNAB3/KCNH5/KCNG2/KCNH4/KCNG4/KCNB1/KCNA1/KCNC2/KCNC1/KCNAB2/KCND1/KCNH1/KCNG1/KCNH3/KCNS1/KCNH2/KCNA2/KCNA5/KCNG3/KCND2/KCNS3/KCNH7/KCNA7
REACTOME_TRANSLOCATION_OF_ZAP_70_TO_IMMUNOLOGICAL_SYNAPSE	10	0.917564	1.65809	0.000126215	0.00576802	0.00486702	2432	tags=80%, list=7%, signal=74%	ZAP70/CD247/CD3G/HLA-DQA1/CD3E/CD3D/LCK/CD4
GO_REGULATION_OF_N_METHYL_D_ASPARTATE_SELECTIVE_GLUTAMATE_RECEPTOR_ACTIVITY	15	0.859308	1.65745	0.000119374	0.00564353	0.00476198	3891	tags=67%, list=12%, signal=59%	NRXN1/CRHBP/PTK2B/RELN/NLGN1/OPRM1/DLG4/MAPK8IP2/MEF2C/NLGN3
BIOCARTA_THELPER_PATHWAY	12	0.890726	1.65687	0.000123548	0.0056936	0.00480423	3649	tags=92%, list=11%, signal=82%	CD247/ITGAL/PTPRC/CD2/CD3G/CD28/CD3E/CD3D/CD4/ITGB2/ICAM1
BIOCARTA_TCYTOTOXIC_PATHWAY	12	0.890719	1.65686	0.000123548	0.0056936	0.00480423	3649	tags=92%, list=11%, signal=82%	CD247/ITGAL/PTPRC/CD2/CD3G/CD28/CD3E/CD3D/CD8A/ITGB2/ICAM1
GO_REGULATION_OF_T_HELPER_1_TYPE_IMMUNE_RESPONSE	22	0.812447	1.6564	0.000227505	0.00854548	0.00721063	4542	tags=68%, list=14%, signal=59%	CCL19/JAK3/IL12RB1/IL1RL1/IL27/IL12B/IL33/IL27RA/CD80/CCR2/HAVCR2/TNFSF4/SLC11A1/NLRP10/IL23A
GO_ADAPTIVE_IMMUNE_RESPONSE	276	0.688852	1.63828	9.999e-05	0.00521558	0.00440088	6103	tags=51%, list=18%, signal=42%	IGHD/PIK3CG/LY9/KLHL6/ZAP70/CD79B/CD79A/SLAMF6/BTLA/CAMK4/POU2F2/TNFRSF13C/JAK3/ICOSLG/MYO1G/TNFRSF13B/IGHE/CR2/CR1/SLA2/PRKCB/PTK2B/CD7/CXCL13/CD244/SLAMF1/TRAT1/IGHA1/ITK/LILRB3/SLAMF7/IGHM/CRTAM/CLEC6A/IGHG2/IGKV3D-11/FCRL4/IGKV4-1/SIT1/IRF4/PIK3CD/IGHG3/KLRC4-KLRK1/C7/TRDC/SUSD4/C3AR1/CSK/EBI3/IL12B/FOXP3/CLU/CLEC4D/CD27/KLRK1/BTK/LAX1/IL18BP/CTLA4/LAT2/CD209/FCAMR/PRKCD/EOMES/LAIR1/SH2D1B/TL…
REACTOME_PHOSPHORYLATION_OF_CD3_AND_TCR_ZETA_CHAINS	12	0.879675	1.63631	0.000247097	0.00915593	0.00772572	3735	tags=83%, list=11%, signal=74%	CD247/PTPRC/CD3G/CSK/HLA-DQA1/CD3E/CD3D/LCK/CD4/PAG1
GO_LYMPHOCYTE_COSTIMULATION	72	0.71577	1.63428	0.000102093	0.00521558	0.00440088	4406	tags=47%, list=13%, signal=41%	BTLA/CD247/CCL19/TNFRSF13C/VAV1/ICOSLG/GRAP2/PAK3/PDCD1/CD5/CD3G/KLRC4-KLRK1/CD28/CSK/KLRK1/HLA-DQA1/CD3E/PTPN6/CTLA4/CD3D/TRAC/CD80/LCK/PDCD1LG2/TRBC1/CD4/SPN/PRR5/TMIGD2/ICOS/MAP3K14/CD86/CD274/TNFSF4
PID_CD8_TCR_PATHWAY	52	0.731734	1.6337	0.000103961	0.00521558	0.00440088	3939	tags=54%, list=12%, signal=48%	ZAP70/RASGRP2/RASGRP1/CD247/VAV1/GRAP2/PRKCB/PTPRC/CD3G/CD28/CSK/CD3E/PTPN6/PRKCE/CD3D/RASSF5/CD80/IKBKG/LCK/CD8B/TRPV6/PRKCQ/CD8A/PAG1/LAT/STIM1/MAP3K14/CD86
REACTOME_GENERATION_OF_SECOND_MESSENGER_MOLECULES	22	0.799072	1.62913	0.000455011	0.0138627	0.0116972	2432	tags=55%, list=7%, signal=51%	ZAP70/CD247/WAS/GRAP2/EVL/ITK/CD3G/HLA-DQA1/CD3E/CD3D/LCK/CD4
GO_EXCITATORY_POSTSYNAPTIC_POTENTIAL	27	0.776338	1.62549	0.000332668	0.0112614	0.00950233	3891	tags=52%, list=12%, signal=46%	LRRK2/DGKI/GRIN2A/ADRB2/GRID2/GRIK5/GHRL/OPRM1/SLC17A7/GRIN2C/ADORA1/MAPK8IP2/MEF2C/NLGN3
GO_REGULATION_OF_INTERFERON_GAMMA_PRODUCTION	88	0.704092	1.62542	0.000101225	0.00521558	0.00440088	4740	tags=44%, list=14%, signal=38%	SLAMF6/RASGRP1/TNFRSF13C/CCR7/IL12RB1/IL1RL1/PGLYRP3/SASH3/CD244/SLAMF1/CD2/ISG15/IL27/KLRC4-KLRK1/EBI3/IL12B/FOXP3/IL33/KLRK1/CD3E/IL27RA/TLR8/PDCD1LG2/CCR2/TXK/AXL/IL10/HAVCR2/IL18R1/LILRB1/LGALS9/IL18/CD274/IL12A/TNFSF4/IL12RB2/SLC11A1/IL23A/TLR9
PID_TCR_PATHWAY	64	0.716349	1.62371	0.000102722	0.00521558	0.00440088	3939	tags=50%, list=12%, signal=44%	ZAP70/RASGRP2/RASGRP1/CD247/VAV1/WAS/GRAP2/SLA2/PRKCB/PTPRC/MAP4K1/ITK/CD3G/CD28/CSK/CD3E/PTPN6/PRKCE/CD3D/RASSF5/CD80/IKBKG/LCK/CD4/TRPV6/PRKCQ/SH3BP2/PAG1/LAT/STIM1/MAP3K14/CD86
GO_POSITIVE_REGULATION_OF_ALPHA_BETA_T_CELL_PROLIFERATION	19	0.812027	1.62254	0.00104034	0.0229126	0.0193335	4542	tags=68%, list=14%, signal=59%	ZAP70/CD244/RASAL3/CD28/EBI3/IL12B/CD3E/CD80/CCR2/LGALS9/IL18/TNFSF4/IL23A
BIOCARTA_BLYMPHOCYTE_PATHWAY	11	0.883287	1.62039	0.000871405	0.0206977	0.0174646	3668	tags=82%, list=11%, signal=73%	ITGAL/CR2/CR1/PTPRC/CD80/FCGR2B/ITGB2/ICAM1/CD40
GO_REGULATION_OF_LEUKOCYTE_MEDIATED_CYTOTOXICITY	51	0.724937	1.61777	0.000103907	0.00521558	0.00440088	4542	tags=46%, list=14%, signal=40%	STAP1/SLAMF6/CD226/RASGRP1/PIK3R6/VAV1/IL12RB1/PTPRC/CRTAM/P2RX7/KLRC4-KLRK1/IL12B/KLRK1/LAG3/IL7R/CADM1/SH2D1A/HAVCR2/ICAM1/LILRB1/LGALS9/IL12A/ARRB2/IL23A
BIOCARTA_TCRA_PATHWAY	11	0.881528	1.61716	0.000871405	0.0206977	0.0174646	2432	tags=73%, list=7%, signal=67%	ZAP70/CD247/PTPRC/CD3G/CD3E/CD3D/LCK/CD4
BIOCARTA_CTLA4_PATHWAY	19	0.80889	1.61627	0.00115594	0.0244755	0.0206523	3939	tags=63%, list=12%, signal=56%	CD247/ICOSLG/ITK/CD3G/CD28/CD3E/CTLA4/CD3D/CD80/LCK/ICOS/CD86
GO_STARTLE_RESPONSE	24	0.783816	1.61575	0.000677583	0.018215	0.0153697	3359	tags=46%, list=10%, signal=41%	NRXN1/GRIN2A/GRID2/NRG1/GLRA1/KCNA1/SLC6A3/FABP7/DRD1/NPAS1/KCNH1
GO_REGULATION_OF_MACROPHAGE_CHEMOTAXIS	16	0.828621	1.61489	0.000473037	0.0143322	0.0120935	4498	tags=69%, list=13%, signal=60%	STAP1/PTK2B/CYP19A1/CCL5/C3AR1/TRPV4/C5AR1/CMKLR1/RARRES2/CSF1/C5
GO_REGULATION_OF_NATURAL_KILLER_CELL_MEDIATED_IMMUNITY	33	0.751024	1.61216	0.000539433	0.0154882	0.0130689	5048	tags=56%, list=15%, signal=48%	SLAMF6/CD226/RASGRP1/PIK3R6/VAV1/CRTAM/KLRC4-KLRK1/IL12B/KLRK1/SH2D1B/LAG3/CADM1/SH2D1A/HAVCR2/LILRB1/LGALS9/IL12A/ARRB2/LEP
GO_REGULATION_OF_ALPHA_BETA_T_CELL_PROLIFERATION	22	0.789689	1.61	0.00102377	0.0226386	0.0191023	4542	tags=64%, list=14%, signal=55%	ZAP70/CD244/RASAL3/CD28/EBI3/IL12B/CD3E/CD80/IRF1/CCR2/LGALS9/IL18/TNFSF4/IL23A
REACTOME_POTASSIUM_CHANNELS	98	0.693617	1.6089	0.000100857	0.00521558	0.00440088	6035	tags=53%, list=18%, signal=44%	KCNQ5/KCNA3/KCNAB1/KCNQ2/KCNN1/GABBR2/KCNN3/HCN2/KCNAB3/KCNH5/KCNJ9/ABCC9/KCNG2/KCNJ1/GNG7/KCNH4/KCNJ10/KCNG4/KCNB1/GNGT2/KCNA1/KCNC2/KCNC1/KCNAB2/KCNK2/ABCC8/KCNJ15/KCNN2/KCND1/KCNH1/KCNG1/KCNH3/KCNS1/KCNJ6/KCNH2/GNGT1/HCN4/KCNMB2/GNB3/KCNA2/KCNA5/KCNG3/KCND2/KCNS3/KCNK3/KCNK4/KCNJ16/KCNJ8/KCNH7/HCN1/GNG4/KCNA7
GO_NEGATIVE_REGULATION_OF_INTERLEUKIN_12_PRODUCTION	15	0.832904	1.60652	0.000596872	0.0167321	0.0141185	4487	tags=73%, list=13%, signal=64%	JAK3/TIGIT/IRAK3/SLAMF1/MEFV/TNFRSF9/IL10/CMKLR1/LILRB1/ARRB2/ACP5
GO_REGULATION_OF_LYMPHOCYTE_MEDIATED_IMMUNITY	108	0.689996	1.60528	0.000100604	0.00521558	0.00440088	5254	tags=44%, list=16%, signal=37%	FCER2/SLAMF6/CD226/RASGRP1/PIK3R6/VAV1/IL12RB1/CR1/WAS/PTPRC/SASH3/SLAMF1/CRTAM/P2RX7/KLRC4-KLRK1/CD28/SUSD4/IL12B/FOXP3/KLRK1/BTK/RSAD2/PTPN6/IL27RA/SH2D1B/LAG3/IL7R/CADM1/SH2D1A/FCER1A/SPN/CLC/DUSP22/IL10/TBX21/HAVCR2/CD40/LILRB1/LGALS9/IL12A/TNFSF4/ARRB2/IL23A/IFNG/LEP/GATA3/FOXJ1/C4BPB
GO_SODIUM_INDEPENDENT_ORGANIC_ANION_TRANSPORT	22	0.78682	1.60415	0.00102377	0.0226386	0.0191023	3865	tags=55%, list=12%, signal=48%	SLCO1C1/SLC22A8/SLCO2A1/SLCO1A2/SLCO4C1/SLCO5A1/SLC22A25/SLC22A6/SLC22A12/SLCO3A1/SLCO2B1/SLC22A9
GO_PROTEIN_ACTIVATION_CASCADE	96	0.69167	1.6019	0.000100969	0.00521558	0.00440088	7186	tags=64%, list=21%, signal=50%	IGHD/IGHE/CR2/CR1/MASP1/IGHA1/IGHM/CFP/IGHG2/IGKV3D-11/IGKV4-1/IGHG3/C7/TRDC/SUSD4/GP1BA/FBLN1/CLU/KRT1/IGKV3D-20/VWF/FCN1/KNG1/IGKV1-5/IGHV3-23/GP5/C9/IGLL5/CFD/IGLC1/F2/IGKC/KLKB1/IGHG4/C8A/F12/IGLC2/IGLC7/C5/A2M/IGKV3-20/F11/C6/C4BPB/C4A/FGG/IGHA2/FGA/CFHR5/TFPI/COLEC11/MASP2/FGB/CFH/C8G/C1S/F10/C1QC/IGLC3/F8/IGHG1
KEGG_B_CELL_RECEPTOR_SIGNALING_PATHWAY	73	0.69909	1.59716	0.000101999	0.00521558	0.00440088	3006	tags=32%, list=9%, signal=29%	CD19/PIK3CG/CD22/AKT2/CD79B/CD79A/CD72/VAV1/CR2/PRKCB/LILRB3/PIK3R5/PIK3CD/BTK/PTPN6/NFKBIB/IKBKG/RAC2/RASGRP3/NFATC1/FCGR2B/DAPP1/AKT3
GO_REGULATION_OF_CYTOSOLIC_CALCIUM_ION_CONCENTRATION	196	0.674173	1.59505	0.00010004	0.00521558	0.00440088	6449	tags=51%, list=19%, signal=41%	PIK3CG/TACR1/TRDN/CCL19/JAK3/CCR7/RYR1/LPAR3/PTPRC/PTK2B/ATP2B2/CXCL13/ITPR1/TRPC1/CD38/GLP1R/JPH4/P2RX7/ATP1A2/C3AR1/CD36/TPCN2/GRM1/GHRL/ESR1/CACNA2D1/CYSLTR1/CCR4/CCR9/PRKCE/TRPC4/OPRM1/CCR5/NOS1/GIPR/SAA1/ADRA1D/CALCR/CHERP/MCOLN1/CD52/LCK/KNG1/SLC8A1/JPH3/CCR2/NPY1R/TRPV4/S1PR1/ABL2/EDN2/PTH1R/CCR3/EPOR/CHRNA10/DRD1/C5AR1/TAC4/PRKACA/LPAR2/DLG4/HTR2C/CDH23/ADCYAP1/F2/GATA2/TRPC6/TRPC7/CXCR3/…
GO_POSTSYNAPTIC_MEMBRANE_ORGANIZATION	25	0.769168	1.59502	0.000784138	0.0198375	0.0167388	4357	tags=52%, list=13%, signal=45%	NRXN1/LRRC4/MAGI2/RELN/MUSK/NLGN1/GDNF/CHRNB1/NRXN2/DLG4/RAPSN/NLGN3/APOE
GO_REGULATION_OF_ADAPTIVE_IMMUNE_RESPONSE	116	0.683386	1.59461	0.000100462	0.00521558	0.00440088	5254	tags=44%, list=16%, signal=37%	FCER2/CD226/CCL19/TNFRSF13C/JAK3/IL12RB1/CR1/WAS/PTPRC/IL1RL1/SASH3/SLAMF1/P2RX7/IL27/CD28/SUSD4/IL12B/FOXP3/IL33/BTK/RSAD2/PTPN6/IL27RA/IL7R/CD80/IRF1/FCER1A/CCR2/CD4/SPN/CLC/DUSP22/PRKCQ/EIF2AK4/IL10/TBX21/HAVCR2/CD40/TNFAIP3/LILRB1/MEF2C/IL12A/TNFSF4/SLC11A1/NLRP10/IL23A/IFNG/IRF7/GATA3/FOXJ1/C4BPB
GO_EXPLORATION_BEHAVIOR	23	0.777742	1.59441	0.00135977	0.0274154	0.023133	4047	tags=52%, list=12%, signal=46%	LRRK2/LRRTM1/CHRNA4/TNR/CHL1/PRKCE/LSAMP/JPH3/SLC4A10/DLG4/PTPN5/ATXN3
GO_PURINERGIC_RECEPTOR_SIGNALING_PATHWAY	28	0.756771	1.59189	0.000991626	0.0224385	0.0189335	5671	tags=71%, list=17%, signal=59%	P2RX5/P2RX1/P2RY8/P2RY6/P2RX7/P2RY10/GPR171/ADORA2A/P2RX3/P2RY14/P2RY13/P2RX4/ADORA1/ADCY5/ADORA3/P2RX6/GPR34/GNAI2/P2RY4/P2RY2
GO_PROTEIN_LOCALIZATION_TO_SYNAPSE	15	0.825316	1.59189	0.00143249	0.0280564	0.0236738	3079	tags=60%, list=9%, signal=55%	NRXN1/NPHS1/LRRTM1/DLG2/RELN/NETO1/NLGN1/NRXN2/DLG4
REACTOME_EFFECTS_OF_PIP2_HYDROLYSIS	23	0.776427	1.59172	0.00135977	0.0274154	0.023133	5998	tags=78%, list=18%, signal=64%	RASGRP2/RASGRP1/DGKI/DGKB/PRKCE/PRKCD/PRKCH/TRPC3/DGKA/PRKCQ/DGKG/TRPC6/TRPC7/DGKK/DGKD/DAGLB/DAGLA/DGKQ
GO_REGULATION_OF_INTERLEUKIN_12_PRODUCTION	50	0.714123	1.59087	0.000104178	0.00521558	0.00440088	4910	tags=52%, list=15%, signal=44%	CCL19/JAK3/CCR7/TIGIT/IRAK3/SLAMF1/CD36/MAPK11/IRF5/IL12B/IDO1/MEFV/IRF1/TNFRSF9/IL10/CMKLR1/CD40/LILRB1/LGALS9/TNFSF4/ARRB2/ACP5/LTB/IL23A/TLR9/IFNG
GO_RECEPTOR_CLUSTERING	41	0.725561	1.58945	0.000106101	0.00521558	0.00440088	3615	tags=39%, list=11%, signal=35%	NRXN1/ITGAL/ITGA4/MAGI2/DLG2/RELN/GRIK5/MUSK/MADCAM1/NLGN1/IFT122/NRXN2/DLG4/RAPSN/ITGB7/ITGB2
GO_MEMBRANE_DEPOLARIZATION_DURING_ACTION_POTENTIAL	39	0.724953	1.58252	0.000319013	0.0108663	0.00916889	4027	tags=51%, list=12%, signal=45%	SCN4A/CACNA1S/SCN4B/SCN9A/SCN2B/CACNA1G/SCN11A/ATP1A2/TPCN2/SCN2A/CACNA2D1/SCN10A/SLC8A1/SCN5A/CATSPER1/SCN3B/CATSPER4/CATSPER3/KCNH2/SCN3A
GO_T_CELL_SELECTION	36	0.730745	1.58149	0.000643777	0.0173915	0.0146748	5960	tags=64%, list=18%, signal=53%	LY9/DOCK2/ZAP70/SLAMF6/CCR7/IRF4/GLI3/CD28/FOXP3/CD3E/CD3D/AIRE/CD4/JAG2/SPN/ITPKB/THEMIS/BATF/STK11/GATA3/FAS/CD1D/IL15
GO_IONOTROPIC_GLUTAMATE_RECEPTOR_SIGNALING_PATHWAY	24	0.767021	1.58113	0.00135517	0.0274154	0.023133	2374	tags=50%, list=7%, signal=46%	GRID1/PTK2B/GRIA4/GRIN2A/GRIA3/GRID2/GRIK5/GRIA2/GRIK1/GRIK3/GRIN3B/GRIN2C
GO_MEMBRANE_DEPOLARIZATION	58	0.702444	1.58093	0.000103263	0.00521558	0.00440088	4027	tags=45%, list=12%, signal=40%	SCN4A/CACNA1S/SCN4B/SCN9A/SCN2B/CACNG2/CACNA1G/CHRNA4/SCN11A/P2RX7/ATP1A2/TPCN2/SCN2A/CACNA2D1/ADIPOQ/SCN10A/CHRNB2/SLC8A1/SCN5A/P2RX4/CATSPER1/SCN3B/CATSPER4/CATSPER3/KCNH2/SCN3A
GO_NEURONAL_ACTION_POTENTIAL	27	0.754924	1.58065	0.00121978	0.0255316	0.0215434	6231	tags=74%, list=19%, signal=60%	SCN4A/P2RX1/SCN9A/SCN11A/SCN2A/SCN10A/KCNA1/CHRNA1/SCN5A/P2RX3/DRD1/P2RX4/CATSPER4/SCN3A/KCNMB2/KCNA2/KCND2/MYH14/SCN7A/SCN8A
GO_POSITIVE_REGULATION_OF_LYMPHOCYTE_MEDIATED_IMMUNITY	64	0.696578	1.5789	0.000102722	0.00521558	0.00440088	5132	tags=42%, list=15%, signal=36%	FCER2/SLAMF6/CD226/RASGRP1/VAV1/IL12RB1/SASH3/CRTAM/P2RX7/KLRC4-KLRK1/CD28/IL12B/FOXP3/KLRK1/RSAD2/SH2D1B/LAG3/CADM1/SH2D1A/FCER1A/TBX21/CD40/IL12A/TNFSF4/IL23A/IFNG/GATA3
GO_NEGATIVE_REGULATION_OF_SERINE_TYPE_PEPTIDASE_ACTIVITY	11	0.860406	1.57841	0.00211627	0.0371203	0.0313219	751	tags=27%, list=2%, signal=27%	CR1/ANXA8/SPINK9
GO_REGULATION_OF_GRANULOCYTE_CHEMOTAXIS	37	0.726772	1.57739	0.000641917	0.0173915	0.0146748	4715	tags=46%, list=14%, signal=40%	CCL19/CCR7/CCL5/NCKAP1L/C3AR1/RAC2/TRPV4/C5AR1/LBP/JAM3/THBS4/CMKLR1/SLIT2/RARRES2/CSF1/IL23A/CAMK1D
GO_MYELOID_LEUKOCYTE_ACTIVATION	92	0.68187	1.57574	0.000101194	0.00521558	0.00440088	4491	tags=42%, list=13%, signal=37%	PIK3CG/DOCK2/ZAP70/RASGRP1/CAMK4/PREX1/CD244/SLAMF1/TICAM1/SBNO2/IL13/BATF3/CCL5/IRF4/PIK3CD/AZU1/TLR1/CLU/PRKCE/LAT2/PRKCD/MT1G/TLR8/RHOH/RELB/PPBP/EDN2/LBP/SPI1/CXCR2/GATA2/HAVCR2/LAT/BATF2/CD86/CSF1/STXBP2/SLC11A1/BATF
GO_MYELOID_CELL_ACTIVATION_INVOLVED_IN_IMMUNE_RESPONSE	39	0.721818	1.57567	0.000425351	0.0130314	0.0109958	4190	tags=41%, list=13%, signal=36%	PIK3CG/DOCK2/ZAP70/RASGRP1/SLAMF1/TICAM1/SBNO2/PIK3CD/PRKCE/LAT2/PPBP/LBP/GATA2/HAVCR2/LAT/STXBP2
GO_COMPLEMENT_ACTIVATION	73	0.689597	1.57547	0.000101999	0.00521558	0.00440088	6182	tags=56%, list=18%, signal=46%	IGHD/IGHE/CR2/CR1/MASP1/IGHA1/IGHM/CFP/IGHG2/IGKV3D-11/IGKV4-1/IGHG3/C7/TRDC/SUSD4/CLU/KRT1/IGKV3D-20/FCN1/IGKV1-5/IGHV3-23/C9/IGLL5/CFD/IGLC1/IGKC/IGHG4/C8A/IGLC2/IGLC7/C5/IGKV3-20/C6/C4BPB/C4A/IGHA2/CFHR5/COLEC11/MASP2/CFH/C8G
GO_REGULATION_OF_INTERLEUKIN_1_BETA_PRODUCTION	45	0.711934	1.57365	0.000210172	0.00794886	0.00670721	4910	tags=42%, list=15%, signal=36%	CCL19/CCR7/AIM2/PML/P2RX7/AZU1/NLRP1/APOA1/GHRL/IFI16/MEFV/NLRP2/NLRP12/CCR2/TNFAIP3/LGALS9/ARRB2/ACP5/IFNG
PID_IL27_PATHWAY	25	0.758393	1.57267	0.0016803	0.0318849	0.0269043	5132	tags=64%, list=15%, signal=54%	IL12RB1/STAT2/IL27/EBI3/IL12B/IL27RA/STAT4/STAT1/TYK2/TBX21/IL18/IL12A/IL12RB2/STAT5A/IFNG/GATA3
GO_POSITIVE_REGULATION_OF_LEUKOCYTE_MEDIATED_IMMUNITY	80	0.684372	1.57214	0.00010174	0.00521558	0.00440088	5132	tags=39%, list=15%, signal=33%	ZAP70/STAP1/FCER2/SLAMF6/CD226/RASGRP1/VAV1/IL12RB1/SASH3/CRTAM/IL13/P2RX7/KLRC4-KLRK1/CD28/IL12B/FOXP3/KLRK1/RSAD2/SH2D1B/LAG3/CADM1/SH2D1A/FCER1A/FGR/TBX21/CD40/IL12A/TNFSF4/IL23A/IFNG/GATA3
GO_ADAPTIVE_IMMUNE_RESPONSE_BASED_ON_SOMATIC_RECOMBINATION_OF_IMMUNE_RECEPTORS_BUILT_FROM_IMMUNOGLOBULIN_SUPERFAMILY_DOMAINS	149	0.667995	1.57057	0.00010018	0.00521558	0.00440088	5522	tags=46%, list=16%, signal=39%	IGHD/LY9/KLHL6/SLAMF6/POU2F2/MYO1G/IGHE/CR2/CR1/SLA2/CXCL13/SLAMF1/IGHA1/IGHM/CRTAM/IGHG2/IGKV3D-11/IGKV4-1/IRF4/IGHG3/C7/TRDC/SUSD4/C3AR1/EBI3/IL12B/FOXP3/CLU/CD27/IL18BP/PRKCD/TLR8/CADM1/IGKV3D-20/RORA/IGKV1-5/RELB/TLR6/IGHV3-23/C9/IGLL5/MICB/IGLC1/CD8A/IGKC/ICAM1/IL18R1/NFKB2/IGHG4/C8A/MEF2C/IL18/RFTN1/GAPT/IGLC2/RAB27A/IGLC7/SLC11A1/BATF/C5/IGKV3-20/C6/AICDA/RNF168/IRF7/GATA3/C4BPB/C4A/IGHA2
REACTOME_INTERFERON_GAMMA_SIGNALING	56	0.699906	1.57028	0.000103488	0.00521558	0.00440088	5597	tags=55%, list=17%, signal=46%	NCAM1/PML/CAMK2A/IRF4/IRF5/GBP5/SP100/HLA-DQA1/PTPN6/PRKCD/IRF1/OASL/GBP7/OAS2/STAT1/CIITA/GBP4/VCAM1/FCGR1A/OAS3/MT2A/IRF9/FCGR1B/GBP1/ICAM1/SOCS1/PTPN1/IFNG/IRF7/OAS1/CAMK2B
GO_REGULATION_OF_LYMPHOCYTE_CHEMOTAXIS	19	0.785596	1.56973	0.00242747	0.040034	0.0337805	2364	tags=32%, list=7%, signal=29%	PTK2B/CXCL13/CCL5/KLRC4-KLRK1/KLRK1/CCR2
KEGG_CELL_ADHESION_MOLECULES_CAMS	123	0.671223	1.56969	0.000100381	0.00521558	0.00440088	4438	tags=46%, list=13%, signal=40%	NRXN1/NCAM1/CD22/CD226/ITGAL/ICOSLG/ITGA4/PTPRC/CADM3/PDCD1/CD2/CNTN1/SELL/CD28/MADCAM1/SELP/HLA-DQA1/SELPLG/NLGN1/CTLA4/PECAM1/ITGA8/CLDN5/NLGN4X/CADM1/SIGLEC1/CD80/PDCD1LG2/CLDN19/CD4/CD8B/VCAM1/CDH5/ITGAM/SPN/JAM3/NRXN2/ESAM/ITGA9/ITGB7/ICAM2/CD34/CNTNAP2/ICOS/CNTN2/CD8A/HLA-DMA/ITGB2/ICAM1/CD40/NLGN3/CD86/CDH4/CD274/ICAM3/CNTNAP1
GO_CELL_SURFACE_RECEPTOR_SIGNALING_PATHWAY_INVOLVED_IN_CELL_CELL_SIGNALING	71	0.688037	1.56941	0.000102155	0.00521558	0.00440088	3891	tags=41%, list=12%, signal=36%	GLRA3/LRRK2/DGKI/GRIN2A/ADRB2/GRID2/CHRNA4/GRIK5/GLRA1/GABRG2/GHRL/NPAS4/OPRM1/CHRNA1/SMO/SLC17A7/CHRNB2/CHRNB1/CHRNB4/GRIN3B/GRIN2C/GABRA6/CHRNA10/GABRA3/ADORA1/MAPK8IP2/GLRA4/MEF2C/NLGN3
BIOCARTA_NKT_PATHWAY	28	0.745883	1.56899	0.00165271	0.0317628	0.0268013	5192	tags=57%, list=16%, signal=48%	CCR7/IL12RB1/CD28/IL12B/CCR4/CCR5/CCR2/CD4/CCR3/TGFB2/IL18R1/CXCR3/IL12A/IL12RB2/IFNG/TGFB3
GO_POSITIVE_REGULATION_OF_VASCULAR_PERMEABILITY	11	0.854921	1.56835	0.00248973	0.0405154	0.0341866	2421	tags=45%, list=7%, signal=42%	TACR1/PDE2A/FGFBP3/TACR2/TRPV4
GO_PHAGOCYTOSIS_RECOGNITION	34	0.728274	1.56778	0.00107735	0.0232245	0.0195967	4404	tags=53%, list=13%, signal=46%	IGHD/IGHE/IGHA1/IGHM/IGHG2/IGHG3/TRDC/CD36/FCN1/TUB/IGHV3-23/IGLL5/IGLC1/IGKC/IGHG4/IGLC2/IGLC7/MFGE8
GO_T_CELL_MIGRATION	13	0.830563	1.56576	0.00243457	0.040034	0.0337805	4110	tags=69%, list=12%, signal=61%	PIK3CG/ZAP70/MYO1G/PIK3CD/GPR15/CCR2/S1PR1/ITGB7/CXCR3
GO_POSITIVE_REGULATION_OF_SYNAPTIC_TRANSMISSION_GLUTAMATERGIC	18	0.788318	1.56336	0.00279688	0.0434506	0.0366634	3891	tags=56%, list=12%, signal=49%	NRXN1/PTK2B/TNR/RELN/NTRK1/NGFR/NLGN1/DRD1/ADCYAP1/NLGN3
GO_HETEROPHILIC_CELL_CELL_ADHESION_VIA_PLASMA_MEMBRANE_CELL_ADHESION_MOLECULES	37	0.719932	1.56255	0.000748903	0.0193726	0.0163465	4523	tags=49%, list=14%, signal=42%	NRXN1/CD226/ITGAL/TIGIT/CADM3/GRID2/CRTAM/IL1RAPL1/SELP/NLGN1/CD209/CADM1/VCAM1/CBLN1/DCHS1/ICAM1/CDH4/CADM2
PID_CD8_TCR_DOWNSTREAM_PATHWAY	63	0.689696	1.56217	0.000102764	0.00521558	0.00440088	3832	tags=32%, list=11%, signal=28%	CD247/PRKCB/IL2RB/TNFRSF4/CD3G/FASLG/IL2RA/TNFRSF18/CD3E/PRKCE/CD3D/EOMES/STAT4/TNFRSF9/NFATC1/CD8B/IFNAR2/PRKCQ/CD8A/NFATC2
GO_G_PROTEIN_COUPLED_GLUTAMATE_RECEPTOR_SIGNALING_PATHWAY	13	0.827472	1.55993	0.00304321	0.0457764	0.0386259	2850	tags=62%, list=9%, signal=56%	GRM2/GRM5/GRM4/GRM1/HOMER2/GRM3/GRIK3/HOMER3
REACTOME_TCR_SIGNALING	47	0.703543	1.55987	0.000313742	0.0107535	0.00907375	3825	tags=40%, list=11%, signal=36%	ZAP70/CD247/WAS/GRAP2/PTPRC/EVL/TRAT1/ITK/CD3G/CSK/HLA-DQA1/CD3E/CD3D/IKBKG/LCK/CD4/PRKCQ/PAG1/LAT
GO_REGULATION_OF_LEUKOCYTE_MEDIATED_IMMUNITY	150	0.662453	1.55768	0.00010017	0.00521558	0.00440088	5254	tags=41%, list=16%, signal=35%	ZAP70/STAP1/FCER2/SLAMF6/CD226/RASGRP1/PIK3R6/VAV1/JAK3/IL12RB1/CR1/WAS/PTPRC/SASH3/SLAMF1/CRTAM/IL13/P2RX7/KLRC4-KLRK1/CD28/SUSD4/IL12B/FOXP3/KLRK1/BTK/RSAD2/PTPN6/IL27RA/SH2D1B/LAG3/IL7R/CADM1/CD84/BST2/RAC2/HMOX1/SH2D1A/FCER1A/CCR2/PRAM1/FGR/SPN/CLC/DUSP22/IL10/TBX21/HAVCR2/ICAM1/CD300A/CD40/LILRB1/LGALS9/STXBP2/IL12A/TNFSF4/ARRB2/IL23A/IFNG/LEP/GATA3/FOXJ1/C4BPB
GO_DETECTION_OF_MECHANICAL_STIMULUS	40	0.713064	1.55768	0.000744681	0.0193546	0.0163313	5562	tags=48%, list=17%, signal=40%	LOXHD1/TTN/ATP2B2/PKD1L2/NTRK1/PKD2L2/KCNA1/IGF1/PKDREJ/TMC1/ANO3/CHRNA10/PDZD7/PKD1L3/PKD2/FYN/STRC/TRPA1/KCNK4
GO_POTASSIUM_ION_TRANSPORT	152	0.661848	1.55697	0.00010016	0.00521558	0.00440088	5869	tags=45%, list=18%, signal=38%	KCNT1/KCNQ5/SCN4A/KCNA3/KCNAB1/SLC12A5/KCNQ2/SLC12A1/KCNN1/KCNK12/KCNN3/HCN2/KCNAB3/KCNH5/SLC24A4/KCNJ9/ABCC9/KCNG2/KCNJ1/KCNIP1/ATP1A2/KCNT2/KCNH4/KCNJ10/KCNU1/KCNG4/KCNB1/ATP1A4/KCNE1/KCNA1/KCNC2/SLC12A4/KCNC1/KCNIP2/KCNAB2/KCNK2/ABCC8/TMEM175/KCNJ15/KCNN2/CNGB3/KCND1/KCNH1/KCNG1/KCNH3/GJA5/KCNS1/KCNJ6/KCNH2/KCNIP4/HCN4/KCNMB2/KCNA2/HTR3A/KCNE4/KCNA5/PKD2/KCNG3/KCND2/CNGA3/KCNS3/CNGB1/KCNK3/KCN…
REACTOME_COSTIMULATION_BY_THE_CD28_FAMILY	58	0.691601	1.55653	0.000206526	0.00790931	0.00667383	4202	tags=43%, list=13%, signal=38%	AKT2/BTLA/CD247/VAV1/ICOSLG/GRAP2/PDCD1/CD3G/CD28/CSK/HLA-DQA1/CD3E/PTPN6/CTLA4/CD3D/CD80/LCK/PDCD1LG2/CD4/AKT3/ICOS/PPP2R5B/MAP3K14/CD86/CD274
GO_POSITIVE_REGULATION_OF_ANTIGEN_RECEPTOR_MEDIATED_SIGNALING_PATHWAY	14	0.81615	1.55496	0.00326008	0.0483197	0.0407719	2031	tags=57%, list=6%, signal=54%	STAP1/CCR7/PRKCB/PTPRC/TRAT1/PRKCH/NFAM1/LCK
GO_LYMPHOCYTE_ACTIVATION	336	0.651196	1.55286	9.999e-05	0.00521558	0.00440088	4542	tags=38%, list=14%, signal=33%	MS4A1/PIK3CG/LY9/IKZF1/DOCK2/ZAP70/CD79B/CD79A/NLRC3/SLAMF6/CXCR5/POU2F2/CCL19/VAV1/JAK3/ITGAL/ICOSLG/HDAC9/TNFSF8/CCR7/PREX1/CYP26B1/CR2/WAS/ITGA4/CD180/SLA2/PRKCB/PTPRC/PTK2B/CD7/CLEC4E/CD244/IL2RB/SLAMF1/ITK/APBB1IP/SLAMF7/CHRNA4/CD2/CRTAM/TNFRSF4/CD3G/P2RX7/FUT7/IRF4/HSH2D/PIK3CD/GLI3/KLRC4-KLRK1/CD28/NTRK1/FLT3LG/PLA2G2D/EBI3/IL12B/LYL1/FOXP3/CLEC4D/KLRK1/BTK/LAX1/RSAD2/CD3E/HHEX/LAT2/PRKCD/…
GO_LEUKOCYTE_ACTIVATION	402	0.648868	1.55175	9.999e-05	0.00521558	0.00440088	4542	tags=38%, list=14%, signal=33%	MS4A1/PIK3CG/LY9/IKZF1/DOCK2/ZAP70/CD79B/CD79A/NLRC3/SLAMF6/CXCR5/RASGRP1/CAMK4/POU2F2/CCL19/VAV1/JAK3/ITGAL/ICOSLG/HDAC9/TNFSF8/CCR7/PREX1/CYP26B1/CR2/WAS/ITGA4/CD180/SLA2/PRKCB/PTPRC/PTK2B/CD7/CLEC4E/CD244/IL2RB/SLAMF1/ITK/TICAM1/APBB1IP/SLAMF7/CHRNA4/SBNO2/CD2/CRTAM/TNFRSF4/IL13/BATF3/CD3G/P2RX7/CCL5/FUT7/IRF4/HSH2D/PIK3CD/GLI3/KLRC4-KLRK1/CD28/NTRK1/FLT3LG/PLA2G2D/EBI3/AZU1/IL12B/TLR1/LYL1/FO…
GO_TRANSMISSION_OF_NERVE_IMPULSE	53	0.69422	1.55138	0.000207684	0.00790931	0.00667383	6231	tags=58%, list=19%, signal=48%	SCN4A/P2RX1/SCN9A/CACNG2/SCN11A/CHRM5/SCN2A/SCN10A/KCNA1/CHRNA1/SCN5A/CACNG3/CLDN19/S1PR1/P2RX3/DRD1/JAM3/P2RX4/CNTNAP2/CATSPER4/SCN3A/KCNMB2/CNTNAP1/KCNA2/DRD5/CLCN1/KCND2/MYH14/CACNG8/SCN7A/SCN8A
GO_POSITIVE_REGULATION_OF_CELL_ACTIVATION	295	0.651239	1.55011	9.999e-05	0.00521558	0.00440088	4406	tags=37%, list=13%, signal=33%	SPTA1/IGHD/ZBTB16/TACR1/ZAP70/STAP1/SIRPG/BTLA/CD226/RASGRP1/CD247/PIK3R6/CCL19/TNFRSF13C/VAV1/JAK3/ICOSLG/CCR7/IL12RB1/IGHE/GRAP2/PTPRC/IL1RL1/SASH3/CD244/PAK3/SLAMF1/IGHA1/TICAM1/PDCD1/CD38/CD2/CD5/IGHM/TNFRSF4/IL13/IGHG2/CD3G/CCL5/NCKAP1L/GLI3/IGHG3/KLRC4-KLRK1/RASAL3/TRDC/CD28/FLT3LG/CSK/EBI3/TEX101/IL2RA/IL12B/FOXP3/IL33/CD27/KLRK1/BTK/SELP/HLA-DQA1/CD3E/PTPN6/CTLA4/CD3D/IGF1/ADAM8/IL7R/TRAC…
GO_PHAGOCYTOSIS_ENGULFMENT	37	0.714161	1.55002	0.00085589	0.0205864	0.0173707	4524	tags=51%, list=14%, signal=44%	IGHD/BIN2/IGHE/IGHA1/IGHM/IGHG2/IGHG3/TRDC/ELMO1/IGHV3-23/FCGR1A/IGLL5/IGLC1/IGKC/IGHG4/IGLC2/IGLC7/MFGE8/ABCA1
PID_EPHA_FWDPATHWAY	34	0.718617	1.54699	0.00161603	0.0312584	0.0263756	5430	tags=44%, list=16%, signal=37%	PIK3CG/BLK/PIK3R6/PIK3R5/EPHA8/LCK/ARHGEF15/FGR/HCK/EFNA2/EPHA5/ROCK1/FYN/EPHA7/CBL
GO_MICROGLIAL_CELL_ACTIVATION	11	0.843151	1.54676	0.00361011	0.0518268	0.0437312	1667	tags=36%, list=5%, signal=35%	IL13/AZU1/CLU/TLR8
PID_IL12_STAT4_PATHWAY	33	0.720437	1.5465	0.00172618	0.0323277	0.0272779	3939	tags=48%, list=12%, signal=43%	CD247/IL18RAP/IL13/CD3G/CD28/IL2RA/CD3E/CD3D/CD80/STAT4/IRF1/CD4/TBX21/IL18R1/IL18/CD86
GO_BENZENE_CONTAINING_COMPOUND_METABOLIC_PROCESS	22	0.757904	1.5452	0.00364009	0.05185	0.0437507	3778	tags=50%, list=11%, signal=44%	CYP17A1/KMO/GSTM2/CYP4B1/IDO1/ACSM1/SRD5A2/KYNU/HAAO/IDO2/TDO2
GO_REGULATION_OF_TUMOR_NECROSIS_FACTOR_SUPERFAMILY_CYTOKINE_PRODUCTION	96	0.667146	1.5451	0.000100969	0.00521558	0.00440088	4957	tags=41%, list=15%, signal=35%	NLRC3/RASGRP1/CCL19/SASH3/IRAK3/SLAMF1/TICAM1/CD2/CD36/AZU1/IL12B/TLR1/FOXP3/CLU/GHRL/ADIPOQ/ADAM8/TNFRSF8/CCR2/CARD9/LBP/SPN/AXL/ORM1/CD34/IL10/HAVCR2/TNFAIP3/LILRB1/LGALS9/CD86/GPNMB/CD274/ARRB2/ACP5/IL23A/TLR9/IFNG/LY96
GO_NEGATIVE_T_CELL_SELECTION	13	0.818559	1.54313	0.00474741	0.0605461	0.0510884	3485	tags=69%, list=10%, signal=62%	DOCK2/ZAP70/CCR7/GLI3/CD28/CD3E/AIRE/SPN/THEMIS
GO_ALPHA_BETA_T_CELL_DIFFERENTIATION	45	0.697468	1.54167	0.000630517	0.0172028	0.0145156	2168	tags=33%, list=6%, signal=31%	LY9/ZAP70/SLAMF6/TNFSF8/ITK/FUT7/IRF4/PLA2G2D/IL12B/FOXP3/RSAD2/EOMES/RORA/IRF1/RELB
REACTOME_INTERFERON_ALPHA_BETA_SIGNALING	61	0.681984	1.54118	0.000308674	0.0106463	0.00898331	5874	tags=44%, list=18%, signal=37%	MX1/ISG15/IRF4/IFIT1/STAT2/USP18/IRF5/MX2/XAF1/PTPN6/IFIT3/IRF1/OASL/OAS2/STAT1/TYK2/OAS3/IFNAR2/IRF9/SOCS1/ISG20/PTPN1/IRF7/IFITM3/IFIT2/OAS1/IFI6
GO_RESPONSE_TO_TYPE_I_INTERFERON	66	0.678599	1.54083	0.000205086	0.00790931	0.00667383	5874	tags=44%, list=18%, signal=36%	MX1/IKBKE/ISG15/IRF4/IFIT1/STAT2/IRF5/MX2/SP100/RSAD2/XAF1/C19orf66/BST2/IFIT3/IRF1/OASL/OAS2/STAT1/TYK2/OAS3/IFNAR2/IRF9/SAMHD1/ISG20/IRF7/IFITM3/IFIT2/OAS1/IFI6
GO_REGULATION_OF_ALPHA_BETA_T_CELL_ACTIVATION	67	0.677889	1.54065	0.000410256	0.0127971	0.0107981	5132	tags=48%, list=15%, signal=41%	ZBTB16/ZAP70/CCL19/JAK3/IL12RB1/SASH3/CD244/IRF4/NCKAP1L/IL27/GLI3/RASAL3/CD28/EBI3/IL12B/FOXP3/CD3E/CD80/IRF1/CCR2/PRKCQ/ITPKB/CD300A/LILRB1/LGALS9/IL18/CD86/IL12A/TNFSF4/IL23A/IFNG/GATA3
GO_CALCIUM_ION_IMPORT_INTO_CYTOSOL	40	0.704977	1.54001	0.00106383	0.0231929	0.01957	6449	tags=57%, list=19%, signal=46%	TRDN/CCL19/CCR7/RYR1/PTPRC/ITPR1/P2RX7/TPCN2/PRKCE/CCR5/CHERP/MCOLN1/LCK/JPH3/HTR2C/TRPM2/RASA3/PKD2/ATP2B4/TRPA1/RYR3/FGF2/RYR2
GO_REGULATION_OF_ANTIGEN_RECEPTOR_MEDIATED_SIGNALING_PATHWAY	38	0.706897	1.53934	0.00106576	0.0231929	0.01957	3658	tags=39%, list=11%, signal=35%	STAP1/LPXN/CCR7/PRKCB/PTPRC/TRAT1/UBASH3A/FCRL5/PTPN6/PRKCH/NFAM1/LCK/DUSP22/GBP1/CD300A
KEGG_NEUROACTIVE_LIGAND_RECEPTOR_INTERACTION	270	0.647357	1.53923	0.0001	0.00521558	0.00440088	5250	tags=41%, list=16%, signal=35%	GLRA3/P2RX5/TACR1/GRM2/CNR1/P2RX1/GRID1/ADCYAP1R1/P2RY8/LPAR3/PRLHR/P2RY6/GABBR2/GRM5/GRIA4/GRIN2A/ADRB2/GRIA3/GRID2/NR3C1/CHRNA4/GLP1R/P2RX7/GRM4/GRIK5/GLRA1/CHRM5/C3AR1/P2RY10/GRM1/GABRG2/SSTR3/HRH2/GABRP/CYSLTR1/GZMA/SSTR2/OPRM1/CHRNA1/GIPR/GRM3/ADRA1D/RXFP1/CALCR/CNR2/MTNR1A/PTGIR/TACR2/CHRNB2/ADORA2A/GRIA2/GRIK1/GRIK3/CHRNB1/SCTR/CHRNB4/NMUR1/MCHR2/GRIN3B/GABRR1/GRIN2C/NPY1R/GABRA6/S1PR1/PTH…
GO_THYMIC_T_CELL_SELECTION	19	0.770256	1.53908	0.00416137	0.056348	0.0475461	3211	tags=58%, list=10%, signal=52%	DOCK2/ZAP70/CCR7/GLI3/CD28/CD3E/CD3D/AIRE/JAG2/SPN/ITPKB
HALLMARK_ALLOGRAFT_REJECTION	196	0.650042	1.53796	0.00010004	0.00521558	0.00440088	6135	tags=48%, list=18%, signal=39%	ZAP70/CD79A/CD247/CCL19/ITGAL/ICOSLG/HDAC9/IL12RB1/IL16/WAS/PRKCB/PTPRC/CD7/CXCL13/IL18RAP/HCLS1/IL2RB/MAP4K1/TRAT1/ITK/CD2/CD96/CFP/CRTAM/IL13/CD3G/CCL5/SIT1/IRF4/FASLG/CD28/CSK/IL2RA/IL12B/TLR1/NCF4/HLA-DQA1/CD3E/KLRD1/PTPN6/GZMA/KRT1/IL27RA/CD3D/CCR5/RPL3L/CD80/STAB1/STAT4/LCK/STAT1/ST8SIA4/CCR2/CD4/CD8B/FCGR2B/TLR6/FGR/ETS1/IFNAR2/GPR65/TGFB2/SPI1/IL10/F2/CD8A/HLA-DMA/ITGB2/ICAM1/CD40/IL18/CD…
GO_REGULATION_OF_B_CELL_ACTIVATION	119	0.657963	1.53676	0.000100412	0.00521558	0.00440088	7186	tags=55%, list=21%, signal=44%	IGHD/ZAP70/TNFRSF13C/TNFRSF13B/IGHE/SLA2/PTPRC/TBC1D10C/SASH3/IGHA1/TICAM1/CD38/IGHM/TNFRSF4/IL13/IGHG2/MZB1/NCKAP1L/IGHG3/TRDC/CD28/FOXP3/CD27/BTK/PTPN6/CTLA4/IL27RA/NFAM1/PRDM1/CHRNB2/IGHV3-23/IGLL5/IGLC1/IL10/TBX21/IGKC/CD300A/CD40/TNFAIP3/GPR183/IGHG4/MNDA/NFATC2/MEF2C/BANK1/IGLC2/IGLC7/TNFSF4/SFRP1/IFNG/FOXJ1/IGHA2/TNIP2/BCL6/FAS/BST1/NOD2/IKZF3/TNFSF13/BCL2/BAD/ATM/ADA/INHA/IGLC3/IGHG1
GO_POSITIVE_REGULATION_OF_ALPHA_BETA_T_CELL_ACTIVATION	51	0.68836	1.53614	0.000519534	0.0149954	0.012653	4910	tags=49%, list=15%, signal=42%	ZBTB16/ZAP70/CCL19/IL12RB1/SASH3/CD244/NCKAP1L/GLI3/RASAL3/CD28/EBI3/IL12B/FOXP3/CD3E/CD80/CCR2/PRKCQ/ITPKB/LGALS9/IL18/CD86/IL12A/TNFSF4/IL23A/IFNG
GO_MODULATION_OF_EXCITATORY_POSTSYNAPTIC_POTENTIAL	30	0.723647	1.53563	0.00240044	0.0400209	0.0337694	4011	tags=47%, list=12%, signal=41%	NRXN1/LRRK2/CUX2/WNT7A/PTK2B/RELN/STX1B/NETO1/NLGN1/NLGN4X/DLG4/RIMS1/NLGN3/CELF4
GO_LONG_TERM_SYNAPTIC_POTENTIATION	39	0.703413	1.5355	0.00106338	0.0231929	0.01957	4252	tags=41%, list=13%, signal=36%	PTK2B/GRIN2A/LRRTM1/TNR/SNAP25/RELN/LRRTM2/SYT12/NLGN1/DRD1/RIMS1/GFAP/S100B/NLGN3/NR2E1/SLC8A2
GO_POSITIVE_REGULATION_OF_CYTOKINE_BIOSYNTHETIC_PROCESS	57	0.682193	1.53287	0.000413693	0.0127971	0.0107981	4910	tags=46%, list=15%, signal=39%	TNFRSF13C/TICAM1/IRF4/IL27/CD28/EBI3/AZU1/IL12B/TLR1/CD3E/TLR8/CD80/TNFRSF8/IRF1/HMOX1/FCER1A/CCR2/CD4/TLR6/LBP/SPN/PRKCQ/CD86/LTB/TLR9/IFNG
GO_LYMPHOCYTE_MEDIATED_IMMUNITY	142	0.652743	1.53245	0.0001002	0.00521558	0.00440088	8191	tags=58%, list=24%, signal=44%	IGHD/POU2F2/MYO1G/IGHE/CR2/CR1/SLA2/SLAMF1/IGHA1/SLAMF7/IGHM/CRTAM/IGHG2/IGKV3D-11/IGKV4-1/IGHG3/C7/TRDC/SUSD4/KLRC2/FOXP3/CLU/CD27/KLRD1/PTPN6/PRKCD/TLR8/CADM1/IGKV3D-20/IGKV1-5/LYST/IGHV3-23/C9/IGLL5/MICB/IGLC1/CD8A/IGKC/ICAM1/IGHG4/C8A/RFTN1/GAPT/IGLC2/RAB27A/IGLC7/SLC11A1/BATF/C5/IGKV3-20/C6/AICDA/RNF168/IRF7/GATA3/C4BPB/C4A/IGHA2/FAS/MASP2/RAET1G/C8G/ULBP3/UNC13D/C1S/IL31RA/CORO1A/C1QC/IGLC3…
GO_REGULATION_OF_B_CELL_RECEPTOR_SIGNALING_PATHWAY	13	0.812574	1.53184	0.00547778	0.0649904	0.0548385	1805	tags=54%, list=5%, signal=51%	STAP1/LPXN/PRKCB/FCRL5/PTPN6/PRKCH/NFAM1
REACTOME_NCAM1_INTERACTIONS	39	0.701069	1.53038	0.00116972	0.024672	0.0208181	6399	tags=49%, list=19%, signal=39%	COL4A3/NCAM1/COL2A1/CACNA1S/CACNA1G/ST8SIA2/NCAN/GDNF/COL9A1/ST8SIA4/GFRA1/CNTN2/COL4A2/COL4A4/GFRA2/CACNB1/COL4A1/COL4A5/PSPN
GO_B_CELL_MEDIATED_IMMUNITY	95	0.660621	1.52949	0.00010099	0.00521558	0.00440088	8150	tags=59%, list=24%, signal=45%	IGHD/POU2F2/IGHE/CR2/CR1/SLA2/IGHA1/IGHM/IGHG2/IGKV3D-11/IGKV4-1/IGHG3/C7/TRDC/SUSD4/CLU/CD27/PRKCD/TLR8/IGKV3D-20/IGKV1-5/IGHV3-23/C9/IGLL5/IGLC1/IGKC/IGHG4/C8A/GAPT/IGLC2/IGLC7/BATF/C5/IGKV3-20/C6/AICDA/RNF168/IRF7/C4BPB/C4A/IGHA2/FAS/MASP2/C8G/C1S/C1QC/IGLC3/IGHG1/IL13RA2/CD40LG/C1QA/SERPING1/INPP5D/C1QB/FCER1G/IGKV2-40
GO_LOCOMOTORY_EXPLORATION_BEHAVIOR	11	0.83331	1.52871	0.00585087	0.0675498	0.0569981	3079	tags=55%, list=9%, signal=50%	LRRK2/TNR/PRKCE/LSAMP/SLC4A10/DLG4
GO_REGULATION_OF_NEUROTRANSMITTER_RECEPTOR_ACTIVITY	30	0.720367	1.52867	0.00261866	0.0419904	0.0354313	3891	tags=40%, list=12%, signal=35%	NRXN1/CRHBP/PTK2B/CACNG2/RELN/NLGN1/OPRM1/CACNG3/DLG4/MAPK8IP2/MEF2C/NLGN3
GO_NEGATIVE_REGULATION_OF_INTERLEUKIN_6_PRODUCTION	32	0.715115	1.52832	0.00216943	0.0375305	0.031668	5232	tags=62%, list=16%, signal=53%	NLRC3/IRAK3/SLAMF1/NCKAP1L/CSK/FOXP3/GHRL/NLRP12/ARRB1/ORM1/IL10/HAVCR2/TNFAIP3/KLF2/BANK1/ARRB2/HGF/TLR9/NLRX1/FOXJ1
GO_DENDRITIC_CELL_CHEMOTAXIS	16	0.783791	1.52752	0.00567644	0.0665163	0.0561261	4134	tags=56%, list=12%, signal=49%	PIK3CG/CCL19/CCR7/CCL5/CCR5/CXCR1/CCR2/CXCR2/CCR6
GO_POSITIVE_REGULATION_OF_TUMOR_NECROSIS_FACTOR_SUPERFAMILY_CYTOKINE_PRODUCTION	56	0.680356	1.52642	0.00041395	0.0127971	0.0107981	4957	tags=41%, list=15%, signal=35%	RASGRP1/CCL19/SASH3/TICAM1/CD2/CD36/AZU1/IL12B/TLR1/CLU/ADAM8/TNFRSF8/CCR2/CARD9/LBP/SPN/HAVCR2/LGALS9/CD86/IL23A/TLR9/IFNG/LY96
GO_POSITIVE_REGULATION_OF_B_CELL_ACTIVATION	84	0.662468	1.52531	0.000202943	0.00789317	0.00666022	6577	tags=51%, list=20%, signal=41%	IGHD/ZAP70/TNFRSF13C/IGHE/PTPRC/SASH3/IGHA1/TICAM1/CD38/IGHM/TNFRSF4/IL13/IGHG2/NCKAP1L/IGHG3/TRDC/CD28/CD27/BTK/PRDM1/CHRNB2/IGHV3-23/IGLL5/IGLC1/TBX21/IGKC/CD40/GPR183/IGHG4/NFATC2/MEF2C/IGLC2/IGLC7/TNFSF4/IFNG/IGHA2/TNIP2/BCL6/BST1/NOD2/TNFSF13/BCL2/BAD
GO_INDOLE_CONTAINING_COMPOUND_METABOLIC_PROCESS	25	0.735529	1.52526	0.00470483	0.0604245	0.0509859	4364	tags=56%, list=13%, signal=49%	KMO/SLC34A1/ATP2B2/GRIN2A/IDO1/KYNU/PDE1B/HAAO/AANAT/ASMT/IDO2/TDO2/SRD5A1/RNF180
GO_RESPONSE_TO_POTASSIUM_ION	12	0.819593	1.52455	0.00667161	0.074063	0.0624939	3640	tags=50%, list=11%, signal=45%	CRHBP/SLC34A1/KCNJ1/CLU/KCNC1/GNRH1
GO_HUMORAL_IMMUNE_RESPONSE_MEDIATED_BY_CIRCULATING_IMMUNOGLOBULIN	65	0.671734	1.52409	0.000410635	0.0127971	0.0107981	7186	tags=57%, list=21%, signal=45%	IGHD/IGHE/CR2/CR1/IGHA1/IGHM/IGHG2/IGKV3D-11/IGKV4-1/IGHG3/C7/TRDC/SUSD4/CLU/IGKV3D-20/IGKV1-5/IGHV3-23/C9/IGLL5/IGLC1/IGKC/IGHG4/C8A/IGLC2/IGLC7/C5/IGKV3-20/C6/C4BPB/C4A/IGHA2/MASP2/C8G/C1S/C1QC/IGLC3/IGHG1
GO_NEGATIVE_REGULATION_OF_LEUKOCYTE_MEDIATED_IMMUNITY	46	0.688576	1.52404	0.000839454	0.0203698	0.0171879	7550	tags=60%, list=23%, signal=46%	JAK3/CR1/PTPRC/SLAMF1/SUSD4/FOXP3/PTPN6/IL7R/CD84/BST2/HMOX1/CCR2/SPN/DUSP22/HAVCR2/CD300A/LILRB1/LGALS9/ARRB2/FOXJ1/C4BPB/BCL6/CEACAM1/IL20RB/BCR/IL13RA2/MICA/SERPINB4
GO_REGULATION_OF_INTERLEUKIN_1_SECRETION	30	0.717997	1.52364	0.0030551	0.0457764	0.0386259	2364	tags=37%, list=7%, signal=34%	CCL19/CCR7/AIM2/PML/P2RX7/NLRP1/APOA1/NLRP2/SAA1/NLRP12/CCR2
REACTOME_CLASS_C_3_METABOTROPIC_GLUTAMATE_PHEROMONE_RECEPTORS	14	0.799319	1.52289	0.00615793	0.0699174	0.0589959	1584	tags=43%, list=5%, signal=41%	GRM2/GABBR2/TAS1R3/GRM4/GRM1/GRM3
GO_MEMBRANE_DEPOLARIZATION_DURING_CARDIAC_MUSCLE_CELL_ACTION_POTENTIAL	14	0.799282	1.52282	0.00615793	0.0699174	0.0589959	3652	tags=57%, list=11%, signal=51%	SCN4B/SCN2B/CACNA1G/ATP1A2/CACNA2D1/SLC8A1/SCN5A/SCN3B
GO_CELLULAR_DEFENSE_RESPONSE	53	0.681334	1.52258	0.000415369	0.0127971	0.0107981	4957	tags=51%, list=15%, signal=43%	CD19/NCF1/PTK2B/TRAT1/ITK/KLRC3/GAGE1/KLRC2/CCR9/CCR5/TCIRG1/ADORA2A/SH2D1A/LSP1/CCR2/CCR3/C5AR1/LBP/SPN/CD160/CXCR2/CD5L/MNDA/KLRC4/CCR6/GNLY/LY96
GO_LEUKOCYTE_PROLIFERATION	86	0.660289	1.5218	0.000202778	0.00789317	0.00666022	6045	tags=43%, list=18%, signal=35%	MS4A1/PIK3CG/DOCK2/CD79A/SLAMF6/CR2/CD180/PTPRC/SLAMF1/CRTAM/TNFRSF4/P2RX7/EBI3/CLU/PRKCD/IMPDH1/IL7R/CADM1/DOCK8/FLT3/IL10/CD40/LILRB1/MEF2C/CD86/GAPT/CSF1/TNFSF4/SLC11A1/IL23A/FYN/IFNW1/BAX/NPR3/IL15/SATB1/CCND3
HALLMARK_INTERFERON_ALPHA_RESPONSE	90	0.658598	1.52151	0.000202388	0.00789317	0.00666022	6697	tags=53%, list=20%, signal=43%	MX1/CMPK2/ISG15/SELL/STAT2/USP18/SAMD9/RSAD2/SP110/TMEM140/DHX58/BST2/IFIT3/IRF1/OASL/GBP4/MOV10/IRF9/IFIH1/LAMP3/IFI44L/SAMD9L/UBE2L6/EIF2AK2/DDX60/HERC6/BATF2/TRIM25/PARP14/CSF1/TRIM14/ISG20/EPSTI1/CASP8/RNF31/IRF7/PARP9/IFITM3/RTP4/IFIT2/OAS1/IFI44/IL15/UBA7/SLC25A28/WARS/C1S/OGFR
GO_NEGATIVE_REGULATION_OF_CALCIUM_MEDIATED_SIGNALING	18	0.767152	1.52138	0.00617644	0.0699826	0.0590509	447	tags=28%, list=1%, signal=27%	TRDN/ACTN3/SLA2/GSTM2/ITPR1
GO_PURINERGIC_NUCLEOTIDE_RECEPTOR_SIGNALING_PATHWAY	22	0.745993	1.52091	0.00500512	0.0616811	0.0520461	5671	tags=68%, list=17%, signal=57%	P2RX5/P2RX1/P2RY8/P2RY6/P2RX7/P2RY10/GPR171/P2RX3/P2RY14/P2RY13/P2RX4/P2RX6/GPR34/P2RY4/P2RY2
GO_G_PROTEIN_COUPLED_PURINERGIC_RECEPTOR_SIGNALING_PATHWAY	20	0.755369	1.52079	0.00574713	0.0668764	0.0564299	5671	tags=70%, list=17%, signal=58%	P2RY8/P2RY6/P2RY10/GPR171/ADORA2A/P2RY14/P2RY13/ADORA1/ADCY5/ADORA3/GPR34/GNAI2/P2RY4/P2RY2
REACTOME_ANTIGEN_ACTIVATES_B_CELL_RECEPTOR_LEADING_TO_GENERATION_OF_SECOND_MESSENGERS	29	0.718234	1.52013	0.00382723	0.0529143	0.0446488	1177	tags=24%, list=4%, signal=23%	CD19/BLK/CD79B/CD79A/VAV1/PIK3CD/BTK
KEGG_T_CELL_RECEPTOR_SIGNALING_PATHWAY	104	0.6539	1.51939	0.000201471	0.00789317	0.00666022	4306	tags=37%, list=13%, signal=32%	PIK3CG/ZAP70/AKT2/RASGRP1/CD247/VAV1/GRAP2/PTPRC/PAK3/ITK/PDCD1/PIK3R5/CD3G/PIK3CD/CD28/MAPK11/CD3E/PTPN6/CTLA4/CD3D/NFKBIB/IKBKG/LCK/PAK6/NFATC1/CD4/CD8B/MAPK12/AKT3/PRKCQ/ICOS/IL10/CD8A/LAT/NFATC2/MAP3K14/CHP2/PPP3CC
GO_ALPHA_BETA_T_CELL_ACTIVATION	53	0.679896	1.51936	0.000415369	0.0127971	0.0107981	2168	tags=30%, list=6%, signal=28%	LY9/DOCK2/ZAP70/SLAMF6/TNFSF8/ITK/FUT7/IRF4/PLA2G2D/IL12B/FOXP3/RSAD2/EOMES/RORA/IRF1/RELB
HALLMARK_IL6_JAK_STAT3_SIGNALING	86	0.659075	1.519	0.000202778	0.00789317	0.00666022	6167	tags=48%, list=18%, signal=39%	IL12RB1/ITGA4/INHBE/CXCL13/CD38/PIK3R5/CNTFR/STAT2/IL3RA/CD36/EBI3/IL2RA/CRLF2/IL17RA/IL9R/IRF1/CSF3R/HMOX1/STAT1/IL1R1/CSF2RA/TYK2/TNFRSF1B/OSMR/IRF9/TNFRSF1A/IL18R1/SOCS1/ITGB3/PIM1/CSF1/CSF2RB/LTB/A2M/PTPN1/CBL/CXCL9/FAS/MYD88/TLR2/BAK1
GO_REGULATION_OF_INTERLEUKIN_2_BIOSYNTHETIC_PROCESS	18	0.76582	1.51874	0.00652605	0.0730384	0.0616294	3939	tags=56%, list=12%, signal=49%	IRF4/CD28/FOXP3/CD3E/LAG3/CD80/CD4/CARD9/PRKCQ/CD86
BIOCARTA_IL22BP_PATHWAY	16	0.779203	1.51858	0.006386	0.0719113	0.0606784	2627	tags=44%, list=8%, signal=40%	JAK3/IL10RA/STAT2/STAT4/STAT1/IL22RA2/TYK2
GO_POSITIVE_REGULATION_OF_EXCITATORY_POSTSYNAPTIC_POTENTIAL	21	0.748737	1.51844	0.00548697	0.0649904	0.0548385	3891	tags=52%, list=12%, signal=46%	NRXN1/CUX2/WNT7A/PTK2B/RELN/STX1B/NETO1/NLGN1/DLG4/RIMS1/NLGN3
GO_REGULATION_OF_FATTY_ACID_BETA_OXIDATION	15	0.786706	1.51741	0.00752059	0.0790094	0.0666677	1315	tags=27%, list=4%, signal=26%	AKT2/CNR1/ABCD2/PLIN5
GO_REGULATION_OF_CALCIUM_MEDIATED_SIGNALING	73	0.664021	1.51704	0.000305998	0.0106208	0.00896179	5212	tags=44%, list=16%, signal=37%	P2RX5/ZAP70/LRRK2/TRDN/ACTN3/SLA2/PTK2B/GSTM2/ITPR1/TRAT1/JPH4/NRG1/CD3E/NOS1/IGF1/MYO5A/JPH3/FCER1A/CD4/HAP1/P2RX3/PRKACA/P2RX4/CMKLR1/CD8A/GBP1/CHP2/PKD2/RCAN1/LMCD1/SLC9A1/ATP2B4
GO_REGULATION_OF_INFLAMMATORY_RESPONSE_TO_ANTIGENIC_STIMULUS	15	0.785778	1.51562	0.00799809	0.0823548	0.0694905	3399	tags=53%, list=10%, signal=48%	CNR1/CCR7/CD28/IL12B/FCER1A/SPN/ADCYAP1/IL10
GO_NEGATIVE_REGULATION_OF_ADAPTIVE_IMMUNE_RESPONSE	35	0.702099	1.51532	0.00236432	0.0397728	0.0335601	5791	tags=51%, list=17%, signal=43%	JAK3/CR1/PTPRC/IL1RL1/SLAMF1/SUSD4/FOXP3/IL33/PTPN6/IL7R/SPN/DUSP22/HAVCR2/LILRB1/TNFSF4/FOXJ1/C4BPB/BCL6
GO_ACTION_POTENTIAL	92	0.655608	1.51505	0.000202388	0.00789317	0.00666022	6920	tags=59%, list=21%, signal=47%	SCN4A/P2RX1/CACNA1S/SCN4B/SCN9A/SCN2B/CACNA1G/CHRNA4/SCN11A/GLRA1/ATP1A2/TPCN2/SCN2A/CACNA2D1/KCNB1/KCNE1/SCN10A/KCNA1/CHRNA1/SNTA1/FGF12/CHRNB2/SLC8A1/CHRNB4/SCN5A/CLDN19/P2RX3/DRD1/P2RX4/CATSPER1/SCN3B/GJA5/CATSPER4/CATSPER3/KCNH2/SCN3A/HCN4/KCNMB2/CNTNAP1/KCNA2/GJC1/KCNA5/CLCN1/KCND2/NEDD4L/MYH14/SCN7A/SCN8A/AKAP6/RYR2/CACNA1E/SCN1A/KCNE2/DMD
REACTOME_CHEMOKINE_RECEPTORS_BIND_CHEMOKINES	50	0.679918	1.51467	0.00125013	0.0259409	0.0218888	6528	tags=52%, list=19%, signal=42%	CXCR5/CCL19/CCR7/CXCL13/CCL5/CCR4/CCR9/CXCR6/CCR5/CXCR1/CCR2/PPBP/CCR3/CXCR2/CXCR3/CCR6/CCL17/CCR8/CCL22/CCL11/XCR1/CXCL12/CXCL9/XCL2/CCL25/CCL27
GO_POSITIVE_REGULATION_OF_T_HELPER_1_TYPE_IMMUNE_RESPONSE	15	0.785056	1.51423	0.00823684	0.0837751	0.0706889	4542	tags=60%, list=14%, signal=52%	CCL19/IL12RB1/IL12B/IL27RA/CD80/CCR2/SLC11A1/NLRP10/IL23A
GO_REGULATION_OF_SEQUESTERING_OF_CALCIUM_ION	102	0.652329	1.51406	0.000201715	0.00789317	0.00666022	6920	tags=49%, list=21%, signal=39%	TRDN/CCL19/CCR7/RYR1/PTPRC/PTK2B/GSTM2/ITPR1/CASQ1/TRPC1/IL13/JPH4/P2RX7/ATP1A2/TPCN2/TEX101/FCRL5/PTPN6/PRKCE/CCR5/NOS1/MYO5A/CHERP/MCOLN1/LCK/SLC8A1/JPH3/HAP1/DRD1/PRKACA/HTR2C/F2/SLC25A23/CXCR3/RASA3/PKD2/PRKD1/TRPA1/HRC/CXCL9/BAX/BDKRB1/RYR3/F2RL3/FGF2/AKAP6/RYR2/CLIC2/CORO1A/DMD
GO_REGULATION_OF_NEUTROPHIL_CHEMOTAXIS	25	0.730084	1.51397	0.00537695	0.0641026	0.0540894	4715	tags=48%, list=14%, signal=41%	CCL19/CCR7/NCKAP1L/C3AR1/RAC2/C5AR1/LBP/JAM3/THBS4/SLIT2/IL23A/CAMK1D
GO_POSITIVE_REGULATION_OF_ADAPTIVE_IMMUNE_RESPONSE	68	0.664868	1.51318	0.000614376	0.0168462	0.0142147	5132	tags=40%, list=15%, signal=34%	FCER2/CD226/CCL19/TNFRSF13C/IL12RB1/SASH3/P2RX7/CD28/IL12B/FOXP3/RSAD2/IL27RA/CD80/FCER1A/CCR2/CD4/PRKCQ/EIF2AK4/TBX21/CD40/IL12A/TNFSF4/SLC11A1/NLRP10/IL23A/IFNG/GATA3
GO_REGULATION_OF_ION_HOMEOSTASIS	194	0.639602	1.51305	0.00010003	0.00521558	0.00440088	6929	tags=48%, list=21%, signal=39%	P2RX5/TACR1/LRRK2/WNK3/TRDN/CCL19/ADCYAP1R1/CCR7/RYR1/PTPRC/PTK2B/SLC30A10/GSTM2/SCN2B/ITPR1/CASQ1/CACNA1G/TRPC1/PML/IL13/JPH4/P2RX7/HSH2D/ATP1A2/TPCN2/TEX101/SLC30A3/FCRL5/NGFR/PTPN6/PRKCE/SCN10A/CA2/CCR5/NOS1/TRPC3/MYO5A/CA7/FGF12/CHERP/MCOLN1/LCK/KNG1/SLC8A1/JPH3/NPR1/SCN5A/CD4/ALOX12/MLLT11/HAP1/P2RX3/DRD1/PRKACA/P2RX4/HTR2C/ADORA1/F2/SCN3B/GJA5/SLC25A23/CXCR3/KDR/HCN4/EDNRB/RASA3/PKD2/PRKD1/…
GO_NEGATIVE_REGULATION_OF_CYTOKINE_PRODUCTION_INVOLVED_IN_IMMUNE_RESPONSE	20	0.751043	1.51208	0.00678161	0.0749805	0.0632682	5791	tags=60%, list=17%, signal=50%	JAK3/IRAK3/SLAMF1/FOXP3/APOA1/BST2/HMOX1/TGFB2/IL10/LILRB1/TGFB3/BCL6
GO_PEPTIDYL_TYROSINE_AUTOPHOSPHORYLATION	39	0.692517	1.51171	0.00202042	0.036209	0.030553	3284	tags=36%, list=10%, signal=32%	BLK/ZAP70/JAK3/PTK2B/ROS1/ITK/CSK/BTK/LCK/ABL2/TXK/TYK2/FGR/HCK
BIOCARTA_GRANULOCYTES_PATHWAY	12	0.812426	1.51122	0.00864838	0.0862322	0.0727623	4910	tags=83%, list=15%, signal=71%	ITGAL/SELL/SELP/SELPLG/PECAM1/ITGAM/ITGB2/ICAM1/C5/IFNG
GO_POSITIVE_REGULATION_OF_T_CELL_PROLIFERATION	91	0.653366	1.51025	0.000202347	0.00789317	0.00666022	5063	tags=43%, list=15%, signal=37%	SPTA1/ZAP70/CCL19/TNFRSF13C/JAK3/ICOSLG/IL12RB1/PTPRC/SASH3/CD244/SLAMF1/CCL5/NCKAP1L/RASAL3/CD28/EBI3/IL2RA/IL12B/FOXP3/CD3E/IGF1/CD80/PDCD1LG2/CCR2/CD4/VCAM1/SPN/TMIGD2/PRKCQ/HAVCR2/LGALS9/IL18/CD86/CD274/IL12A/TNFSF4/IL23A/IFNG/LEP/DHPS
GO_ANTIGEN_RECEPTOR_MEDIATED_SIGNALING_PATHWAY	183	0.638812	1.50846	0.00010003	0.00521558	0.00440088	5522	tags=38%, list=16%, signal=32%	IGHD/CD19/BLK/KLHL6/ZAP70/CD79B/CD79A/CD247/IGHE/WAS/GRAP2/SLA2/PRKCB/PTPRC/PAK3/TRAT1/IGHA1/ITK/CD38/IGHM/IGHG2/CD3G/NCKAP1L/PIK3CD/IGHG3/TRDC/CD28/CSK/FOXP3/BTK/LAX1/HLA-DQA1/CD3E/PTPN6/CTLA4/LAT2/CD3D/TRAC/NFAM1/IKBKG/LCK/TRBC1/CD4/TXK/IGHV3-23/IGLL5/PRKCQ/IGLC1/THEMIS/IGKC/PAG1/IGHG4/MNDA/LAT/NFATC2/MEF2C/RFTN1/IGLC2/IGLC7/RNF31/PSMD2/PSMC4/FYN/IFNG/STK11/GATA3/SKAP1/PRKD2/IGHA2
GO_POSITIVE_REGULATION_OF_CELL_ADHESION_MEDIATED_BY_INTEGRIN	17	0.766091	1.50802	0.0080872	0.0828976	0.0699485	3322	tags=47%, list=10%, signal=42%	ZAP70/CXCL13/CCL5/NCKAP1L/PTPN6/PIEZO1/SFRP2/TGFB2
GO_DENDRITIC_CELL_MIGRATION	21	0.743362	1.50754	0.00685871	0.0753771	0.0636028	4526	tags=57%, list=14%, signal=49%	PIK3CG/CCL19/CCR7/CCL5/CCR5/NLRP12/CXCR1/CCR2/DOCK8/CXCR2/CCR6/NLRP10
GO_REGULATION_OF_FATTY_ACID_OXIDATION	27	0.719557	1.5066	0.00465735	0.0602982	0.0508793	6079	tags=44%, list=18%, signal=36%	AKT2/CNR1/ABCD2/PLIN5/ACADL/SIRT4/MLYCD/C1QTNF2/FABP3/PDK4/TYSND1/CPT1A
GO_CELLULAR_RESPONSE_TO_ESTRADIOL_STIMULUS	29	0.71172	1.50635	0.00470202	0.0604245	0.0509859	4731	tags=45%, list=14%, signal=39%	ESR2/CRHBP/SSTR3/ESR1/SSTR2/IGF1/RAMP3/CCDC62/IL10/SRD5A1/RUVBL2/SFRP1/NEFH
GO_LEUKOCYTE_MEDIATED_IMMUNITY	181	0.637753	1.50574	0.00010004	0.00521558	0.00440088	8191	tags=54%, list=24%, signal=41%	IGHD/PIK3CG/RASGRP1/CAMK4/POU2F2/MYO1G/IGHE/CR2/CR1/SLA2/SLAMF1/IGHA1/SLAMF7/IGHM/CRTAM/IL6R/IGHG2/IGKV3D-11/IGKV4-1/PIK3CD/IGHG3/C7/TRDC/SUSD4/AZU1/KLRC2/FOXP3/CLU/CD27/KLRD1/PTPN6/LAT2/PRKCD/TLR8/CADM1/IGKV3D-20/IGKV1-5/LYST/PPBP/IGHV3-23/CTSG/C9/IGLL5/MICB/IGLC1/GATA2/CD8A/IGKC/ICAM1/IGHG4/LAT/C8A/RFTN1/GAPT/IGLC2/STXBP2/RAB27A/IGLC7/SLC11A1/BATF/C5/IGKV3-20/C6/AICDA/RNF168/IRF7/GATA3/C4BPB/C4…
GO_POSITIVE_REGULATION_OF_SYNAPSE_ASSEMBLY	55	0.671781	1.50545	0.000724713	0.0189254	0.0159691	5151	tags=42%, list=15%, signal=35%	NRXN1/CUX2/WNT7A/SLITRK2/LRRTM1/EEF2K/FLRT1/NTRK1/LRRTM2/GHRL/LRRN3/NLGN1/LRTM2/SLITRK4/CBLN2/CBLN1/SLITRK5/CLSTN3/NLGN3/LRRC4B/NTRK3/SYNDIG1/SLITRK3
GO_B_CELL_ACTIVATION	129	0.64287	1.50481	0.000100271	0.00521558	0.00440088	6631	tags=43%, list=20%, signal=34%	MS4A1/ZAP70/CD79B/CD79A/CXCR5/POU2F2/JAK3/ICOSLG/HDAC9/CR2/ITGA4/CD180/PRKCB/PTPRC/PTK2B/CHRNA4/PIK3CD/NTRK1/LYL1/BTK/LAX1/HHEX/LAT2/PRKCD/IL7R/ONECUT1/NFAM1/BST2/CHRNB2/AKAP17A/VCAM1/FLT3/IL10/CD40/GPR183/CMTM7/MEF2C/BANK1/CD86/GAPT/HDAC4/CASP8/BATF/AICDA/RNF168/IFNW1/POLM/BCL6/BAX/BAK1/MFNG/IKZF3/NKX2-3/BCL2/ATM
GO_POSITIVE_REGULATION_OF_CYTOKINE_SECRETION	90	0.65136	1.50479	0.000202388	0.00789317	0.00666022	5132	tags=40%, list=15%, signal=34%	RASGRP1/CCL19/AIM2/IL1RL1/CLEC4E/CD244/IL26/SLAMF1/CD2/CRTAM/CLEC6A/P2RX7/MAPK11/NLRP1/IL33/CHIA/IL17RA/NLRP2/SAA1/CADM1/NLRP12/FCN1/CCR2/TRPV4/CLEC9A/FGR/CD34/IL10/HAVCR2/CSF1R/LGALS9/CD274/C5/NLRP10/IFNG/GATA3
PID_PI3KCI_PATHWAY	48	0.677603	1.50458	0.00125353	0.0259409	0.0218888	3825	tags=31%, list=11%, signal=28%	PIK3CG/BLK/ZAP70/PIK3R6/ITK/PIK3R5/SGK1/PIK3CD/BTK/LCK/FGR/INPPL1/DAPP1/HCK/LAT
GO_REGULATION_OF_CALCIUM_ION_TRANSPORT_INTO_CYTOSOL	89	0.651498	1.50436	0.000202409	0.00789317	0.00666022	7303	tags=52%, list=22%, signal=41%	P2RX5/TRDN/ADCYAP1R1/PTK2B/GSTM2/CASQ1/TRPC1/PML/IL13/JPH4/P2RX7/ATP1A2/TEX101/FCRL5/PTPN6/PRKCE/NOS1/TRPC3/MYO5A/SLC8A1/JPH3/CD4/HAP1/P2RX3/DRD1/PRKACA/P2RX4/F2/CXCR3/PKD2/PRKD1/HRC/CXCL9/BAX/BAK1/BDKRB1/F2RL3/AKAP6/EPO/RYR2/BCL2/CLIC2/CORO1A/DMD/ANK2/JPH1
BIOCARTA_TH1TH2_PATHWAY	19	0.752633	1.50386	0.00832274	0.0840074	0.0708849	4910	tags=58%, list=15%, signal=49%	IL12RB1/CD28/IL2RA/IL12B/IL18R1/CD40/IL18/CD86/IL12A/IL12RB2/IFNG
HALLMARK_INTERFERON_GAMMA_RESPONSE	194	0.635598	1.50358	0.00010003	0.00521558	0.00440088	7449	tags=56%, list=22%, signal=44%	MX1/MARCH1/IL2RB/CD38/CMPK2/SLAMF7/ISG15/PML/IL10RA/GPR18/CCL5/IRF4/IFIT1/STAT2/DDX58/USP18/IRF5/MX2/IDO1/KLRK1/SELP/HLA-DQA1/RSAD2/XAF1/PTPN6/IL18BP/GZMA/SP110/DHX58/BST2/IFIT3/SECTM1/STAT4/IRF1/NLRC5/OASL/OAS2/STAT1/ST8SIA4/CIITA/CD69/GBP4/UPP1/VCAM1/FCGR1A/OAS3/P2RY14/MT2A/IFNAR2/ST3GAL5/ITGB7/IRF9/VAMP5/IFIH1/CMKLR1/HLA-DMA/IFI44L/ICAM1/CD40/TNFAIP3/SAMD9L/UBE2L6/SAMHD1/TNFAIP2/EIF2AK2/DDX60/…
GO_CELLULAR_RESPONSE_TO_ZINC_ION	16	0.771474	1.50352	0.00875118	0.086463	0.072957	2952	tags=44%, list=9%, signal=40%	HVCN1/GLRA1/MT1H/MT1M/MT1G/MT1F/MT2A
REACTOME_PECAM1_INTERACTIONS	10	0.83195	1.50338	0.00870882	0.086463	0.072957	4856	tags=50%, list=14%, signal=43%	PTPN6/PECAM1/LCK/ITGB3/FYN
GO_ADENYLATE_CYCLASE_INHIBITING_G_PROTEIN_COUPLED_RECEPTOR_SIGNALING_PATHWAY	67	0.661432	1.50325	0.000820513	0.0200879	0.0169501	8932	tags=66%, list=27%, signal=48%	GRM2/ADCY9/GRM4/CHRM5/ADCY7/SSTR2/OPRM1/GRM3/GRIK3/APLP1/NPY1R/S1PR1/PSAPL1/GPR37L1/FFAR3/ADORA1/ADCY4/RXFP2/RGS1/ADCY5/INSL3/HTR1F/ADCY3/OPRD1/ADCY1/GNAI2/NPR3/FLNA/ADCY8/CHRM3/GRM7/MCHR1/SSTR5/OPRL1/CHRM1/GNAT3/GRM6/P2RY12/S1PR3/HTR1B/HRH4/ADCY2/GPR37/GNAI1
GO_POSITIVE_REGULATION_OF_INTERLEUKIN_4_PRODUCTION	22	0.737259	1.50311	0.00671141	0.0743543	0.0627397	7253	tags=73%, list=22%, signal=57%	SASH3/IRF4/CD28/FOXP3/IL33/CD3E/PRKCQ/HAVCR2/LGALS9/CD86/TNFSF4/GATA3/PRG2/EPX/IL20RB/CD40LG
PID_CONE_PATHWAY	23	0.733041	1.50277	0.0070255	0.0761951	0.064293	6649	tags=78%, list=20%, signal=63%	GRK1/GNGT2/GUCY2F/ARR3/GRK7/GUCY2D/RPE65/CNGB3/GNB5/RDH12/GNB3/RDH5/RGS9/LRAT/CNGA3/PDE6C/GUCA1B/GNAT2
GO_TOLERANCE_INDUCTION	11	0.818847	1.50217	0.00970995	0.0914523	0.0771669	5232	tags=73%, list=16%, signal=61%	C3AR1/FOXP3/CCR4/ICOS/HAVCR2/TNFAIP3/LGALS9/FOXJ1
GO_REGULATION_OF_SYNAPTIC_VESICLE_EXOCYTOSIS	20	0.745689	1.50131	0.00724138	0.0771101	0.0650651	1368	tags=30%, list=4%, signal=29%	LRRK2/RIMS4/SEPT5/GRIK5/STX1B/NLGN1
REACTOME_TRANSPORT_OF_ORGANIC_ANIONS	11	0.818245	1.50107	0.00983443	0.0921915	0.0777907	3362	tags=55%, list=10%, signal=49%	SLCO1C1/SLCO2A1/SLCO1A2/SLCO4C1/SLCO3A1/SLCO2B1
GO_T_CELL_DIFFERENTIATION_INVOLVED_IN_IMMUNE_RESPONSE	29	0.709026	1.50065	0.00513942	0.0624742	0.0527154	5132	tags=45%, list=15%, signal=38%	LY9/SLAMF6/CLEC4E/IRF4/IL12B/CLEC4D/EOMES/RORA/RELB/IL18R1/BATF/IFNG/GATA3
REACTOME_ABCA_TRANSPORTERS_IN_LIPID_HOMEOSTASIS	18	0.756544	1.50034	0.00932292	0.0897068	0.0756941	3861	tags=50%, list=12%, signal=44%	ABCG4/ABCD2/ABCA10/ABCA6/APOA1/ABCA7/ABCA3/ABCA9/ABCG8
BIOCARTA_INTRINSIC_PATHWAY	23	0.731705	1.50003	0.00736544	0.0781278	0.0659238	7704	tags=83%, list=23%, signal=64%	COL4A3/COL4A6/SERPINC1/KNG1/F2/KLKB1/F12/COL4A2/F11/PROC/COL4A4/FGG/FGA/COL4A1/FGB/COL4A5/F10/F8/SERPING1
GO_CELLULAR_RESPONSE_TO_ALKALOID	30	0.706816	1.49991	0.00447354	0.0584117	0.0492874	6577	tags=50%, list=20%, signal=40%	RYR1/CRHBP/SLC34A1/GSTM2/CCL5/NTRK1/OPRM1/SLC8A1/PPP1R9B/ICAM1/STAR/RYR3/KCNJ11/RYR2/BAD
GO_T_CELL_ACTIVATION_INVOLVED_IN_IMMUNE_RESPONSE	60	0.66462	1.4995	0.00051488	0.0149397	0.012606	5514	tags=40%, list=16%, signal=33%	LY9/SLAMF6/ITGAL/CLEC4E/APBB1IP/IRF4/IL12B/CLEC4D/EOMES/RORA/RELB/LCP1/EIF2AK4/CD1C/ICAM1/IL18R1/LILRB1/CD86/RAB27A/SLC11A1/BATF/IFNG/GATA3/IFNW1
REACTOME_G_ALPHA_I_SIGNALLING_EVENTS	185	0.634783	1.49922	0.00010004	0.00521558	0.00440088	7414	tags=51%, list=22%, signal=40%	CNR1/CXCR5/CCL19/CCR7/LPAR3/GABBR2/CXCL13/ADCY9/RGS11/GPR18/PNOC/CCL5/GNG7/C3AR1/RGS18/SSTR3/RGS19/NPB/CCR4/CCR9/ADCY7/GNGT2/CXCR6/SSTR2/OPRM1/CCR5/SAA1/CNR2/MTNR1A/CXCR1/KNG1/PYY/NMUR1/MCHR2/CCR2/NPY1R/PPBP/S1PR1/CCR3/C5AR1/ADRA2B/P2RY14/P2RY13/LPAR2/RGS6/ADORA1/ADCY4/CXCR2/GNB5/RGS1/GAL/HCAR3/GNB4/HCAR2/CXCR3/CCR6/GNGT1/GPR17/RGS7/ADCY5/C5/NPY5R/GNB3/S1PR5/APLNR/FPR1/ADORA3/HTR1F/RGS9/CCR8/ADCY…
GO_LYMPHOCYTE_DIFFERENTIATION	207	0.632644	1.4989	0.00010004	0.00521558	0.00440088	3797	tags=31%, list=11%, signal=28%	LY9/IKZF1/DOCK2/ZAP70/CD79B/CD79A/SLAMF6/POU2F2/VAV1/JAK3/HDAC9/TNFSF8/CCR7/PREX1/CR2/ITGA4/PTPRC/PTK2B/CLEC4E/SLAMF1/ITK/FUT7/IRF4/PIK3CD/GLI3/CD28/NTRK1/FLT3LG/PLA2G2D/IL12B/LYL1/FOXP3/CLEC4D/RSAD2/CD3E/HHEX/CD3D/EOMES/AIRE/IL7R/ONECUT1/NFAM1/RORA/IRF1/LCK/RHOH/RELB/CD4/JAG2/VCAM1/SPN/AXL/FLT3/ITPKB/SPI1/ZNF683/IL10/TBX21/THEMIS/CD8A/IL18R1/MAFB/GPR183/CMTM7
GO_RESPONSE_TO_ISOQUINOLINE_ALKALOID	29	0.707668	1.49777	0.00524877	0.0631579	0.0532923	5586	tags=38%, list=17%, signal=32%	TACR1/CNR1/CCL5/PRKCE/OPRM1/SRR/DRD1/PPP1R9B/GNAO1/TACR3/FGA
PID_TXA2PATHWAY	55	0.667717	1.49634	0.00113883	0.0242068	0.0204256	5499	tags=45%, list=16%, signal=38%	PIK3CG/BLK/PIK3R6/PRKCB/PLCB2/PIK3R5/MAPK11/PRKCE/PRKCD/PRKCH/ARR3/PTGIR/LCK/VCAM1/PRKACA/FGR/PRKCQ/HCK/GNB5/ICAM1/ARRB2/ROCK1/FYN/TBXA2R/GNAI2
GO_REGULATION_OF_SYNAPTIC_PLASTICITY	136	0.637921	1.49634	0.00010019	0.00521558	0.00440088	6267	tags=46%, list=19%, signal=38%	NCAM1/UNC13A/DGKI/SYP/PTK2B/ATP2B2/GRM5/CNTN4/GRIN2A/LRRTM1/CD38/FGF14/TNR/SNAP25/CAMK2A/RELN/JPH4/BCAN/HRH2/LRRTM2/KCNJ10/SYT12/NETO1/KCNB1/NLGN1/NOS1/DBN1/SHISA8/SHISA7/JPH3/LZTS1/SORCS3/ITPKA/P2RX3/DRD1/NRGN/DLG4/RIMS1/EIF2AK4/ADORA1/CNTN2/GFAP/S100B/PTPN5/MEF2C/NLGN3/NR2E1/RIN1/SLC8A2/EGR2/APOE/PPFIA3/DRD5/CRTC1/NCDN/CAMK2B/SHANK3/STAR/SHANK2/SIPA1L1/RAB3A/SLC8A3/BAIAP2
GO_REGULATION_OF_CD4_POSITIVE_ALPHA_BETA_T_CELL_ACTIVATION	37	0.689336	1.49614	0.00363753	0.05185	0.0437507	5132	tags=46%, list=15%, signal=39%	CCL19/JAK3/IL12RB1/SASH3/IRF4/NCKAP1L/IL27/IL12B/FOXP3/CD80/PRKCQ/LGALS9/CD86/TNFSF4/IL23A/IFNG/GATA3
GO_REGULATION_OF_B_CELL_MEDIATED_IMMUNITY	37	0.689287	1.49604	0.00363753	0.05185	0.0437507	5791	tags=49%, list=17%, signal=40%	FCER2/CD226/CR1/CD28/SUSD4/FOXP3/BTK/PTPN6/IL27RA/FCER1A/IL10/TBX21/CD40/TNFSF4/IFNG/FOXJ1/C4BPB/BCL6
REACTOME_NUCLEOTIDE_LIKE_PURINERGIC_RECEPTORS	16	0.767634	1.49604	0.010052	0.0934328	0.0788381	5671	tags=69%, list=17%, signal=57%	P2RY6/P2RY10/ADORA2A/P2RY14/P2RY13/ADORA1/GPR17/LPAR4/ADORA3/P2RY4/P2RY2
GO_PREPULSE_INHIBITION	12	0.804253	1.49602	0.0121077	0.105333	0.0888798	2773	tags=42%, list=8%, signal=38%	NRXN1/GRID2/SLC6A3/FABP7/DRD1
GO_CAMP_METABOLIC_PROCESS	34	0.69477	1.49565	0.00398621	0.054379	0.0458847	7850	tags=60%, list=23%, signal=46%	PDE7B/PDE2A/ADCY9/ADCY7/PDE4A/ADORA2A/PDE1B/ADCY4/PDE10A/CALCRL/ADM/ADCY5/PDE11A/ADCY3/ADCY1/NPR3/ADCY8/ADCY10/PDE3A/PTHLH/UCN2
GO_SODIUM_ION_TRANSMEMBRANE_TRANSPORT	84	0.649437	1.4953	0.000304414	0.0106208	0.00896179	6351	tags=55%, list=19%, signal=44%	SCN4A/SLC4A11/SCN4B/SLC34A1/SCN9A/SCN2B/HCN2/ABCB11/SCN11A/SLC24A4/ATP1A2/TRAPPC10/SCN2A/ATP1A4/SLC9A3/SCN10A/SLC4A9/SLC4A4/SLC13A1/SLC17A7/SLC4A5/SLC8A1/SCN5A/SLC13A4/SCNN1B/SLC23A1/SLC5A5/SCNN1G/SLC12A3/SCN3B/CATSPER4/SCN3A/TRPM2/SLC8A2/HCN4/SLC9A9/PKD2/SLC9A1/SCNN1D/SLC9A5/CNNM4/HCN1/SCN7A/SCN8A/SLC8A3/SLC9B1
GO_CYTOSOLIC_CALCIUM_ION_TRANSPORT	51	0.669929	1.49501	0.00187032	0.0340759	0.0287531	6449	tags=53%, list=19%, signal=43%	TRDN/CCL19/CCR7/RYR1/PTPRC/ITPR1/JPH4/P2RX7/TPCN2/CACNA2D1/PRKCE/CCR5/CHERP/MCOLN1/LCK/SLC8A1/JPH3/HTR2C/TRPM2/RASA3/PKD2/ATP2B4/TRPA1/SLC8A3/RYR3/FGF2/RYR2
REACTOME_NRAGE_SIGNALS_DEATH_THROUGH_JNK	42	0.680771	1.49473	0.00243825	0.040034	0.0337805	2887	tags=29%, list=9%, signal=26%	FGD2/VAV1/PREX1/BCL2L11/ARHGEF18/ARHGEF6/FGD3/PLEKHG2/NGFR/ARHGEF17/MCF2/TIAM1
GO_CYCLIC_NUCLEOTIDE_CATABOLIC_PROCESS	17	0.759243	1.49454	0.00961088	0.091345	0.0770764	4787	tags=39%, list=14%, signal=33%	PDE7B/PDE2A/PDE4A/PDE9A/PDE1B/PDE10A/PDE11A
GO_REGULATION_OF_HOMOTYPIC_CELL_CELL_ADHESION	288	0.627465	1.49305	9.999e-05	0.00521558	0.00440088	3939	tags=34%, list=12%, signal=30%	SPTA1/ADAMTS18/ZBTB16/ZAP70/SIRPG/BTLA/RASGRP1/CD247/CAMK4/PIK3R6/CCL19/TNFRSF13C/VAV1/JAK3/ICOSLG/CCR7/IL12RB1/TIGIT/CYP26B1/GRAP2/PTPRC/SASH3/CD244/PAK3/ADRB2/SLAMF1/PDCD1/CD2/CD5/CYLD/DTX1/CD3G/CCL5/SIT1/IRF4/NCKAP1L/IL27/GLI3/KLRC4-KLRK1/RASAL3/CD28/CSK/PLA2G2D/EBI3/IL2RA/IL12B/FOXP3/IDO1/KLRK1/LAX1/HLA-DQA1/CD3E/PTPN6/CTLA4/CD209/PRKCD/CD3D/IGF1/ADAM8/LAG3/IL7R/TRAC/ZEB1/CD80/IRF1/LCK/PLA2G2…
REACTOME_INTERACTION_BETWEEN_L1_AND_ANKYRINS	21	0.735691	1.49199	0.00903064	0.0874982	0.0738305	3951	tags=48%, list=12%, signal=42%	SPTA1/SCN4A/KCNQ2/SCN2B/SCN2A/SPTB/SCN5A/ANK1/SCN3B/SPTBN5
PID_IL8_CXCR2_PATHWAY	33	0.694561	1.49095	0.00550221	0.0650305	0.0548723	5499	tags=48%, list=16%, signal=41%	PIK3CG/DOCK2/PIK3R6/PRKCB/PLCB2/ELMO1/ARRB1/RAC2/FGR/HCK/CXCR2/ARRB2/VASP/PLD2/CBL/GNAI2
GO_T_CELL_PROLIFERATION	34	0.69255	1.49088	0.00430942	0.0570609	0.0481476	6045	tags=53%, list=18%, signal=43%	PIK3CG/DOCK2/CRTAM/TNFRSF4/P2RX7/EBI3/CADM1/DOCK8/LILRB1/CD86/TNFSF4/SLC11A1/IL23A/FYN/BAX/IL15/SATB1/CCND3
GO_REGULATION_OF_GRANULOCYTE_MACROPHAGE_COLONY_STIMULATING_FACTOR_PRODUCTION	15	0.772903	1.49079	0.0115793	0.102586	0.0865619	4740	tags=60%, list=14%, signal=52%	RASGRP1/DDX58/IL12B/CD80/CD84/FCER1A/IL18/IL23A/TLR9
GO_CYCLIC_NUCLEOTIDE_MEDIATED_SIGNALING	44	0.675511	1.49077	0.00242233	0.040034	0.0337805	6405	tags=59%, list=19%, signal=48%	ADCYAP1R1/PDE2A/ADCY9/GLP1R/CD36/ADCY7/KCNC2/PDE9A/ADCYAP1/ADCY4/MAPK7/GHRHR/GAL/RAPGEF4/EPHA5/APOE/ADM/ADCY5/EDNRB/ADCY3/ADCY1/RIMS2/NPR3/DGKQ/AKAP6/ADCY8
GO_POSITIVE_REGULATION_OF_INTERLEUKIN_2_BIOSYNTHETIC_PROCESS	12	0.800394	1.48884	0.0132197	0.111191	0.0938225	3939	tags=58%, list=12%, signal=51%	IRF4/CD28/CD3E/CD80/CD4/PRKCQ/CD86
BIOCARTA_CTL_PATHWAY	13	0.789423	1.4882	0.012538	0.10831	0.0913915	3649	tags=62%, list=11%, signal=55%	CD247/ITGAL/CD3G/FASLG/CD3E/CD3D/ITGB2/ICAM1
GO_REGULATION_OF_CELL_ACTIVATION	460	0.621324	1.48771	9.999e-05	0.00521558	0.00440088	4406	tags=35%, list=13%, signal=31%	SPTA1/IGHD/ADAMTS18/ZBTB16/TACR1/ZAP70/STAP1/SIRPG/CNR1/BTLA/CD226/RASGRP1/CD247/CAMK4/PIK3R6/CCL19/TNFRSF13C/VAV1/JAK3/ICOSLG/TNFRSF13B/CCR7/IL12RB1/IGHE/TIGIT/CYP26B1/GRAP2/SLA2/PTPRC/IL1RL1/PGLYRP3/TBC1D10C/SASH3/CD244/PAK3/ADRB2/SLAMF1/IGHA1/TICAM1/PDCD1/CD38/CD2/CD5/CYLD/IGHM/DTX1/TNFRSF4/IL13/IGHG2/CD3G/CCL5/SIT1/IRF4/MZB1/NCKAP1L/IL27/GLI3/IGHG3/KLRC4-KLRK1/RASAL3/TRDC/CD28/FLT3LG/CSK/PLA2…
GO_CALCIUM_ION_TRANSMEMBRANE_TRANSPORT	152	0.632353	1.48758	0.00010016	0.00521558	0.00440088	4861	tags=41%, list=15%, signal=35%	TRPV5/LOXHD1/TRDN/CACNA1S/CCL19/CCR7/RYR1/PTPRC/TRPM6/PDE2A/ATP2B2/GRIN2A/ITPR1/CACNG2/CACNA1G/TRPC1/CLCA3P/TRPV3/SLC24A4/P2RX7/TRPM8/PKD1L2/TPCN2/IL1RAPL1/CACNA2D1/PRKCE/PKD2L2/TRPC4/OPRM1/CCR5/TRPC3/CHERP/PKDREJ/MCOLN1/LCK/TMEM37/GPM6A/SLC8A1/TMC1/JPH3/GRIN3B/CACNG3/TRPV4/CHRNA10/TRPV6/HTR2C/CATSPER1/ORAI2/PKD1L3/CATSPER4/CATSPER3/TRPC6/TRPC7/TRPV2/TRPM2/SLC8A2/CALHM1/ATP2A1/TRPC5/RASA3/PKD2/AT…
GO_NEGATIVE_REGULATION_OF_T_CELL_MEDIATED_IMMUNITY	15	0.770424	1.48601	0.0127731	0.109684	0.0925511	3689	tags=47%, list=11%, signal=42%	PTPRC/SLAMF1/FOXP3/IL7R/SPN/DUSP22/LILRB1
GO_POSITIVE_REGULATION_OF_IMMUNE_EFFECTOR_PROCESS	148	0.631993	1.48588	0.00010018	0.00521558	0.00440088	5177	tags=37%, list=15%, signal=32%	ZAP70/STAP1/FCER2/SLAMF6/CD226/RASGRP1/CCL19/VAV1/IL12RB1/SASH3/CD244/CRTAM/TNFRSF4/IL13/P2RX7/MZB1/KLRC4-KLRK1/CD28/GPRC5B/CD36/IL12B/FOXP3/IL33/KLRK1/RSAD2/SH2D1B/LAG3/CADM1/CD80/CD84/DHX58/SEMA7A/RAC2/HMOX1/SH2D1A/FCER1A/CCR2/LBP/FGR/FFAR3/TBX21/CD300A/CD40/LILRB1/DDX60/LGALS9/CD86/STXBP2/IL12A/TNFSF4/IL23A/C6/IFNG/GATA3/USP17L2
BIOCARTA_STATHMIN_PATHWAY	19	0.743618	1.48585	0.0109814	0.0995404	0.0839916	1489	tags=42%, list=4%, signal=40%	CD247/CAMK4/CD2/CAMK2A/CD3G/CD3E/CD3D/PRKAR2B
GO_POSITIVE_REGULATION_OF_MACROPHAGE_CHEMOTAXIS	11	0.809903	1.48576	0.0130711	0.110576	0.0933034	4167	tags=64%, list=12%, signal=56%	CCL5/C3AR1/TRPV4/C5AR1/CMKLR1/RARRES2/CSF1
GO_CELLULAR_EXTRAVASATION	23	0.724639	1.48555	0.00951841	0.0910977	0.0768677	5048	tags=57%, list=15%, signal=48%	PIK3CG/ITGA4/PIK3CD/MADCAM1/AZU1/SELP/SELPLG/PECAM1/VCAM1/ITGB7/ITGB2/ROCK1/LEP
GO_POSITIVE_REGULATION_OF_CD4_POSITIVE_ALPHA_BETA_T_CELL_ACTIVATION	27	0.709279	1.48508	0.00776225	0.0809281	0.0682867	4910	tags=48%, list=15%, signal=41%	CCL19/IL12RB1/SASH3/NCKAP1L/IL12B/FOXP3/CD80/PRKCQ/LGALS9/CD86/TNFSF4/IL23A/IFNG
GO_ACTIN_MEDIATED_CELL_CONTRACTION	72	0.650179	1.48452	0.000816743	0.0200853	0.0169479	7130	tags=54%, list=21%, signal=43%	ACTN3/SCN4B/ACTN2/TTN/TNNI2/MYH6/SCN2B/TNNI1/TNNT3/MYH3/CACNA2D1/KCNE1/MYBPC3/SNTA1/NEB/FGF12/SCN5A/MYH8/MYH4/SCN3B/GJA5/FRMD6/KCNH2/GJC1/KCNA5/ROCK1/SLC9A1/MYL3/MYBPC1/MYL4/NEDD4L/TMOD1/TNNI3/MYH7/MYH2/RYR2/KCNE2/DMD/ANK2
REACTOME_NEURONAL_SYSTEM	275	0.624187	1.48444	9.999e-05	0.00521558	0.00440088	6405	tags=45%, list=19%, signal=36%	KCNQ5/KCNA3/KCNAB1/KCNQ2/CAMK4/ACTN2/KCNN1/PRKCB/GABBR2/PLCB2/GRIA4/GRIN2A/CACNG2/ADCY9/GRIA3/KCNN3/HCN2/CHRNA4/KCNAB3/SYN3/KCNH5/SNAP25/GAD2/CAMK2A/KCNJ9/ABCC9/KCNG2/GRIK5/KCNJ1/STX1B/GNG7/KCNH4/GABRG2/KCNJ10/SLC22A2/KCNG4/KCNB1/CAMKK1/SLC18A2/ADCY7/GNGT2/KCNA1/CHRNA1/KCNC2/SLC6A3/KCNC1/SLC17A7/CHRNB2/SYN2/GRIA2/SLC6A1/GRIK1/GRIK3/CHRNB4/KCNAB2/SLC6A11/GABRR1/GRIN2C/CACNG3/GABRA6/KCNK2/STX11/PAN…
GO_BICARBONATE_TRANSPORT	44	0.672306	1.4837	0.00273828	0.0430639	0.0363371	6059	tags=55%, list=18%, signal=45%	SLC4A11/CA1/RHAG/CA2/CA7/SLC4A9/SLC4A4/CA14/SLC4A5/HBA1/SLC4A10/SLC26A3/CA5A/SLC26A8/CA4/HBA2/BEST1/CYB5RL/CA6/CYB5R4/SLC26A11/HBB/SLC26A4/SLC26A10
GO_REGULATION_OF_CELL_ADHESION_MEDIATED_BY_INTEGRIN	39	0.679552	1.48341	0.00350915	0.0511813	0.0431865	3353	tags=31%, list=10%, signal=28%	PIK3CG/ZAP70/LPXN/CXCL13/CCL5/NCKAP1L/EPHA8/PTPN6/PIEZO1/SFRP2/TGFB2/CYP1B1
GO_POSITIVE_REGULATION_OF_SYNAPTIC_TRANSMISSION	107	0.637712	1.48313	0.000301932	0.0106141	0.0089561	4448	tags=37%, list=13%, signal=33%	NRXN1/TACR1/LGI1/UNC13A/CUX2/WNT7A/PTK2B/GRIN2A/LRRTM1/TNR/SNAP25/RELN/STX1B/NTRK1/LRRTM2/SYT12/NETO1/NGFR/NLGN1/PRKCE/CA2/CA7/TACR2/CHRNB2/HAP1/DRD1/DLG4/RAPSN/RIMS1/ADCYAP1/ADORA1/GFAP/S100B/CLSTN3/NLGN3/NR2E1/SLC1A3/SLC8A2/LAMA2/ARRB2
GO_POSITIVE_REGULATION_OF_LEUKOCYTE_PROLIFERATION	130	0.633391	1.48287	0.000100271	0.00521558	0.00440088	5063	tags=40%, list=15%, signal=34%	SPTA1/TACR1/ZAP70/CCL19/TNFRSF13C/JAK3/ICOSLG/IL12RB1/PTPRC/SASH3/CD244/SLAMF1/TICAM1/CD38/TNFRSF4/IL13/CCL5/NCKAP1L/RASAL3/CD28/FLT3LG/EBI3/IL2RA/IL12B/FOXP3/CD3E/IGF1/CD80/CHRNB2/PDCD1LG2/CCR2/CD4/VCAM1/ZNF335/SPN/TMIGD2/PRKCQ/HAVCR2/CD40/GPR183/NFATC2/MEF2C/LGALS9/IL18/CD86/CSF1/CD274/IL12A/TNFSF4/IL23A/IFNG/LEP/DHPS
KEGG_INTESTINAL_IMMUNE_NETWORK_FOR_IGA_PRODUCTION	42	0.675356	1.48284	0.00275628	0.0430639	0.0363371	7253	tags=60%, list=22%, signal=47%	TNFRSF13C/ICOSLG/TNFRSF13B/ITGA4/CD28/MADCAM1/HLA-DQA1/CCR9/CD80/ITGB7/ICOS/IL10/HLA-DMA/CD40/MAP3K14/CD86/AICDA/CXCL12/IL15/CCL25/TNFSF13/CCL27/IL15RA/CCR10/CD40LG
BIOCARTA_LYM_PATHWAY	10	0.820525	1.48273	0.0131263	0.110576	0.0933034	3649	tags=80%, list=11%, signal=71%	ITGAL/ITGA4/SELL/PECAM1/VCAM1/CD34/ITGB2/ICAM1
REACTOME_UNBLOCKING_OF_NMDA_RECEPTOR_GLUTAMATE_BINDING_AND_ACTIVATION	15	0.76825	1.48182	0.0137281	0.114589	0.0966892	2374	tags=47%, list=7%, signal=43%	ACTN2/GRIA4/GRIN2A/GRIA3/CAMK2A/GRIA2/GRIN2C
GO_REGULATION_OF_SYNAPSE_STRUCTURE_OR_ACTIVITY	221	0.624556	1.48116	0.00010002	0.00521558	0.00440088	6267	tags=43%, list=19%, signal=36%	NRXN1/LRRC4/NCAM1/UNC13A/CUX2/DGKI/SYP/MAGI2/WNT7A/PTK2B/ATP2B2/GRM5/CNTN4/GRIN2A/SLITRK2/LRRTM1/CD38/FGF14/TNR/EEF2K/SNAP25/CAMK2A/RELN/JPH4/FLRT1/BCAN/NTRK1/MUSK/HRH2/LRRTM2/KCNJ10/SYT12/GHRL/NETO1/LRRN3/KCNB1/NLGN1/FRMPD4/NOS1/DBN1/SHISA8/CHRNB2/SHISA7/ARHGEF15/JPH3/LZTS1/LRTM2/SLITRK4/SORCS3/ITPKA/P2RX3/DRD1/NRGN/CBLN2/CBLN1/IGSF9/DLG4/RAPSN/RIMS1/EIF2AK4/ADORA1/CNTN2/GFAP/SLITRK5/C1QL3/S100B…
GO_REGULATION_OF_SYNAPTIC_VESICLE_TRANSPORT	29	0.699743	1.481	0.00710771	0.0761951	0.064293	1368	tags=24%, list=4%, signal=23%	LRRK2/RIMS4/SEPT5/FGF14/GRIK5/STX1B/NLGN1
GO_CEREBELLAR_GRANULAR_LAYER_DEVELOPMENT	13	0.785516	1.48084	0.0137553	0.114642	0.096734	2844	tags=46%, list=8%, signal=42%	NRXN1/WNT7A/ATP2B2/GRID2/KNDC1/CBLN1
GO_INTERFERON_GAMMA_MEDIATED_SIGNALING_PATHWAY	63	0.653786	1.48083	0.000924879	0.0212219	0.0179069	5597	tags=44%, list=17%, signal=37%	NCAM1/PML/CAMK2A/IRF4/IRF5/SP100/TRIM22/HLA-DQA1/PRKCD/IRF1/OASL/OAS2/STAT1/CIITA/VCAM1/FCGR1A/OAS3/MT2A/IRF9/HCK/FCGR1B/GBP1/ICAM1/TRIM25/IFNG/IRF7/OAS1/CAMK2B
GO_LEUKOCYTE_CELL_CELL_ADHESION	251	0.623288	1.48078	9.999e-05	0.00521558	0.00440088	5132	tags=37%, list=15%, signal=32%	PIK3CG/LY9/DOCK2/ZAP70/NLRC3/SLAMF6/CCL19/VAV1/ITGAL/ICOSLG/TNFSF8/CCR7/PREX1/CYP26B1/WAS/ITGA4/SLA2/PTPRC/CD7/CLEC4E/ITK/APBB1IP/CD2/CRTAM/TNFRSF4/CD3G/P2RX7/CCL5/FUT7/IRF4/HSH2D/PIK3CD/GLI3/CD28/PLA2G2D/MADCAM1/EBI3/IL12B/FOXP3/CLEC4D/SELP/RSAD2/CD3E/CD209/CD3D/EOMES/AIRE/IL7R/CADM1/CD80/RORA/IRF1/LCK/RHOH/RAC2/RELB/LCP1/CD4/JAG2/CD8B/VCAM1/SPN/STK10/DOCK8/EIF2AK4/ITGB7/ITPKB/TREML2/MICB/TBX21/…
GO_REGULATION_OF_NEUTROPHIL_MIGRATION	30	0.697724	1.48062	0.00654664	0.0731198	0.061698	4715	tags=43%, list=14%, signal=37%	CCL19/CCR7/NCKAP1L/C3AR1/ADAM8/RAC2/C5AR1/LBP/JAM3/THBS4/SLIT2/IL23A/CAMK1D
GO_REGULATION_OF_T_HELPER_CELL_DIFFERENTIATION	26	0.709677	1.47997	0.00946021	0.090699	0.0765313	4542	tags=42%, list=14%, signal=37%	CCL19/JAK3/IL12RB1/IRF4/IL27/IL12B/FOXP3/CD80/CD86/TNFSF4/IL23A
GO_POSITIVE_T_CELL_SELECTION	21	0.728879	1.47817	0.010631	0.0973296	0.0821261	5016	tags=52%, list=15%, signal=45%	LY9/DOCK2/ZAP70/SLAMF6/IRF4/FOXP3/CD3D/ITPKB/THEMIS/BATF/STK11
GO_NEGATIVE_REGULATION_OF_INTERLEUKIN_1_BETA_PRODUCTION	14	0.775426	1.47737	0.0144893	0.118773	0.10022	4487	tags=50%, list=13%, signal=43%	PML/APOA1/GHRL/MEFV/TNFAIP3/ARRB2/ACP5
GO_REGULATION_OF_MACROPHAGE_ACTIVATION	24	0.716683	1.47736	0.0105025	0.0963143	0.0812694	3614	tags=33%, list=11%, signal=30%	STAP1/IL1RL1/IL13/IL33/RORA/LBP/HAVCR2/SHPK
GO_REGULATION_OF_CYTOKINE_SECRETION	137	0.629548	1.47713	0.00010017	0.00521558	0.00440088	6178	tags=43%, list=18%, signal=35%	RASGRP1/CCL19/TLR10/CCR7/AIM2/IL1RL1/CLEC4E/CD244/IL26/SLAMF1/CD2/PML/CRTAM/CLEC6A/P2RX7/MAPK11/FBLN1/TLR1/FOXP3/NLRP1/IL33/APOA1/CHIA/IL17RA/NLRP2/SAA1/TLR8/CADM1/NLRP12/FCN1/TNFRSF9/CCR2/TRPV4/TLR6/CLEC9A/FGR/CD34/IL10/HAVCR2/GBP1/LILRB1/CSF1R/BANK1/LGALS9/SOCS1/CD274/TNFSF4/C5/NLRP10/TLR9/IFNG/GATA3/SRGN/BTN2A2/TLR2/IL17A/NOD2/CARD8/FFAR2
GO_RESPONSE_TO_INTERFERON_BETA	21	0.72831	1.47702	0.0108596	0.0990918	0.0836131	3012	tags=38%, list=9%, signal=35%	AIM2/IKBKE/XAF1/BST2/IRF1/UBE2G2/STAT1/HTRA2
GO_REGULATION_OF_CGMP_BIOSYNTHETIC_PROCESS	21	0.728275	1.47695	0.0109739	0.0995404	0.0839916	6388	tags=57%, list=19%, signal=46%	PTK2B/GUCA2A/NOS1/GUCA2B/MTNR1A/NPR1/RCVRN/APOE/HPCA/RUNDC3A/GUCA1B/OSTN
BIOCARTA_CSK_PATHWAY	22	0.724169	1.47642	0.0111478	0.10055	0.0848434	2432	tags=45%, list=7%, signal=42%	ZAP70/CD247/PTPRC/CD3G/CSK/CD3E/CD3D/PRKAR2B/LCK/CD4
GO_NEURON_NEURON_SYNAPTIC_TRANSMISSION	55	0.658709	1.47616	0.00165649	0.0317628	0.0268013	4181	tags=36%, list=12%, signal=32%	GLRA3/UNC13A/P2RX1/CRHBP/SLC6A5/ADRB2/GRID2/GRIK5/GLRA1/GABRG2/DLGAP2/SLC6A3/SLC17A7/SLC6A9/CDH8/DRD1/SLC6A2/GLRA4/CLSTN3/TMOD2
REACTOME_NA_CL_DEPENDENT_NEUROTRANSMITTER_TRANSPORTERS	17	0.749836	1.47603	0.0140647	0.116688	0.0984607	5125	tags=65%, list=15%, signal=55%	SLC6A5/SLC22A2/SLC18A2/SLC6A19/SLC6A3/SLC6A1/SLC6A9/SLC6A11/SLC6A2/SLC6A15/SLC6A18
GO_NEUROMUSCULAR_PROCESS	93	0.637915	1.47589	0.000404122	0.0127971	0.0107981	4470	tags=34%, list=13%, signal=30%	NRXN1/ATP2B2/GRIN2A/MYO7A/GRID2/ATP8A2/TNR/PCDH15/JPH4/NRG1/GLRA1/KCNA1/CHRNA1/USH1G/SLC6A3/FGF12/KCNAB2/JPH3/GRIN2C/UCHL1/HMX3/FABP7/DRD1/NPAS1/DLG4/CDH23/KCNH1/GAA/SLC1A3/IGDCC3/CNTNAP1/ADCY5
GO_SENSORY_PERCEPTION_OF_PAIN	72	0.646182	1.47539	0.000918836	0.0211718	0.0178647	5671	tags=50%, list=17%, signal=42%	TACR1/CNR1/SCN9A/GRIN2A/CHRNA4/DLG2/P2RX7/NTRK1/ALOXE3/GRM1/IL12B/NGFR/SCN10A/KCNA1/OPRM1/CNR2/CHRNB2/NPY1R/UCHL1/P2RX4/ADCYAP1/ADORA1/SCN3B/PTGS1/MMP24/SCN3A/IAPP/ARRB2/EDNRB/KCNA2/FYN/KCND2/OPRD1/TRPA1/KCNK4/P2RY2
GO_POSITIVE_REGULATION_OF_INTERFERON_GAMMA_BIOSYNTHETIC_PROCESS	12	0.793146	1.47536	0.0159377	0.125763	0.106118	1667	tags=42%, list=5%, signal=40%	TNFRSF13C/IL27/EBI3/IL12B/TLR8
GO_BEHAVIORAL_RESPONSE_TO_PAIN	13	0.78243	1.47502	0.0150943	0.122193	0.103105	5196	tags=54%, list=16%, signal=46%	TACR1/SCN9A/NTRK1/P2RX3/THBS4/GIT2/PIRT
GO_NEGATIVE_REGULATION_OF_INTERLEUKIN_10_PRODUCTION	16	0.756836	1.47499	0.0152554	0.122584	0.103436	6187	tags=69%, list=18%, signal=56%	JAK3/IL12B/FOXP3/IDO1/PDCD1LG2/TNFRSF9/LILRB1/CD274/IL23A/PRG2/EPX
GO_B_CELL_HOMEOSTASIS	21	0.726915	1.47419	0.0118884	0.104314	0.0880194	6979	tags=57%, list=21%, signal=45%	TNFRSF13C/TNFRSF13B/BCL2L11/NCKAP1L/FOXP3/TNFAIP3/MEF2C/GAPT/BAX/BAK1/BCL2/SOS1
GO_MODULATION_OF_SYNAPTIC_TRANSMISSION	292	0.619406	1.47409	9.999e-05	0.00521558	0.00440088	6461	tags=44%, list=19%, signal=36%	NRXN1/NCAM1/TACR1/GRM2/LRRK2/CNR1/LGI1/UNC13A/CUX2/DGKI/RIMS4/SYP/CRHBP/WNT7A/PTK2B/ATP2B2/GRM5/CNTN4/SEPT5/GRIN2A/CACNG2/LRRTM1/CD38/FGF14/TNR/SYN3/SNAP25/CAMK2A/RELN/JPH4/GRM4/BCAN/GRIK5/STX1B/NTRK1/ATP1A2/GRM1/HRH2/LRRTM2/KCNJ10/SYT12/NETO1/ADIPOQ/KCNB1/NGFR/NLGN1/PRKCE/CA2/OPRM1/NOS1/NTF3/GRM3/DBN1/GDNF/CA7/NLGN4X/CNR2/SHISA8/TACR2/CHRNB2/SHISA7/PER2/SLC6A1/GRIK1/GRIK3/CHRNB4/JPH3/LZTS1/GPM6B…
GO_REGULATION_OF_RESPONSE_TO_TUMOR_CELL	11	0.803455	1.47394	0.0151874	0.122302	0.103197	4262	tags=64%, list=13%, signal=56%	CD226/CRTAM/KLRC4-KLRK1/IL12B/KLRK1/HAVCR2/IL12A
GO_IMMUNE_RESPONSE_REGULATING_CELL_SURFACE_RECEPTOR_SIGNALING_PATHWAY	306	0.618934	1.47383	9.999e-05	0.00521558	0.00440088	4581	tags=33%, list=14%, signal=29%	IGHD/CD19/BLK/KLHL6/ZAP70/CD79B/CD79A/CD247/VAV1/MYO1G/IGHE/CR2/CR1/WAS/GRAP2/SLA2/PRKCB/PTPRC/CLEC4E/PAK3/TRAT1/IGHA1/ITK/CD38/WIPF2/IGHM/CLEC6A/IGHG2/MAPK10/CD3G/IGKV3D-11/IGKV4-1/WIPF1/NCKAP1L/PIK3CD/IGHG3/KLRC4-KLRK1/TRDC/CD28/C3AR1/CSK/ELMO1/FOXP3/CLEC4D/KLRK1/BTK/LAX1/HLA-DQA1/CD3E/PTPN6/PRKCE/CTLA4/LAT2/CD209/PRKCD/CD3D/TRAC/MS4A2/IGKV3D-20/NFAM1/FCN1/IKBKG/LIMK1/LCK/IGKV1-5/RELB/TRBC1/FCE…
PID_BCR_5PATHWAY	64	0.650181	1.47373	0.00123267	0.0257032	0.0216882	2966	tags=27%, list=9%, signal=24%	CD19/CD22/CD79B/CD79A/CD72/POU2F2/PTPRC/MAP4K1/CSK/BTK/PTPN6/NFKBIB/IKBKG/NFATC1/FCGR2B/ETS1/DAPP1
GO_RESPONSE_TO_AUDITORY_STIMULUS	23	0.718686	1.47334	0.0114448	0.102495	0.0864848	3995	tags=30%, list=12%, signal=27%	NRXN1/TACR1/ATP8A2/KCNC1/NRXN2/CNTNAP2/SLC1A3
GO_ACTIVATION_OF_IMMUNE_RESPONSE	408	0.615974	1.47332	9.999e-05	0.00521558	0.00440088	6267	tags=42%, list=19%, signal=34%	IGHD/CD19/BLK/KLHL6/ZAP70/CD79B/CD79A/CD247/VAV1/MYO1G/TLR10/IGHE/CR2/CR1/WAS/GRAP2/CD180/SLA2/PRKCB/AIM2/PTPRC/PGLYRP3/CLEC4E/IKBKE/IRAK3/PAK3/MASP1/TRAT1/IGHA1/ITK/TICAM1/CD38/WIPF2/CYLD/IGHM/CFP/CLEC6A/IGHG2/CD3G/IGKV3D-11/IGKV4-1/WIPF1/NCKAP1L/PIK3CD/IGHG3/KLRC4-KLRK1/DDX58/C7/TRDC/CD28/SUSD4/C3AR1/CSK/CD36/ELMO1/TLR1/FOXP3/CLU/CLEC4D/KLRK1/BTK/LAX1/HLA-DQA1/CD3E/PTPN6/IFI16/KRT1/PRKCE/CTLA4/…
GO_SYNAPTIC_TRANSMISSION_GLUTAMATERGIC	21	0.726477	1.4733	0.0121171	0.105333	0.0888798	2279	tags=33%, list=7%, signal=31%	UNC13A/P2RX1/ADRB2/GRID2/GRIK5/SLC17A7/CDH8
GO_CELLULAR_RESPONSE_TO_INTERFERON_BETA	14	0.773208	1.47314	0.0159382	0.125763	0.106118	3012	tags=36%, list=9%, signal=33%	AIM2/IRF1/UBE2G2/STAT1/HTRA2
GO_REGULATION_OF_MONONUCLEAR_CELL_MIGRATION	15	0.763752	1.47314	0.0162349	0.126827	0.107016	5660	tags=60%, list=17%, signal=50%	CCL5/C3AR1/TRPV4/C5AR1/CMKLR1/SLIT2/RARRES2/CSF1/BMP5
GO_G_PROTEIN_COUPLED_RECEPTOR_SIGNALING_PATHWAY_COUPLED_TO_CYCLIC_NUCLEOTIDE_SECOND_MESSENGER	167	0.625082	1.4729	0.0001001	0.00521558	0.00440088	8607	tags=53%, list=26%, signal=39%	GRM2/CNR1/LPAR3/ADRB2/ADCY9/GRM4/CHRM5/SSTR3/HRH2/ADCY7/GPR78/SSTR2/OPRM1/GRM3/ADRA1D/RXFP1/CALCR/CNR2/MTNR1A/PTGIR/ADORA2A/GRIK3/APLP1/NPY1R/S1PR1/PTH1R/CCR3/PSAPL1/DRD1/ADRA2B/GPR37L1/FFAR3/ADCYAP1/OR56A4/ADORA1/ADCY4/RXFP2/GCG/CALCRL/GHRHR/RGS1/MC2R/HTR4/GLP2R/ADCY5/FPR1/INSL3/DRD5/HTR1F/ADCY3/TSHR/OPRD1/GNAO1/GRK5/ADCY1/GNAI2/GALR2/XCR1/NPR3/FLNA/S1PR4/ADCY8/GNAT2/CHRM3/GPR26/GRM7/UCN3/HTR6/G…
GO_ADENYLATE_CYCLASE_MODULATING_G_PROTEIN_COUPLED_RECEPTOR_SIGNALING_PATHWAY	141	0.627249	1.47219	0.00010019	0.00521558	0.00440088	8607	tags=54%, list=26%, signal=40%	GRM2/CNR1/ADRB2/ADCY9/GRM4/CHRM5/ADCY7/GPR78/SSTR2/OPRM1/GRM3/ADRA1D/RXFP1/CALCR/PTGIR/ADORA2A/GRIK3/APLP1/NPY1R/S1PR1/PTH1R/CCR3/PSAPL1/DRD1/ADRA2B/GPR37L1/FFAR3/ADCYAP1/OR56A4/ADORA1/ADCY4/RXFP2/GCG/CALCRL/GHRHR/RGS1/GLP2R/ADCY5/FPR1/INSL3/DRD5/HTR1F/ADCY3/TSHR/OPRD1/GNAO1/GRK5/ADCY1/GNAI2/GALR2/NPR3/FLNA/S1PR4/ADCY8/GNAT2/CHRM3/GPR26/GRM7/UCN3/GPR52/MCHR1/SSTR5/OPRL1/PTGER4/CHRM1/GNAT3/PTHLH/U…
GO_POSITIVE_REGULATION_OF_INTERLEUKIN_17_PRODUCTION	13	0.779872	1.4702	0.0165551	0.128881	0.108749	6086	tags=69%, list=18%, signal=57%	LY9/SLAMF6/IL12B/PRKCQ/IL18/IL23A/MYD88/IL15/NOD2
GO_MULTICELLULAR_ORGANISMAL_SIGNALING	121	0.629107	1.47014	0.000200884	0.00789317	0.00666022	6945	tags=52%, list=21%, signal=41%	SCN4A/P2RX1/CACNA1S/SCN4B/SCN9A/SCN2B/CACNG2/CACNA1G/SCN11A/CHRM5/KCNIP1/ATP1A2/SCN2A/CACNA2D1/KCNE1/SCN10A/KCNA1/CHRNA1/TNNI3K/SLC8A1/KCNIP2/SCN5A/CACNG3/CLDN19/S1PR1/P2RX3/DRD1/PRKACA/JAM3/P2RX4/KCND1/CNTNAP2/CTNNA3/SCN3B/GJA5/CATSPER4/KCNH2/SCN3A/KCNIP4/HCN4/KCNMB2/CNTNAP1/KCNA2/GJC1/KCNA5/DRD5/CLCN1/KCND2/SLC9A1/MEF2A/CACNB1/KCNK3/MYH14/CACNA2D3/CACNG8/SCN7A/SCN8A/RYR2/SCN1A/KCNK6/KCNE2/GRM7/…
GO_REGULATION_OF_PROTEIN_ACTIVATION_CASCADE	34	0.682734	1.46974	0.00657186	0.0732522	0.0618098	6182	tags=56%, list=18%, signal=46%	CR1/MASP1/CFP/C7/SUSD4/C3AR1/SERPINC1/C5AR1/C9/VTN/C8A/C5/A2M/C6/C4BPB/C4A/FGA/CFH/C8G
GO_NATURAL_KILLER_CELL_ACTIVATION	54	0.655902	1.46815	0.00228027	0.0389563	0.0328711	4351	tags=33%, list=13%, signal=29%	SLAMF6/CD244/IL2RB/SLAMF1/SLAMF7/CD2/PIK3CD/KLRC4-KLRK1/IL12B/KLRK1/IL21R/AXL/ZNF683/ITGB2/IL18R1/IL18/CASP8/RAB27A
GO_T_CELL_DIFFERENTIATION	123	0.627706	1.46792	0.000100381	0.00521558	0.00440088	3717	tags=33%, list=11%, signal=29%	LY9/DOCK2/ZAP70/SLAMF6/VAV1/TNFSF8/CCR7/PREX1/PTPRC/CLEC4E/ITK/FUT7/IRF4/PIK3CD/GLI3/CD28/PLA2G2D/IL12B/FOXP3/CLEC4D/RSAD2/CD3E/CD3D/EOMES/AIRE/IL7R/RORA/IRF1/LCK/RHOH/RELB/CD4/JAG2/SPN/ITPKB/TBX21/THEMIS/CD8A/IL18R1/MAFB
KEGG_CHEMOKINE_SIGNALING_PATHWAY	180	0.621637	1.46761	0.00010004	0.00521558	0.00440088	6060	tags=42%, list=18%, signal=34%	PIK3CG/NCF1/DOCK2/AKT2/CXCR5/RASGRP2/CCL19/VAV1/JAK3/CCR7/PREX1/WAS/PRKCB/PTK2B/CXCL13/PLCB2/ADCY9/ITK/GRK1/PIK3R5/CCL5/STAT2/PIK3CD/GNG7/CSK/ELMO1/CCR4/CCR9/ADCY7/GNGT2/CXCR6/PRKCD/CCR5/NFKBIB/ARRB1/CXCR1/IKBKG/GRK7/RAC2/STAT1/CCR2/PPBP/CCR3/TIAM1/PRKACA/FGR/AKT3/HCK/ADCY4/CXCR2/GNB5/CCL8/GNB4/CXCR3/CCR6/GNGT1/CCL17/ARRB2/ADCY5/GNB3/ROCK1/CCR8/ADCY3/GRK5/CCL22/CCL11/ADCY1/PXN/GNAI2/XCR1/CXCL12/C…
GO_POSITIVE_REGULATION_OF_CELL_CELL_ADHESION	227	0.618369	1.46705	0.00010001	0.00521558	0.00440088	5132	tags=36%, list=15%, signal=31%	SPTA1/ZBTB16/ZAP70/SIRPG/BTLA/RASGRP1/CD247/PIK3R6/CCL19/TNFRSF13C/VAV1/JAK3/ICOSLG/IL12RB1/ITGA4/GRAP2/PTPRC/CXCL13/SASH3/CD244/PAK3/SLAMF1/PDCD1/CD5/CD3G/CCL5/NCKAP1L/GLI3/KLRC4-KLRK1/RASAL3/CD28/CSK/EBI3/IL2RA/IL12B/FOXP3/KLRK1/HLA-DQA1/CD3E/PTPN6/CTLA4/CD3D/IGF1/ADAM8/IL7R/TRAC/PIEZO1/CD80/LCK/PDCD1LG2/TRBC1/HAS2/SOX2/CCR2/CD4/EGR3/VCAM1/SPN/ETS1/PRR5/TMIGD2/PRKCQ/ITPKB/ICOS/HAVCR2/LILRB1/MAP…
GO_REGULATION_OF_REGULATORY_T_CELL_DIFFERENTIATION	11	0.79949	1.46666	0.0175526	0.134065	0.113123	4910	tags=64%, list=15%, signal=54%	CD28/FOXP3/CTLA4/IRF1/LGALS9/TNFSF4/IFNG
GO_REGULATION_OF_LEUKOCYTE_CHEMOTAXIS	90	0.634454	1.46573	0.000607165	0.0167321	0.0141185	4789	tags=38%, list=14%, signal=32%	STAP1/CCL19/CCR7/PTK2B/CXCL13/CYP19A1/IL6R/CCL5/NCKAP1L/KLRC4-KLRK1/C3AR1/KLRK1/RAC2/CCR2/TRPV4/PLA2G7/PPBP/EDN2/C5AR1/LBP/JAM3/THBS4/ZNF580/CMKLR1/LGALS9/SLIT2/RARRES2/CCR6/CSF1/IL12A/C5/IL23A/CAMK1D/EDN3
GO_CELL_ACTIVATION_INVOLVED_IN_IMMUNE_RESPONSE	136	0.624801	1.46556	0.00010019	0.00521558	0.00440088	5132	tags=35%, list=15%, signal=29%	PIK3CG/LY9/DOCK2/ZAP70/SLAMF6/RASGRP1/ITGAL/CD180/PTK2B/CLEC4E/CD244/SLAMF1/TICAM1/APBB1IP/SBNO2/IRF4/PIK3CD/IL12B/CLEC4D/PRKCE/LAT2/EOMES/SH2D1B/RORA/RELB/LCP1/PPBP/LBP/EIF2AK4/GATA2/CD1C/HAVCR2/ICAM1/IL18R1/LILRB1/GPR183/LAT/CD86/GAPT/STXBP2/RAB27A/SLC11A1/BATF/IFNG/AICDA/RNF168/GATA3
GO_NEGATIVE_REGULATION_OF_DEFENSE_RESPONSE	135	0.624826	1.46517	0.0001002	0.00521558	0.00440088	5293	tags=41%, list=16%, signal=35%	CR1/IRAK3/ADRB2/FEM1A/CYP19A1/IFIT1/SUSD4/IL2RA/IL12B/FOXP3/APOA1/GHRL/ADIPOQ/IFI16/KRT1/PRKCD/MEFV/SAA1/SERPINC1/PTGIS/CNR2/NLRP12/RORA/DHX58/TEK/NLRC5/IL22RA2/SPN/ETS1/TNFRSF1B/ADCYAP1/ADORA1/MICB/IL10/TNFRSF1A/HAVCR2/MAPK7/TNFAIP8L2/TNFAIP3/LILRB1/CALCRL/EIF2AK2/LGALS9/SLIT2/APOE/ARRB2/ACP5/HGF/A2M/NLRX1/WFDC1/SIRT2/GATA3/PROC/TRAF3IP1/MMP26
GO_POSITIVE_REGULATION_OF_INTERLEUKIN_1_BETA_PRODUCTION	28	0.696309	1.46471	0.0101366	0.0940596	0.079367	6108	tags=46%, list=18%, signal=38%	CCL19/AIM2/P2RX7/AZU1/NLRP1/IFI16/NLRP2/NLRP12/CCR2/LGALS9/IFNG/NOD2/CARD8
GO_POSITIVE_REGULATION_OF_CALCIUM_MEDIATED_SIGNALING	37	0.674752	1.46449	0.00599123	0.0687619	0.0580209	5067	tags=49%, list=15%, signal=41%	P2RX5/ZAP70/TRDN/GSTM2/TRAT1/NRG1/CD3E/IGF1/FCER1A/CD4/HAP1/P2RX3/P2RX4/CD8A/CHP2/PKD2/LMCD1/SLC9A1
GO_POSITIVE_REGULATION_OF_SYNAPTIC_TRANSMISSION_GABAERGIC	12	0.787222	1.46434	0.0189029	0.140275	0.118364	2572	tags=50%, list=8%, signal=46%	TACR1/NLGN1/PRKCE/CA2/CA7/HAP1
GO_MYELOID_DENDRITIC_CELL_ACTIVATION	25	0.705665	1.46333	0.0134424	0.112546	0.0949661	4491	tags=44%, list=13%, signal=38%	DOCK2/CAMK4/CD244/SLAMF1/BATF3/IRF4/RELB/SPI1/BATF2/CD86/BATF
PID_IL8_CXCR1_PATHWAY	26	0.701286	1.46247	0.0122426	0.106232	0.0896379	5499	tags=46%, list=16%, signal=39%	PIK3CG/PIK3R6/PRKCB/PLCB2/PRKCE/ARRB1/CXCR1/FGR/HCK/ARRB2/CBL/GNAI2
GO_REGULATION_OF_MAST_CELL_ACTIVATION	38	0.671088	1.46136	0.007034	0.0761951	0.064293	7366	tags=53%, list=22%, signal=41%	ZAP70/CNR1/CD226/IL13/CNR2/CD84/RAC2/HMOX1/FCER1A/FGR/CD300A/LGALS9/STXBP2/C12orf4/UNC13D/MILR1/FER/VAMP8/IL13RA2/FES
GO_POSITIVE_REGULATION_OF_LYMPHOCYTE_MIGRATION	24	0.708301	1.46008	0.0141163	0.116721	0.0984888	2364	tags=25%, list=7%, signal=23%	ITGA4/PTK2B/CXCL13/CCL5/ADAM8/CCR2
GO_POSITIVE_REGULATION_OF_NEUTROPHIL_MIGRATION	26	0.700059	1.45991	0.0129104	0.109957	0.0927808	4715	tags=42%, list=14%, signal=36%	CCL19/CCR7/NCKAP1L/C3AR1/ADAM8/RAC2/C5AR1/LBP/THBS4/IL23A/CAMK1D
GO_POSITIVE_REGULATION_OF_INTERLEUKIN_1_SECRETION	22	0.715985	1.45973	0.0155841	0.124245	0.104837	6108	tags=55%, list=18%, signal=45%	CCL19/AIM2/P2RX7/NLRP1/NLRP2/SAA1/NLRP12/CCR2/LGALS9/IFNG/NOD2/CARD8
GO_MACROPHAGE_ACTIVATION	30	0.687855	1.45967	0.00960175	0.091345	0.0770764	5244	tags=47%, list=16%, signal=39%	ZAP70/TICAM1/SBNO2/IL13/AZU1/TLR1/CLU/PRKCE/TLR8/EDN2/LBP/HAVCR2/SLC11A1/CRTC3
REACTOME_NCAM_SIGNALING_FOR_NEURITE_OUT_GROWTH	63	0.643794	1.4582	0.00174699	0.032451	0.027382	6438	tags=40%, list=19%, signal=32%	SPTA1/COL4A3/NCAM1/COL2A1/CACNA1S/CACNA1G/ST8SIA2/FGFR1/NCAN/SPTB/GDNF/COL9A1/ST8SIA4/GFRA1/CNTN2/SPTBN5/COL4A2/FYN/COL4A4/GFRA2/CACNB1/COL4A1/COL4A5/PSPN/MAP2K2
GO_NEGATIVE_REGULATION_OF_INFLAMMATORY_RESPONSE	93	0.630255	1.45816	0.000707214	0.0185868	0.0156834	5293	tags=43%, list=16%, signal=36%	ADRB2/FEM1A/CYP19A1/IL2RA/IL12B/FOXP3/APOA1/GHRL/ADIPOQ/KRT1/PRKCD/MEFV/SAA1/SERPINC1/PTGIS/CNR2/NLRP12/RORA/TEK/IL22RA2/SPN/ETS1/TNFRSF1B/ADCYAP1/ADORA1/IL10/TNFRSF1A/MAPK7/TNFAIP8L2/TNFAIP3/CALCRL/SLIT2/APOE/ACP5/HGF/NLRX1/WFDC1/GATA3/PROC/MMP26
GO_SYNAPTIC_SIGNALING	414	0.6094	1.4578	9.999e-05	0.00521558	0.00440088	5072	tags=37%, list=15%, signal=32%	GLRA3/NRXN1/KCNQ5/LRFN5/NOVA1/TACR1/GRM2/LRRK2/UNC13A/P2RX1/SLC12A5/KCNQ2/PDE7B/DGKI/PLP1/LPAR3/CPNE6/KCNN1/CRHBP/WNT7A/GABBR2/GRM5/SLC6A5/SEPT5/SCN2B/GRIA4/SYTL3/GRIN2A/ADRB2/CACNA1G/GRIA3/GRID2/CHRNA4/DLG2/OTOF/SYN3/SNAP25/GAD2/PNOC/P2RX7/GRM4/GRIK5/PPFIA4/SYT3/STX1B/NAAA/GLRA1/CHRM5/GRM1/GABRG2/SSTR3/SYT12/GHRL/SLC22A2/SYT4/SLC18A2/NLGN1/SSTR2/UNC13C/NPAS4/KCNA1/OPRM1/CHRNA1/GRM3/MYO5A/DLGAP2/…
GO_SPERM_CAPACITATION	17	0.740337	1.45733	0.0202766	0.146872	0.12393	5043	tags=47%, list=15%, signal=40%	SEPT4/SLC26A3/SLC26A8/PRKACA/CATSPER4/CATSPER3/ACRBP/IQCF1
GO_REGULATION_OF_INTERLEUKIN_1_PRODUCTION	55	0.650214	1.45712	0.00248473	0.0405154	0.0341866	4910	tags=40%, list=15%, signal=34%	CCL19/CCR7/AIM2/PML/P2RX7/AZU1/NLRP1/APOA1/GHRL/IFI16/MEFV/NLRP2/SAA1/NLRP12/CCR2/IL10/HAVCR2/TNFAIP3/LGALS9/ARRB2/ACP5/IFNG
REACTOME_REGULATION_OF_IFNA_SIGNALING	24	0.706863	1.45712	0.0142292	0.117	0.0987237	4854	tags=33%, list=14%, signal=29%	STAT2/USP18/PTPN6/STAT1/TYK2/IFNAR2/SOCS1/PTPN1
GO_CHLORIDE_TRANSPORT	98	0.628099	1.45692	0.000907716	0.0210038	0.0177229	6059	tags=45%, list=18%, signal=37%	GLRA3/BEST4/CLCA4/SLC12A5/SLC12A1/P2RY6/CLCA3P/GLRA1/CLCNKB/GABRG2/GABRP/ANO2/TTYH2/SLC12A4/SLC17A7/NMUR1/GABRR1/SLC4A10/GABRA6/SLC26A3/ANO3/BEST3/SLC26A8/GABRA3/CLCN7/GABRG3/GABRR2/GABRQ/GABRR3/BEST1/SLC12A3/GLRA4/GABRG1/CLCNKA/ANO4/ANO8/CLCN1/GABRD/SLC26A11/CLCN6/P2RY4/SLC26A4/CLIC5/SLC26A10
GO_POSITIVE_REGULATION_OF_MAST_CELL_ACTIVATION	15	0.755079	1.45641	0.0211293	0.150876	0.127309	2899	tags=33%, list=9%, signal=30%	ZAP70/CD226/IL13/FCER1A/FGR
GO_REGULATION_OF_SYNAPSE_ASSEMBLY	72	0.637745	1.45613	0.00153139	0.0298722	0.025206	5353	tags=40%, list=16%, signal=34%	NRXN1/CUX2/WNT7A/SLITRK2/LRRTM1/EEF2K/FLRT1/NTRK1/MUSK/LRRTM2/GHRL/LRRN3/NLGN1/CHRNB2/LRTM2/SLITRK4/CBLN2/CBLN1/SLITRK5/MEF2C/CLSTN3/NLGN3/LRRC4B/NTRK3/SIX1/SYNDIG1/SLITRK3/EPHA7/RAB17
GO_REGULATION_OF_HUMORAL_IMMUNE_RESPONSE	47	0.656668	1.45594	0.00386948	0.0531836	0.044876	6182	tags=47%, list=18%, signal=38%	FCER2/CCR7/CR1/CXCL13/MASP1/CFP/C7/SUSD4/C3AR1/PTPN6/C5AR1/C9/VTN/C8A/C5/A2M/C6/FOXJ1/C4BPB/C4A/CFH/C8G
GO_B_CELL_PROLIFERATION	37	0.67081	1.45593	0.00748903	0.0789805	0.0666433	4009	tags=30%, list=12%, signal=26%	MS4A1/CD79A/CR2/CD180/PTPRC/PRKCD/IL7R/IL10/CD40/MEF2C/GAPT
GO_CELL_RECOGNITION	141	0.620198	1.45564	0.00010019	0.00521558	0.00440088	6666	tags=50%, list=20%, signal=41%	IGHD/DOCK2/CNR1/CD226/CCL19/CCR7/CRTAC1/IGHE/TIGIT/CNTN4/CADM3/IGHA1/CD5/IGHM/CRTAM/PCDH12/IGHG2/OPCML/HVCN1/IGHG3/TRDC/CD36/KCNU1/CD209/PECAM1/CADM1/FCN1/ZAN/ZP2/TUB/NTM/ATP8B3/ROBO3/IGHV3-23/ZP1/CNTNAP3/DOCK8/IGLL5/CATSPER1/IGLC1/CNTNAP2/CNTN2/FETUB/PTPRZ1/IGKC/CATSPER4/CATSPER3/IGHG4/IGLC2/GAP43/SEMA3A/IGLC7/MFGE8/CADM2/ACR/ADAM21/IZUMO1/NRP1/CSGALNACT1/IGHA2/TULP1/CDK5R1/ZPBP/DSCAM/CATSPERG/C…
GO_SIALYLATION	21	0.717394	1.45488	0.0171468	0.132069	0.111439	3819	tags=43%, list=11%, signal=38%	ST8SIA3/ST8SIA1/ST8SIA2/ST8SIA4/ST3GAL3/ST3GAL6/ST3GAL5/ST8SIA5/ST3GAL1
GO_NEGATIVE_REGULATION_OF_IMMUNE_RESPONSE	112	0.624118	1.45473	0.000402253	0.0127971	0.0107981	5254	tags=36%, list=16%, signal=31%	JAK3/CR1/PTPRC/IL1RL1/PGLYRP3/IRAK3/SLAMF1/MASP1/SUSD4/IL2RA/IL12B/FOXP3/IL33/APOA1/PTPN6/IFI16/IL27RA/IL7R/CD84/DHX58/BST2/NLRC5/HMOX1/CCR2/SPN/DUSP22/ADCYAP1/TGFB2/IL10/HAVCR2/CD300A/TNFAIP3/LILRB1/LGALS9/TNFSF4/ARRB2/A2M/NLRX1/TGFB3/FOXJ1/C4BPB
GO_VOCALIZATION_BEHAVIOR	14	0.763495	1.45464	0.0220961	0.155154	0.130918	6076	tags=64%, list=18%, signal=53%	NRXN1/NLGN4X/NRXN2/DLG4/CNTNAP2/NLGN3/MYH14/SHANK3/SHANK2
GO_T_CELL_MEDIATED_IMMUNITY	28	0.691442	1.45447	0.0120097	0.105042	0.0886336	8191	tags=61%, list=24%, signal=46%	MYO1G/SLAMF1/CRTAM/FOXP3/CADM1/MICB/CD8A/ICAM1/RFTN1/RAB27A/SLC11A1/GATA3/IL31RA/MICA/DENND1B/CTSH/JAG1
BIOCARTA_LAIR_PATHWAY	15	0.753965	1.45426	0.0216068	0.153288	0.129344	4829	tags=73%, list=14%, signal=63%	ITGAL/ITGA4/C7/SELP/SELPLG/KNG1/VCAM1/ITGB2/ICAM1/C5/C6
REACTOME_G_PROTEIN_BETA_GAMMA_SIGNALLING	28	0.691189	1.45394	0.0121199	0.105333	0.0888798	4535	tags=43%, list=14%, signal=37%	PIK3CG/AKT2/PIK3R6/PLCB2/PIK3R5/GNG7/GNGT2/AKT3/GNB5/GNB4/GNGT1/GNB3
GO_REGULATION_OF_INTERLEUKIN_10_PRODUCTION	44	0.658754	1.45379	0.00431806	0.0570609	0.0481476	8062	tags=61%, list=24%, signal=47%	JAK3/TIGIT/SASH3/IRF4/CD28/IL12B/FOXP3/IDO1/PDCD1LG2/TNFRSF9/CD34/LILRB1/LGALS9/CD274/TNFSF4/HGF/IL23A/TLR9/PRG2/NOD2/EPX/IL20RB/CD83/CD40LG/PTGER4/FCER1G/AGER
BIOCARTA_AMI_PATHWAY	20	0.721868	1.45335	0.017931	0.135469	0.114308	6937	tags=70%, list=21%, signal=56%	COL4A3/COL4A6/SERPINC1/F2/COL4A2/PROC/COL4A4/FGG/FGA/TFPI/COL4A1/FGB/COL4A5/F10
KEGG_FC_GAMMA_R_MEDIATED_PHAGOCYTOSIS	92	0.628636	1.45272	0.000708359	0.0185868	0.0156834	3284	tags=27%, list=10%, signal=25%	PIK3CG/NCF1/DOCK2/AKT2/VAV1/WAS/PRKCB/PTPRC/PIK3R5/PIK3CD/WASF3/PLA2G4E/RPS6KB2/PLA2G4D/PRKCE/PRKCD/LIMK1/RAC2/FCGR2B/FCGR1A/AKT3/CFL2/PIP5K1C/FCGR2C/HCK
REACTOME_CLASS_A1_RHODOPSIN_LIKE_RECEPTORS	283	0.610422	1.45229	9.999e-05	0.00521558	0.00440088	7400	tags=45%, list=22%, signal=35%	TACR1/GPR132/CNR1/CXCR5/CCL19/CCR7/LPAR3/PRLHR/P2RY6/CXCL13/ADRB2/GPR18/PNOC/CCL5/CHRM5/C3AR1/P2RY10/SSTR3/HRH2/NPB/GHRL/CYSLTR1/CCR4/CCR9/CXCR6/SSTR2/OPRM1/CCR5/SAA1/ADRA1D/RXFP1/CNR2/MTNR1A/PTGIR/GPBAR1/TACR2/GPR68/CXCR1/ADORA2A/KNG1/PYY/NMUR1/MCHR2/OPN4/CCR2/NPY1R/PPBP/S1PR1/EDN2/CCR3/DRD1/C5AR1/ADRA2B/P2RY14/P2RY13/LPAR2/HTR2C/FFAR3/GPR65/ADORA1/CXCR2/F2/RXFP2/GNRH1/GAL/HCAR3/HCAR2/MC2R/CXCR3…
GO_POSITIVE_REGULATION_OF_MACROPHAGE_ACTIVATION	12	0.780421	1.45169	0.0235977	0.160211	0.135185	3538	tags=50%, list=11%, signal=45%	STAP1/IL1RL1/IL13/IL33/LBP/HAVCR2
GO_DETECTION_OF_MECHANICAL_STIMULUS_INVOLVED_IN_SENSORY_PERCEPTION	23	0.707648	1.45072	0.015864	0.125539	0.105929	6291	tags=52%, list=19%, signal=42%	ATP2B2/NTRK1/KCNA1/IGF1/TMC1/CHRNA10/PDZD7/FYN/STRC/TRPA1/KCNK4/LHFPL5
GO_REGULATION_OF_ACUTE_INFLAMMATORY_RESPONSE	71	0.63596	1.45063	0.00245173	0.0401352	0.0338659	6924	tags=54%, list=21%, signal=43%	PIK3CG/CNR1/CCR7/CR1/MASP1/CFP/CCL5/C7/SUSD4/C3AR1/ADAM8/FCER1A/CCR2/C5AR1/SPN/C9/CREB3L3/FFAR3/ADCYAP1/OSMR/ADORA1/VTN/KLKB1/C8A/F12/C5/NPY5R/A2M/EDNRB/C6/C4BPB/C4A/CFH/FFAR2/C8G/RHBDD3/IL20RB/PHB2
GO_AXONEMAL_DYNEIN_COMPLEX_ASSEMBLY	17	0.736787	1.45034	0.0225035	0.156721	0.13224	6288	tags=56%, list=19%, signal=45%	ZMYND10/DNAAF1/ARMC4/TEKT2/DNAH5/DNAI1/CCDC40/CCDC39/CCDC151/CCDC103
GO_REGULATION_OF_PHOSPHOLIPASE_C_ACTIVITY	39	0.664048	1.44957	0.00754998	0.0791008	0.0667448	4332	tags=41%, list=13%, signal=36%	RASGRP1/ADCYAP1R1/PLCB2/ITK/FGFR1/ESR1/PRKCE/PRKCD/CALCR/NMUR1/ABL2/TXK/C5AR1/LPAR2/RASGRP4/FLT1
GO_REGULATION_OF_NEURONAL_SYNAPTIC_PLASTICITY	45	0.655766	1.4495	0.00430853	0.0570609	0.0481476	6195	tags=53%, list=18%, signal=44%	UNC13A/SYP/GRM5/CAMK2A/BCAN/KCNJ10/NETO1/DBN1/SHISA8/SHISA7/JPH3/DRD1/DLG4/CNTN2/S100B/SLC8A2/EGR2/APOE/PPFIA3/NCDN/CAMK2B/SHANK3/STAR/RAB3A
GO_MITOTIC_CELL_CYCLE_ARREST	12	0.779193	1.4494	0.0244626	0.164403	0.138722	5074	tags=33%, list=15%, signal=28%	MAGI2/CDC14A/E4F1/GADD45GIP1
GO_CELLULAR_RESPONSE_TO_VIRUS	21	0.714663	1.44934	0.0186328	0.139403	0.117628	4937	tags=43%, list=15%, signal=37%	CCL19/BCL2L11/IKBKE/DDX58/MAPK11/IFIH1/LGALS9/IL12A/IRF7
GO_REGULATION_OF_CGMP_METABOLIC_PROCESS	28	0.688812	1.44894	0.0126708	0.109084	0.0920445	6388	tags=46%, list=19%, signal=38%	PTK2B/GUCA2A/NOS1/GUCA2B/MTNR1A/NPR1/RCVRN/AIPL1/APOE/HPCA/RUNDC3A/GUCA1B/OSTN
GO_INORGANIC_ANION_TRANSPORT	127	0.61928	1.44892	0.000100321	0.00521558	0.00440088	6059	tags=42%, list=18%, signal=34%	GLRA3/BEST4/CLCA4/SLC4A11/SLC12A5/SLC37A2/SLC12A1/SLC34A1/P2RY6/CLCA3P/GLRA1/CLCNKB/GABRG2/GABRP/ANO2/TTYH2/SLC12A4/SLC13A1/SLC17A7/NMUR1/GABRR1/SLC4A10/SLC13A4/GABRA6/SLC26A3/ANO3/BEST3/SLC26A8/GABRA3/CLCN7/GABRG3/GABRR2/GABRQ/SLC5A5/GABRR3/BEST1/SLC12A3/GLRA4/GABRG1/ADAMTS8/CLCNKA/SLC11A1/ANO4/ANO8/CLCN1/GABRD/SLC26A11/CLCN6/P2RY4/AQP6/SLC26A4/CLIC5/SLC26A10
GO_REGULATION_OF_INTERFERON_GAMMA_BIOSYNTHETIC_PROCESS	16	0.743392	1.44879	0.022824	0.15784	0.133184	4740	tags=50%, list=14%, signal=43%	TNFRSF13C/IL27/EBI3/IL12B/FOXP3/TLR8/LILRB1/TLR9
PID_CXCR4_PATHWAY	100	0.624358	1.44842	0.000605144	0.0167321	0.0141185	5743	tags=39%, list=17%, signal=32%	PIK3CG/BLK/CD247/PIK3R6/VAV1/ITGA4/PTPRC/PTK2B/PLCB2/PIK3R5/CD3G/STAT2/PIK3CD/CSK/CD3E/PTPN6/CD3D/ITGA8/ARR3/LIMK1/LCK/STAT1/CD4/ITGA7/FGR/ITGA9/HCK/PAG1/RGS1/ITGA10/ARRB2/VPS4A/STAT5A/SSH1/FYN/GNAO1/PXN/GNAI2/CXCL12
HALLMARK_KRAS_SIGNALING_DN	190	0.612586	1.44816	0.00010002	0.00521558	0.00440088	4920	tags=38%, list=15%, signal=33%	ZBTB16/ABCG4/COL2A1/MX1/KCNQ2/ARPP21/RYR1/KLHDC8A/KCNN1/NPHS1/ITIH3/GRID2/RGS11/PDCD1/ABCB11/EFHD1/CNTFR/SGK1/GP1BA/KRT13/IL12B/SLC30A3/SOX10/RSAD2/TFAP2B/UGT2B17/KRT1/SCN10A/DCC/MEFV/NOS1/NTF3/CPA2/ATP6V1B1/CCNA1/MTHFR/GDNF/PAX3/TCL1A/CD80/CPB1/SLC6A3/CHST2/EDN2/UPK3B/MYO15A/KRT4/NRIP2/MAST3/CDH16/CALCB/ASB7/GAMT/FGF22/TGFB2/KCND1/SLC5A5/TCF7L1/IFI44L/SLC12A3/CD207/CLSTN3/SLC25A23/PDE6B/EPHA5/GP…
GO_NEGATIVE_REGULATION_OF_LYMPHOCYTE_MEDIATED_IMMUNITY	35	0.670977	1.44815	0.0102096	0.0940996	0.0794007	7550	tags=56%, list=23%, signal=43%	CR1/PTPRC/SLAMF1/SUSD4/FOXP3/PTPN6/IL7R/SPN/DUSP22/HAVCR2/LILRB1/LGALS9/ARRB2/FOXJ1/C4BPB/BCL6/CEACAM1/IL20RB/MICA/SERPINB4
GO_NEGATIVE_REGULATION_OF_INTERLEUKIN_1_PRODUCTION	18	0.730052	1.44781	0.0221419	0.155198	0.130955	4487	tags=50%, list=13%, signal=43%	PML/APOA1/GHRL/MEFV/NLRP12/IL10/TNFAIP3/ARRB2/ACP5
GO_REGULATION_OF_RELEASE_OF_SEQUESTERED_CALCIUM_ION_INTO_CYTOSOL	72	0.633907	1.44736	0.00214395	0.0373252	0.0314948	7303	tags=49%, list=22%, signal=38%	TRDN/PTK2B/GSTM2/CASQ1/TRPC1/IL13/JPH4/ATP1A2/TEX101/FCRL5/PTPN6/PRKCE/NOS1/MYO5A/SLC8A1/JPH3/HAP1/DRD1/PRKACA/F2/CXCR3/PKD2/PRKD1/HRC/CXCL9/BAX/BDKRB1/F2RL3/AKAP6/RYR2/CLIC2/CORO1A/DMD/ANK2/JPH1
GO_NEGATIVE_REGULATION_OF_TUMOR_NECROSIS_FACTOR_SUPERFAMILY_CYTOKINE_PRODUCTION	40	0.662549	1.44733	0.00712766	0.0761951	0.064293	4487	tags=48%, list=13%, signal=41%	NLRC3/IRAK3/SLAMF1/FOXP3/GHRL/ADIPOQ/LBP/AXL/ORM1/CD34/IL10/HAVCR2/TNFAIP3/LILRB1/LGALS9/GPNMB/CD274/ARRB2/ACP5
GO_REGULATION_OF_T_CELL_MEDIATED_IMMUNITY	49	0.650327	1.44625	0.00511215	0.0623001	0.0525685	5132	tags=37%, list=15%, signal=31%	IL12RB1/WAS/PTPRC/SASH3/SLAMF1/P2RX7/IL12B/FOXP3/RSAD2/IL7R/SPN/CLC/DUSP22/LILRB1/IL12A/TNFSF4/IL23A/GATA3
GO_REGULATION_OF_CELL_CELL_ADHESION	356	0.605706	1.44581	9.999e-05	0.00521558	0.00440088	4262	tags=32%, list=13%, signal=28%	SPTA1/ADAMTS18/ZBTB16/ZAP70/SIRPG/BTLA/RASGRP1/CD247/CAMK4/PIK3R6/CCL19/TNFRSF13C/VAV1/JAK3/ICOSLG/CCR7/IL12RB1/TIGIT/CYP26B1/ITGA4/GRAP2/B4GALNT2/PTPRC/CXCL13/SASH3/CD244/PAK3/ADRB2/SLAMF1/PDCD1/TNR/CD2/CD5/CYLD/DTX1/CD3G/CCL5/SIT1/IRF4/NCKAP1L/IL27/GLI3/KLRC4-KLRK1/RASAL3/CD28/CSK/PLA2G2D/EBI3/IL2RA/IL12B/FOXP3/APOA1/IDO1/KLRK1/LAX1/HLA-DQA1/ADIPOQ/CD3E/PTPN6/CTLA4/CD209/PRKCD/CD3D/IGF1/ADAM8/L…
GO_POSITIVE_REGULATION_OF_LIPID_CATABOLIC_PROCESS	25	0.697189	1.44576	0.017027	0.131701	0.111129	1439	tags=28%, list=4%, signal=27%	AKT2/ABCD2/ADRB2/APOA1/PLIN5/PRKCE/PRKCD
GO_NEGATIVE_CHEMOTAXIS	39	0.662271	1.44569	0.00808167	0.0828976	0.0699485	4301	tags=41%, list=13%, signal=36%	NRG3/SLIT3/SEMA5B/NRG1/APOA1/SEMA3G/SEMA6D/SEMA4F/SEMA7A/PDGFA/SEMA3E/SEMA3D/SLIT2/ITGB3/PLXNA4/SEMA3A
GO_RESPONSE_TO_NICOTINE	50	0.64882	1.44539	0.00489634	0.0609272	0.0514101	2773	tags=31%, list=8%, signal=29%	TACR1/CNR1/CHRNA4/IL13/NTRK1/ATP1A2/CHRNA1/NOS1/IGF1/SLC6A3/CHRNB2/CHRNB1/CHRNB4/HMOX1/VCAM1/DRD1
GO_REGULATION_OF_NEUROTRANSMITTER_TRANSPORT	60	0.640605	1.44532	0.00381011	0.0528979	0.0446349	3843	tags=35%, list=11%, signal=31%	LRRK2/UNC13A/RIMS4/SEPT5/CAMK2A/GRIK5/STX1B/ATP1A2/SYT12/SLC18A2/NLGN1/NOS1/GDNF/TACR2/PER2/CHRNB4/GPM6B/DRD1/RIMS1/GFAP/MEF2C
GO_LYMPHOCYTE_MIGRATION	45	0.65385	1.44526	0.00472888	0.0604503	0.0510076	6474	tags=53%, list=19%, signal=43%	PIK3CG/ZAP70/CCL19/MYO1G/CCR7/CXCL13/CCL5/PIK3CD/GPR15/ADAM8/SAA1/CCR2/S1PR1/ITGB7/TBX21/CCL8/CXCR3/CCL17/GATA3/CCL22/CCL11/XCL2/GAS6/CCL25
GO_REGULATION_OF_INTERLEUKIN_5_PRODUCTION	18	0.728647	1.44502	0.0229577	0.158243	0.133525	6187	tags=44%, list=18%, signal=36%	IL1RL1/FOXP3/IL33/IL17RA/IL5RA/LGALS9/GATA3/EPX
GO_REGULATION_OF_NEUROLOGICAL_SYSTEM_PROCESS	62	0.638148	1.44388	0.00328947	0.0486239	0.0410286	5215	tags=35%, list=16%, signal=30%	GRIN2A/ADRB2/TNR/SCN11A/NRG1/GLRA1/FGFR1/GRM1/WASF3/NGFR/OPRM1/NOS1/CHRNB4/P2RX3/HTR2C/ADORA1/IL10/HGF/EDNRB/IFNG/SLC9A1/OPRD1
GO_RESPONSE_TO_COCAINE	45	0.653166	1.44375	0.00514922	0.0624742	0.0527154	6207	tags=42%, list=19%, signal=34%	CNR1/CRHBP/PTK2B/SLC18A2/OPRM1/NOS1/SLC6A3/CHRNB2/SMPD1/SLC6A1/DRD1/TIAM1/SDK1/HTR3A/NEFH/DRD5/TACR3/BAX/DNMT3A
GO_CYTOKINE_PRODUCTION	115	0.618814	1.4437	0.000502412	0.0146555	0.0123662	5132	tags=40%, list=15%, signal=34%	PIK3CG/CD226/RASGRP1/CAMK4/CCL19/CCR7/AIM2/SLAMF1/ITK/PIK3CD/CD28/CD36/IL12B/GBP5/FOXP3/IDO1/PRKCD/EOMES/NOX5/IL19/CHI3L1/LTBP3/CD4/TXK/NLRC4/TLR6/MAF/ADAMTS3/LILRB1/NFATC2/IL18/RFTN1/CXCR3/TNFSF4/IL12RB2/SLC11A1/BATF/ABCA1/FABP4/HEG1/TLR9/S100A9/IRF7/LEP/PCSK5/GATA3
GO_POSITIVE_REGULATION_OF_CREB_TRANSCRIPTION_FACTOR_ACTIVITY	14	0.75764	1.44348	0.0259599	0.171317	0.144556	6453	tags=79%, list=19%, signal=63%	RPS6KA4/RELN/TSSK4/EPHA5/CAMK1D/CRTC1/PRKD1/OPRD1/CRTC3/PRKD2/LRP8
GO_REGULATION_OF_NEUROTRANSMITTER_UPTAKE	14	0.757324	1.44288	0.0263221	0.172256	0.145349	3506	tags=50%, list=10%, signal=45%	ATP1A2/NOS1/GDNF/PER2/GPM6B/DRD1/GFAP
GO_DETECTION_OF_ABIOTIC_STIMULUS	114	0.618514	1.44279	0.000603076	0.0167321	0.0141185	5717	tags=41%, list=17%, signal=34%	TACR1/LOXHD1/TTN/ATP2B2/SEMA5B/GRK1/ATP8A2/TRPM8/PKD1L2/NTRK1/GNGT2/PKD2L2/KCNA1/IGF1/TRPC3/CCDC66/GUCY2F/ARRB1/PKDREJ/SAG/TMC1/OPN4/ANO3/RCVRN/CHRNA10/RPE65/DRGX/PDZD7/ADORA1/ABCA4/AIPL1/BEST1/PKD1L3/MMP24/GNGT1/PDE6B/ARRB2/PKD2/FYN/GJA10/STRC/PDE6G/CNGB1/PDE6C/TRPA1/KCNK4/TULP1
GO_CHEMOKINE_MEDIATED_SIGNALING_PATHWAY	63	0.636627	1.44197	0.00308293	0.0460676	0.0388715	5816	tags=49%, list=17%, signal=41%	CXCR5/CCL19/CCR7/PTK2B/CXCL13/CCL5/CCR4/CCR9/CXCR6/CCR5/CXCR1/MPL/CCR2/PPBP/CCR3/CXCR2/CMKLR1/THPO/CCL8/GPR75/CXCR3/CCR6/GPR17/CCL17/CCR8/CCL22/CCL11/XCR1/CXCL12/CXCL9/XCL2
GO_CARDIAC_MUSCLE_CELL_CONTRACTION	28	0.685455	1.44187	0.0148744	0.12144	0.102471	7130	tags=61%, list=21%, signal=48%	SCN4B/SCN2B/CACNA2D1/KCNE1/SNTA1/FGF12/SCN5A/SCN3B/GJA5/KCNH2/GJC1/KCNA5/SLC9A1/NEDD4L/RYR2/KCNE2/ANK2
GO_MACROPHAGE_ACTIVATION_INVOLVED_IN_IMMUNE_RESPONSE	11	0.78596	1.44184	0.0271381	0.176124	0.148613	3538	tags=55%, list=11%, signal=49%	ZAP70/TICAM1/SBNO2/PRKCE/LBP/HAVCR2
GO_REGULATION_OF_ACTIVATED_T_CELL_PROLIFERATION	40	0.659923	1.44159	0.00840426	0.0845669	0.071357	4542	tags=44%, list=14%, signal=38%	JAK3/ICOSLG/IL12RB1/SLAMF1/IL2RA/IL12B/FOXP3/IDO1/IGF1/PDCD1LG2/CLC/TMIGD2/LGALS9/IL18/CD86/CD274/TNFSF4/IL23A
GO_CAMP_MEDIATED_SIGNALING	36	0.6659	1.44115	0.0109442	0.0995324	0.0839849	6405	tags=58%, list=19%, signal=47%	ADCYAP1R1/PDE2A/ADCY9/GLP1R/ADCY7/ADCYAP1/ADCY4/MAPK7/GHRHR/GAL/RAPGEF4/EPHA5/ADM/ADCY5/ADCY3/ADCY1/RIMS2/NPR3/DGKQ/AKAP6/ADCY8
GO_CALCIUM_ION_TRANSPORT	210	0.608177	1.44113	0.00010003	0.00521558	0.00440088	4861	tags=37%, list=15%, signal=32%	TRPV5/LOXHD1/TRDN/CACNA1S/CCL19/CCR7/RYR1/PRKCB/PTPRC/TRPM6/PDE2A/ATP2B2/GRIN2A/ITPR1/CACNG2/CACNA1G/TRPC1/CHRNA4/CLCA3P/TRPV3/CAMK2A/SLC24A4/JPH4/P2RX7/CCL5/TRPM8/PKD1L2/TPCN2/IL1RAPL1/CACNA2D1/CYSLTR1/PRKCE/PKD2L2/TRPC4/OPRM1/CCR5/TRPC3/RAMP3/CHERP/PKDREJ/CHRNB2/MCOLN1/LCK/TMEM37/GPM6A/SLC8A1/TMC1/NMUR1/JPH3/GRIN3B/CACNG3/TRPV4/CHRNA10/TRPV6/PLCZ1/HTR2C/CDH23/CATSPER1/ORAI2/PKD1L3/CATSPER4/CATS…
REACTOME_NETRIN1_SIGNALING	37	0.663915	1.44097	0.00962876	0.0913543	0.0770843	4856	tags=38%, list=14%, signal=32%	SLIT3/UNC5D/RGMA/DCC/TRPC4/TRPC3/PRKCQ/NTN1/UNC5C/TRPC6/TRPC7/SLIT2/TRPC5/FYN
GO_SMOOTH_MUSCLE_CONTRACTION	45	0.651835	1.44081	0.00567465	0.0665163	0.0561261	4789	tags=40%, list=14%, signal=34%	TACR1/TPCN2/SSTR2/GDNF/TACR2/CHRNB2/KNG1/SLC8A1/CHRNB4/NMUR1/NPY1R/EDN2/P2RX3/DRD1/EDNRB/MYLK/ROCK1/EDN3
GO_IMMUNE_EFFECTOR_PROCESS	468	0.601619	1.44063	9.999e-05	0.00521558	0.00440088	7367	tags=46%, list=22%, signal=36%	IGHD/PIK3CG/LY9/DOCK2/ZAP70/MX1/SLAMF6/RASGRP1/CD247/CAMK4/POU2F2/VAV1/ITGAL/MYO1G/IGHE/CR2/CR1/WAS/CD180/SLA2/PTPRC/PTK2B/CLEC4E/APOBEC3G/CD244/SLAMF1/MASP1/IGHA1/TICAM1/APBB1IP/WIPF2/SLAMF7/SBNO2/IGHM/ISG15/PML/CFP/CRTAM/IL6R/IGHG2/CD3G/ABCC9/IGKV3D-11/IGKV4-1/FUT7/IRF4/WIPF1/NCKAP1L/IFIT1/STAT2/PIK3CD/IGHG3/DDX58/C7/TRDC/SUSD4/IRF5/ELMO1/AZU1/IL12B/KLRC2/FOXP3/IL33/MX2/CLU/CLEC4D/CD27/TRIM22/R…
GO_CEREBELLAR_CORTEX_FORMATION	22	0.706552	1.4405	0.0192242	0.141892	0.119727	2844	tags=32%, list=8%, signal=29%	NRXN1/WNT7A/ATP2B2/GRID2/KNDC1/RORA/CBLN1
GO_REGULATION_OF_B_CELL_PROLIFERATION	54	0.643383	1.44013	0.00445688	0.058333	0.0492211	3843	tags=37%, list=11%, signal=33%	TNFRSF13C/TNFRSF13B/PTPRC/SASH3/TICAM1/CD38/TNFRSF4/IL13/MZB1/NCKAP1L/CTLA4/PRDM1/CHRNB2/IL10/CD300A/CD40/GPR183/MNDA/NFATC2/MEF2C
GO_CD4_POSITIVE_ALPHA_BETA_T_CELL_ACTIVATION	34	0.668968	1.44011	0.0128205	0.109684	0.0925511	5132	tags=41%, list=15%, signal=35%	LY9/SLAMF6/FUT7/IRF4/PLA2G2D/IL12B/FOXP3/RSAD2/RORA/RELB/IL18R1/TNFSF4/BATF/GATA3
GO_NEGATIVE_REGULATION_OF_LEUKOCYTE_CHEMOTAXIS	12	0.773974	1.4397	0.0275513	0.177545	0.149812	4498	tags=50%, list=13%, signal=43%	STAP1/CYP19A1/KLRC4-KLRK1/KLRK1/SLIT2/C5
GO_REGULATION_OF_MEMBRANE_POTENTIAL	330	0.603968	1.43969	9.999e-05	0.00521558	0.00440088	7177	tags=47%, list=21%, signal=37%	NRXN1/TACR1/SCN4A/LRRK2/TRDN/CNR1/P2RX1/CACNA1S/CUX2/SCN4B/DGKI/RIMS4/ACTN2/WNT7A/PTK2B/SLC34A1/KCNK12/SCN9A/SCN2B/GRIN2A/ADRB2/CACNG2/CACNA1G/GRID2/HCN2/CHRNA4/FGF14/SCN11A/KCNH5/RELN/P2RX7/GRIK5/HSH2D/STX1B/GLRA1/ATP1A2/TPCN2/KCNH4/KCNJ10/SCN2A/GHRL/CACNA2D1/NETO1/ADIPOQ/KCNB1/ATP1A4/NGFR/KCNE1/NLGN1/SCN10A/NPAS4/KCNA1/OPRM1/CHRNA1/SNTA1/EHD3/NLGN4X/CNR2/FGF12/SLC17A7/CHRNB2/SLC8A1/GRIK3/KCNIP2…
PID_RHODOPSIN_PATHWAY	24	0.698312	1.43949	0.0190853	0.141246	0.119183	6244	tags=62%, list=19%, signal=51%	GRK1/GUCY2F/SAG/GUCY2D/RPE65/GNB5/GNGT1/PDE6B/RDH12/RDH5/RGS9/LRAT/PDE6G/CNGB1/GUCA1B
GO_CGMP_METABOLIC_PROCESS	21	0.709607	1.43909	0.0217193	0.153829	0.1298	3552	tags=50%, list=11%, signal=45%	PDE2A/ATP2B2/GUCA2B/GUCY2F/RORA/PDE9A/PDE1B/NPR1/GUCY2D/HTR2C/PDE10A
REACTOME_LIGAND_GATED_ION_CHANNEL_TRANSPORT	21	0.709474	1.43882	0.0220622	0.155138	0.130905	3213	tags=38%, list=10%, signal=34%	GLRA3/GLRA1/GABRG2/GABRR1/GABRA6/GABRA3/GABRG3/GABRR2
GO_MAST_CELL_MEDIATED_IMMUNITY	17	0.730499	1.43796	0.0262541	0.172222	0.14532	3825	tags=35%, list=11%, signal=31%	PIK3CG/RASGRP1/PIK3CD/LAT2/GATA2/LAT
GO_CEREBELLAR_CORTEX_MORPHOGENESIS	30	0.677558	1.43782	0.0142935	0.117344	0.099014	2844	tags=30%, list=8%, signal=27%	NRXN1/RFX4/WNT7A/ATP2B2/GRID2/KNDC1/SMO/RORA/CBLN1
GO_REGULATION_OF_LYMPHOCYTE_MIGRATION	34	0.66762	1.43721	0.0132515	0.111288	0.0939041	3559	tags=29%, list=11%, signal=26%	ITGA4/PTK2B/CXCL13/CCL5/KLRC4-KLRK1/KLRK1/ADAM8/CCR2/STK10/MSN
BIOCARTA_MONOCYTE_PATHWAY	11	0.783366	1.43708	0.0293788	0.184126	0.155364	3649	tags=73%, list=11%, signal=65%	ITGAL/ITGA4/SELL/SELP/PECAM1/ITGAM/ITGB2/ICAM1
GO_NAD_BIOSYNTHETIC_PROCESS	12	0.772531	1.43701	0.0286632	0.181721	0.153336	2662	tags=42%, list=8%, signal=38%	KMO/NMNAT3/KYNU/NADSYN1/HAAO
GO_NEGATIVE_REGULATION_OF_RESPONSE_TO_CYTOKINE_STIMULUS	42	0.654376	1.43678	0.00710272	0.0761951	0.064293	3927	tags=26%, list=12%, signal=23%	STAP1/SLIT3/PTPRC/IRAK3/CCL5/PELI3/APOA1/ADIPOQ/NLRC5/MAPK7/SLIT2
GO_REGULATION_OF_SYNAPSE_ORGANIZATION	105	0.618012	1.43666	0.00100654	0.0224385	0.0189335	5823	tags=40%, list=17%, signal=33%	NRXN1/LRRC4/CUX2/MAGI2/WNT7A/SLITRK2/LRRTM1/EEF2K/RELN/FLRT1/NTRK1/MUSK/LRRTM2/GHRL/LRRN3/NLGN1/FRMPD4/CHRNB2/ARHGEF15/LRTM2/SLITRK4/CBLN2/CBLN1/IGSF9/RAPSN/SLITRK5/C1QL3/MEF2C/CLSTN3/NLGN3/DISC1/APOE/LRRC4B/NTRK3/SIX1/SYNDIG1/SLITRK3/EPHA7/RAB17/CAMK2B/SHANK3/LRTM1
GO_SODIUM_ION_TRANSPORT	135	0.612633	1.43658	0.000200401	0.00789317	0.00666022	6478	tags=48%, list=19%, signal=39%	SCN4A/SLC4A11/SCN4B/SLC12A1/SLC34A1/SCN9A/SCN2B/HCN2/ABCB11/SCN11A/SLC24A4/SGK1/SLC23A2/ATP1A2/TRAPPC10/SCN2A/ATP1A4/SLC9A3/SLC17A8/SCN10A/SLC4A9/SLC4A4/SLC13A1/SLC17A7/SLC4A5/SLC5A10/SLC8A1/SCN5A/SLC4A10/SLC13A4/SLC5A4/SCNN1B/SLC23A1/SLC22A4/SLC5A2/SLC5A5/SCNN1G/SLC13A5/SLC12A3/SCN3B/CATSPER4/SLC10A6/CATSPER3/SCN3A/TRPM2/SLC8A2/SLC6A15/HCN4/SLC5A11/SLC9A9/SLC22A5/PKD2/SLC38A11/SLC9A1/SLC5A12/SCN…
GO_GLUCOCORTICOID_BIOSYNTHETIC_PROCESS	11	0.783063	1.43653	0.0293788	0.184126	0.155364	895	tags=27%, list=3%, signal=27%	CYP17A1/CYP11A1/HSD3B2
GO_POSITIVE_REGULATION_OF_ACTIVATED_T_CELL_PROLIFERATION	28	0.682649	1.43597	0.0161966	0.126707	0.106915	4542	tags=41%, list=14%, signal=36%	JAK3/ICOSLG/IL12RB1/SLAMF1/IL2RA/IL12B/IGF1/TMIGD2/IL18/CD86/TNFSF4/IL23A
REACTOME_INTEGRIN_CELL_SURFACE_INTERACTIONS	78	0.62597	1.43573	0.00213871	0.0373252	0.0314948	5736	tags=44%, list=17%, signal=36%	COL4A3/COL2A1/RASGRP2/RASGRP1/ITGAL/APBB1IP/ITGA2B/CSK/PECAM1/ITGA8/VWF/IBSP/VCAM1/ITGAM/JAM3/ITGA9/ITGB7/ICAM2/ITGAE/VTN/LAMA1/ITGB2/ICAM1/ITGA10/ITGB3/ICAM3/RAPGEF4/COL4A2/LAMA2/PTPN1/COL4A4/FGG/FGA/COL4A1
GO_REGULATION_OF_LYMPHOCYTE_APOPTOTIC_PROCESS	53	0.642423	1.43562	0.00498442	0.0615644	0.0519477	5850	tags=43%, list=17%, signal=36%	JAK3/PDCD1/CD3G/P2RX7/CCL5/HSH2D/GIMAP8/IDO1/CD27/BTK/TSC22D3/ADAM8/DOCK8/PRKCQ/TGFB2/IL10/NOC2L/LGALS9/CD274/NFKBID/BCL6/FAS/BAX
GO_REGULATION_OF_T_CELL_DIFFERENTIATION	100	0.618661	1.43521	0.001412	0.0277542	0.0234188	1984	tags=27%, list=6%, signal=25%	ZBTB16/ZAP70/RASGRP1/CAMK4/PIK3R6/CCL19/JAK3/IL12RB1/CYP26B1/SASH3/CD2/CYLD/DTX1/IRF4/NCKAP1L/IL27/GLI3/CD28/IL2RA/IL12B/FOXP3/CTLA4/ADAM8/IL7R/ZEB1/CD80/IRF1
KEGG_COMPLEMENT_AND_COAGULATION_CASCADES	69	0.629662	1.43383	0.00317168	0.0472649	0.0398819	9395	tags=70%, list=28%, signal=50%	SERPIND1/CR2/CR1/MASP1/C7/C3AR1/SERPINA5/SERPINC1/VWF/KNG1/C5AR1/C9/CFD/F2/KLKB1/CPB2/C8A/F12/C5/A2M/F11/C6/PROC/C4BPB/C4A/FGG/FGA/TFPI/MASP2/FGB/CFH/C8G/BDKRB1/C1S/F10/C1QC/F8/THBD/C1QA/SERPING1/C1QB/PLG/C1R/C2/BDKRB2/PLAUR/F13A1/SERPINE1
GO_GLYCOSPHINGOLIPID_BIOSYNTHETIC_PROCESS	24	0.695034	1.43273	0.0203275	0.146872	0.12393	3819	tags=42%, list=11%, signal=37%	ST8SIA3/ST8SIA1/ST8SIA2/ST8SIA4/ST3GAL3/ST3GAL6/ST3GAL5/B4GALNT1/ST8SIA5/ST3GAL1
GO_NEGATIVE_REGULATION_OF_B_CELL_ACTIVATION	30	0.675073	1.43255	0.0157119	0.125057	0.105522	7905	tags=63%, list=24%, signal=48%	TNFRSF13B/SLA2/TBC1D10C/FOXP3/CTLA4/PRDM1/IL10/CD300A/TNFAIP3/MNDA/BANK1/SFRP1/FOXJ1/BCL6/FAS/ATM/INHA/INPP5D/SAMSN1
GO_REGULATION_OF_ALPHA_BETA_T_CELL_DIFFERENTIATION	46	0.647127	1.4323	0.00650577	0.0729604	0.0615636	5132	tags=43%, list=15%, signal=37%	ZBTB16/ZAP70/CCL19/JAK3/IL12RB1/SASH3/IRF4/NCKAP1L/IL27/GLI3/IL12B/FOXP3/CD80/ITPKB/LGALS9/CD86/TNFSF4/IL23A/IFNG/GATA3
REACTOME_CGMP_EFFECTS	19	0.716763	1.43219	0.0261241	0.171987	0.145121	8737	tags=75%, list=26%, signal=55%	PRKG2/PDE2A/PDE9A/PDE1B/PDE10A/PDE6B/KCNMB2/PDE11A/PDE6G/PDE1A/KCNMB1/PDE3A/PDE6A/KCNMB4/PRKG1
GO_REGULATION_OF_LEUKOCYTE_APOPTOTIC_PROCESS	77	0.624943	1.43212	0.0025479	0.0412174	0.034779	6086	tags=44%, list=18%, signal=36%	CCL19/JAK3/CCR7/HCLS1/PDCD1/CD3G/P2RX7/CCL5/HSH2D/GIMAP8/IDO1/CD27/BTK/TSC22D3/ADAM8/DOCK8/AXL/PRKCQ/ITPKB/TGFB2/IL10/LILRB1/MEF2C/NOC2L/LGALS9/HCAR2/CD274/IRF7/NFKBID/CXCL12/BCL6/FAS/BAX/NOD2
GO_REGULATION_OF_CELLULAR_EXTRAVASATION	22	0.702269	1.43177	0.0219543	0.154951	0.130747	8171	tags=64%, list=24%, signal=48%	ITGA4/SELP/ADAM8/CCR2/ICAM1/PLVAP/CXCL12/CCL25/RIPK3/BCR/OLFM4/PTGER4/PDGFD/PTAFR
GO_SENSORY_PERCEPTION_OF_MECHANICAL_STIMULUS	145	0.609346	1.43112	0.000400761	0.0127971	0.0107981	6291	tags=38%, list=19%, signal=31%	COL4A3/TECTA/TSPEAR/LOXHD1/COL2A1/SRRM4/ATP2B2/MYO7A/OTOF/PCDH15/CNTN5/NTRK1/USH2A/FGFR1/HOMER2/KCNE1/SLC17A8/OTOGL/KCNA1/ATP6V0A4/IGF1/ATP6V1B1/PAX3/USH1G/ESPN/CEACAM16/CHRNB2/TMC1/TUB/KPTN/MYO15A/NDP/CHRNA10/DRGX/OTOG/CDKN2D/CDH23/PDZD7/ICAM1/TMPRSS3/SLC1A3/TBX1/FYN/IFNG/SIX1/STRC/FZD4/TRPA1/MYH14/KCNK4/ZNF354A/SLC26A4/CLIC5/RAB3A/LHFPL5
GO_REGULATION_OF_TUMOR_NECROSIS_FACTOR_BIOSYNTHETIC_PROCESS	18	0.721606	1.43106	0.0273861	0.176695	0.149094	3689	tags=56%, list=11%, signal=49%	AZU1/TLR1/GHRL/TNFRSF8/CCR2/CARD9/LBP/SPN/IL10/LILRB1
KEGG_FC_EPSILON_RI_SIGNALING_PATHWAY	77	0.623599	1.42904	0.00275173	0.0430639	0.0363371	3006	tags=26%, list=9%, signal=24%	PIK3CG/AKT2/VAV1/PRKCB/PIK3R5/IL13/MAPK10/PIK3CD/MAPK11/PLA2G2D/PLA2G4E/BTK/PRKCE/PRKCD/MS4A2/PLA2G2F/RAC2/FCER1A/MAPK12/AKT3
GO_REGULATION_OF_T_CELL_APOPTOTIC_PROCESS	33	0.665578	1.42874	0.0155357	0.124195	0.104795	4202	tags=39%, list=13%, signal=34%	JAK3/PDCD1/CCL5/GIMAP8/IDO1/CD27/TSC22D3/ADAM8/DOCK8/PRKCQ/TGFB2/LGALS9/CD274
KEGG_ABC_TRANSPORTERS	44	0.647387	1.4287	0.00800421	0.0823548	0.0694905	8444	tags=70%, list=25%, signal=53%	ABCG4/ABCD2/ABCB11/ABCA10/ABCC9/ABCA6/ABCA7/ABCD4/ABCC12/ABCA8/ABCA3/ABCA9/ABCC8/ABCA4/ABCG8/ABCC5/ABCA1/ABCB4/TAP2/ABCC1/ABCB9/ABCG1/ABCC11/ABCC4/ABCB5/ABCG5/ABCA5/ABCB6/TAP1/ABCC10/ABCA13
GO_AUDITORY_RECEPTOR_CELL_MORPHOGENESIS	13	0.757722	1.42844	0.0322581	0.197657	0.166782	6291	tags=54%, list=19%, signal=44%	ATP2B2/MYO7A/WDPCP/PDZD7/STRC/CLIC5/LHFPL5
GO_POSITIVE_REGULATION_OF_LYMPHOCYTE_DIFFERENTIATION	76	0.623711	1.42821	0.00295737	0.0451761	0.0381194	5132	tags=38%, list=15%, signal=32%	ZBTB16/ZAP70/RASGRP1/PIK3R6/CCL19/IL12RB1/SASH3/NCKAP1L/GLI3/FLT3LG/IL2RA/IL12B/FOXP3/CD27/BTK/ADAM8/IL7R/CD80/PRDM1/EGR3/AXL/ITPKB/LGALS9/CD86/IL12A/TNFSF4/IL23A/IFNG/GATA3
GO_CYCLIC_NUCLEOTIDE_METABOLIC_PROCESS	54	0.638009	1.4281	0.00611526	0.0697216	0.0588307	7850	tags=55%, list=23%, signal=42%	PDE7B/PDE2A/ATP2B2/ADCY9/ADCY7/GUCA2B/GUCY2F/RORA/PDE4A/ADORA2A/PDE9A/PDE1B/NPR1/GUCY2D/HTR2C/ADCY4/PDE10A/CALCRL/ADM/ADCY5/PDE11A/ADCY3/ADCY1/NPR3/ADCY8/AMPD2/ADCY10/PDE3A/PTHLH/UCN2
KEGG_ACUTE_MYELOID_LEUKEMIA	56	0.636527	1.42809	0.00517438	0.0626408	0.052856	4620	tags=30%, list=14%, signal=26%	ZBTB16/PIK3CG/AKT2/PIM2/PML/PIK3R5/PIK3CD/RPS6KB2/CCNA1/IKBKG/RUNX1T1/AKT3/FLT3/SPI1/TCF7L1/PIM1/STAT5A
GO_REGULATION_OF_INTERFERON_GAMMA_SECRETION	10	0.789754	1.42713	0.0328159	0.199958	0.168723	585	tags=40%, list=2%, signal=39%	RASGRP1/CD244/SLAMF1/CD2
GO_ACTIN_MYOSIN_FILAMENT_SLIDING	38	0.654974	1.42628	0.0131088	0.110576	0.0933034	6426	tags=50%, list=19%, signal=40%	ACTN3/ACTN2/TTN/TNNI2/MYH6/TNNI1/TNNT3/MYH3/MYBPC3/NEB/MYH8/MYH4/MYL3/MYBPC1/MYL4/TMOD1/TNNI3/MYH7/MYH2
BIOCARTA_TCR_PATHWAY	44	0.646255	1.4262	0.00895208	0.0870607	0.0734613	4856	tags=32%, list=14%, signal=27%	PIK3CG/ZAP70/CD247/VAV1/PRKCB/CD3G/CD3E/CD3D/LCK/NFATC1/LAT/NFATC2/PPP3CC/FYN
KEGG_ECM_RECEPTOR_INTERACTION	83	0.619491	1.42587	0.00182704	0.0333983	0.0281813	5736	tags=39%, list=17%, signal=32%	COL2A1/ITGA4/LAMB4/SV2B/ITGA2B/TNR/RELN/COL4A6/GP1BA/CD36/ITGA8/TNXB/VWF/CHAD/IBSP/ITGA7/GP5/THBS4/ITGA9/ITGB7/COL6A6/VTN/LAMA1/TNN/ITGA10/ITGB3/COL4A2/LAMA2/COL4A4/COL5A3/LAMC3/COL4A1
REACTOME_PEPTIDE_LIGAND_BINDING_RECEPTORS	172	0.604457	1.42546	0.00020018	0.00789317	0.00666022	7376	tags=42%, list=22%, signal=33%	TACR1/CXCR5/CCL19/CCR7/PRLHR/CXCL13/PNOC/CCL5/C3AR1/SSTR3/NPB/GHRL/CCR4/CCR9/CXCR6/SSTR2/OPRM1/CCR5/SAA1/RXFP1/TACR2/CXCR1/KNG1/PYY/NMUR1/MCHR2/CCR2/NPY1R/PPBP/EDN2/CCR3/C5AR1/CXCR2/F2/RXFP2/GAL/MC2R/CXCR3/CCR6/CCL17/C5/NPY5R/EDNRB/APLNR/FPR1/INSL3/EDN3/CCR8/UTS2R/OPRD1/CCL22/TACR3/CCL11/GALR2/XCR1/CXCL12/CXCL9/XCL2/NPFFR1/BDKRB1/F2RL3/KISS1R/CCL25/CCL27/AGTR1/POMC/CCK/CCR10/TAC3/MCHR1/SSTR5/MC1R…
GO_ACTIN_FILAMENT_BASED_MOVEMENT	91	0.616245	1.42444	0.00161878	0.0312584	0.0263756	6449	tags=47%, list=19%, signal=38%	ACTN3/SCN4B/WAS/ACTN2/TTN/TNNI2/MYH6/SCN2B/MYO7A/WIPF2/WIPF1/TNNI1/TNNT3/MYH3/CACNA2D1/MYO9B/KCNE1/MYBPC3/SNTA1/NEB/MYO5A/FGF12/SCN5A/MYH8/MYH4/SCN3B/GJA5/FRMD6/KCNH2/GJC1/KCNA5/ROCK1/SLC9A1/MYL3/MYBPC1/MYL4/NEDD4L/MYH14/TMOD1/TNNI3/MYH7/MYH2/RYR2
GO_REGULATION_OF_LEUKOCYTE_PROLIFERATION	195	0.602161	1.42442	0.00020008	0.00789317	0.00666022	4542	tags=37%, list=14%, signal=32%	SPTA1/TACR1/ZAP70/CCL19/TNFRSF13C/JAK3/ICOSLG/TNFRSF13B/IL12RB1/PTPRC/SASH3/CD244/SLAMF1/TICAM1/CD38/TNFRSF4/IL13/CCL5/MZB1/NCKAP1L/IL27/RASAL3/CD28/FLT3LG/PLA2G2D/EBI3/IL2RA/IL12B/FOXP3/IDO1/CD3E/PTPN6/CTLA4/CD209/IGF1/CD80/PRDM1/CHRNB2/IRF1/PLA2G2F/RAC2/PDCD1LG2/CCR2/CD4/VCAM1/ZNF335/SPN/CLC/TMIGD2/PRKCQ/SOX11/IL10/HAVCR2/GNRH1/CD300A/CD40/TNFAIP3/LILRB1/GPR183/MNDA/NFATC2/GAL/MEF2C/LGALS9/IL18…
GO_NEGATIVE_REGULATION_OF_CHEMOTAXIS	49	0.640484	1.42436	0.00792906	0.0823418	0.0694796	4498	tags=33%, list=13%, signal=28%	STAP1/SEMA5B/CXCL13/CYP19A1/KLRC4-KLRK1/ANGPT2/KLRK1/SEMA3G/SEMA6D/SEMA4F/SEMA7A/SEMA3E/SEMA3D/SLIT2/SEMA3A/C5
REACTOME_GPCR_LIGAND_BINDING	379	0.596071	1.4243	9.999e-05	0.00521558	0.00440088	7737	tags=45%, list=23%, signal=35%	TACR1/GRM2/GPR132/CNR1/CXCR5/PTCH2/CCL19/ADCYAP1R1/CCR7/LPAR3/PRLHR/WNT7A/P2RY6/GABBR2/CXCL13/ADRB2/GLP1R/TAS1R3/GPR18/PNOC/CCL5/GRM4/CHRM5/GNG7/C3AR1/P2RY10/GRM1/SSTR3/HRH2/NPB/GHRL/CYSLTR1/CCR4/CCR9/GNGT2/CXCR6/SSTR2/OPRM1/CCR5/GIPR/GRM3/SAA1/ADRA1D/RXFP1/SMO/CNR2/RAMP3/MTNR1A/PTGIR/GPBAR1/TACR2/GPR68/CXCR1/ADORA2A/KNG1/PYY/SCTR/NMUR1/MCHR2/OPN4/CCR2/NPY1R/PPBP/S1PR1/EDN2/PTH1R/CCR3/DRD1/C5AR1/…
GO_SYNAPSE_ORGANIZATION	143	0.606405	1.42414	0.000400761	0.0127971	0.0107981	6337	tags=39%, list=19%, signal=32%	NRXN1/LRRC4/CTNND2/LRRK2/UNC13A/MAGI2/WNT7A/ATP2B2/PAK3/CACNG2/LRRTM1/TNR/RAB39B/RELN/NRG1/MUSK/IL1RAPL1/SPOCK2/LRRTM2/LRRTM4/NLGN1/CHRNA1/MYO5A/GDNF/NLGN4X/SEZ6L/GPM6A/CHRNB1/BSN/DRD1/NRXN2/DLG4/PLXND1/SDK1/RAPSN/SEMA3E/CNTN2/CLSTN3/NLGN3/PCDHB6/KIRREL3/DNER/APOE/ELFN1/GJA10/POU4F1/CACNB1/UTRN/SHANK3/CEL/COL4A1/DSCAM/SHANK2/RAB3A/WNT7B/COL4A5
GO_REGULATION_OF_RESPIRATORY_SYSTEM_PROCESS	15	0.737897	1.42327	0.0340217	0.203907	0.172056	6232	tags=60%, list=19%, signal=49%	MTG1/GLRA1/ATP1A2/NLGN1/ADORA1/NLGN3/TSHZ3/PHOX2B/PBX3
GO_POSITIVE_REGULATION_OF_CALCIUM_ION_TRANSPORT_INTO_CYTOSOL	50	0.638879	1.42325	0.00791749	0.0823418	0.0694796	6393	tags=46%, list=19%, signal=37%	P2RX5/TRDN/ADCYAP1R1/GSTM2/TRPC1/IL13/P2RX7/TEX101/TRPC3/CD4/HAP1/P2RX3/DRD1/P2RX4/F2/CXCR3/PKD2/CXCL9/BAX/BAK1/BDKRB1/F2RL3/AKAP6
GO_AUDITORY_RECEPTOR_CELL_DEVELOPMENT	18	0.7174	1.42272	0.0306491	0.190135	0.160435	6291	tags=50%, list=19%, signal=41%	ATP2B2/MYO7A/FGFR1/TMC1/WDPCP/PDZD7/STRC/CLIC5/LHFPL5
GO_BLOOD_COAGULATION_FIBRIN_CLOT_FORMATION	25	0.68606	1.42268	0.0245323	0.16467	0.138947	7704	tags=68%, list=23%, signal=52%	GP1BA/FBLN1/VWF/KNG1/GP5/F2/KLKB1/F12/A2M/F11/FGG/FGA/TFPI/FGB/F10/F8/SERPING1
GO_NEGATIVE_REGULATION_OF_VIRAL_GENOME_REPLICATION	46	0.642725	1.42256	0.00818468	0.0835843	0.070528	7360	tags=57%, list=22%, signal=44%	MX1/APOBEC3G/ISG15/CCL5/IFIT1/RSAD2/IFI16/C19orf66/BST2/INPP5K/OASL/OAS3/EIF2AK4/APOBEC3A/APOBEC3D/EIF2AK2/ISG20/APOBEC3F/IFITM3/TNIP1/OAS1/APOBEC3H/ZC3HAV1/TRIM6/PARP10/APOBEC3C
REACTOME_G_ALPHA_S_SIGNALLING_EVENTS	120	0.608731	1.42253	0.000702882	0.0185868	0.0156834	7835	tags=48%, list=23%, signal=37%	PDE7B/ADCYAP1R1/PDE2A/ADRB2/ADCY9/GLP1R/GNG7/HRH2/ADCY7/GNGT2/GIPR/RXFP1/RAMP3/PTGIR/GPBAR1/ADORA2A/PDE1B/SCTR/PTH1R/DRD1/CALCB/ADCYAP1/ADCY4/PDE10A/GNB5/RXFP2/GCG/CALCRL/GHRHR/GNB4/IAPP/MC2R/HTR4/GLP2R/GNGT1/ADM/ADCY5/GNB3/INSL3/PDE11A/DRD5/ADCY3/VIPR2/TSHR/ADCY1/GNAI2/GNG4/PDE1A/ADCY8/POMC/HTR6/VIPR1/MC1R/PDE3A/PTGER4/SCT/HTR7/PTHLH
REACTOME_GABA_RECEPTOR_ACTIVATION	52	0.637097	1.42241	0.0071733	0.0765338	0.0645788	6405	tags=50%, list=19%, signal=41%	GABBR2/ADCY9/KCNJ9/GNG7/GABRG2/KCNJ10/ADCY7/GNGT2/GABRR1/GABRA6/GABRA3/KCNJ15/GABRG3/GABRR2/ADCY4/KCNJ6/GNGT1/ADCY5/GNB3/ADCY3/ADCY1/GNAI2/KCNJ16/GNG4/GABRA1/ADCY8
GO_POSITIVE_REGULATION_OF_NEUROTRANSMITTER_SECRETION	11	0.775325	1.42233	0.0343583	0.204436	0.172502	1865	tags=36%, list=6%, signal=34%	UNC13A/STX1B/NLGN1/TACR2
GO_POSITIVE_REGULATION_OF_CHEMOTAXIS	115	0.609636	1.42229	0.00120579	0.0253354	0.0213779	6447	tags=42%, list=19%, signal=34%	AKT2/CCL19/CCR7/IL16/PTK2B/CXCL13/IL6R/CCL5/NCKAP1L/C3AR1/FGFR1/AZU1/NTF3/PPM1F/RAC2/CCR2/TRPV4/PLA2G7/PPBP/S1PR1/EDN2/C5AR1/LBP/TIAM1/THBS4/ZNF580/CMKLR1/LGALS9/SLIT2/RARRES2/CXCR3/KDR/CCR6/CSF1/IL12A/IL23A/NTRK3/CAMK1D/EDN3/PRKD1/PRKD2/NRP1/CXCL12/CXCL9/DSCAM/PDGFRB/FGF2/GAS6
GO_POSITIVE_REGULATION_OF_CHEMOKINE_PRODUCTION	47	0.641456	1.42222	0.00857561	0.0858187	0.0724133	6178	tags=47%, list=18%, signal=38%	IL1RL1/TICAM1/IL6R/AZU1/IL33/ADIPOQ/CHIA/HMOX1/TRPV4/LBP/FFAR3/ADCYAP1/HAVCR2/EIF2AK2/CSF1R/LGALS9/C5/TLR9/IFNG/P2RY2/TLR2/FFAR2
GO_REGULATION_OF_PODOSOME_ASSEMBLY	13	0.75442	1.42221	0.0343274	0.204436	0.172502	3559	tags=31%, list=11%, signal=28%	BLK/LCP1/HCK/MSN
GO_DENDRITIC_CELL_DIFFERENTIATION	32	0.665462	1.4222	0.0174639	0.133574	0.112709	5099	tags=47%, list=15%, signal=40%	CAMK4/CCL19/CCR7/BATF3/IRF4/RELB/AXL/FLT3/SPI1/LILRB1/BATF2/LGALS9/CD86/BATF/GATA1
REACTOME_IL_RECEPTOR_SHC_SIGNALING	26	0.681701	1.42163	0.0241514	0.16291	0.137463	2957	tags=35%, list=9%, signal=32%	JAK3/IL2RB/PIK3CD/IL3RA/IL2RA/PTPN6/IL5RA/CSF2RA/INPPL1
GO_CELL_DIFFERENTIATION_IN_HINDBRAIN	21	0.700996	1.42163	0.0273205	0.176693	0.149093	3457	tags=38%, list=10%, signal=34%	NRXN1/WNT7A/ATP2B2/GRID2/KNDC1/RORA/CBLN1/GATA2
GO_RESPONSE_TO_ALKALOID	131	0.606928	1.42128	0.000300722	0.0106141	0.0089561	6579	tags=39%, list=20%, signal=32%	TACR1/CNR1/RYR1/CRHBP/PTK2B/SLC34A1/GSTM2/CHRNA4/IL13/CCL5/NTRK1/ATP1A2/SLC18A2/PRKCE/OPRM1/CHRNA1/NOS1/IGF1/SLC6A3/CHRNB2/SMPD1/SLC8A1/SLC6A1/CHRNB1/CHRNB4/HMOX1/SRR/VCAM1/DRD1/CAD/TIAM1/SDK1/PPP1R9B/ICAM1/DNMT1/HTR3A/NEFH/DRD5/CHRNA2/GNAO1/TACR3/FGA/CHRNA6/BAX/STAR/DNMT3A/RYR3/KCNJ11/RYR2/BCL2/BAD/CHRNA3
BIOCARTA_NKCELLS_PATHWAY	20	0.705904	1.42121	0.0277011	0.178302	0.15045	4124	tags=50%, list=12%, signal=44%	VAV1/PTK2B/KLRC1/KLRC3/KLRC2/KLRD1/PTPN6/LAT/IL18/KLRC4
KEGG_LONG_TERM_DEPRESSION	67	0.625318	1.42117	0.00471795	0.0604503	0.0510076	2087	tags=22%, list=6%, signal=21%	PRKG2/RYR1/PRKCB/PLCB2/GRM5/ITPR1/GRIA3/GRID2/PLA2G2D/GRM1/PLA2G4E/NOS1/IGF1/GRIA2/PLA2G2F
GO_POSITIVE_REGULATION_OF_THYMOCYTE_AGGREGATION	11	0.774669	1.42113	0.0344828	0.204436	0.172502	2649	tags=45%, list=8%, signal=42%	RASGRP1/FOXP3/ADAM8/IL7R/EGR3
GO_NEGATIVE_REGULATION_OF_LEUKOCYTE_MIGRATION	30	0.669234	1.42016	0.0201855	0.14656	0.123667	7633	tags=53%, list=23%, signal=41%	STAP1/CYP19A1/KLRC4-KLRK1/IL33/KLRK1/HMOX1/ADORA1/CD300A/SLIT2/C5/BMP5/CXCL12/CCL25/ADA/BCR/PTGER4
REACTOME_NITRIC_OXIDE_STIMULATES_GUANYLATE_CYCLASE	23	0.692736	1.42014	0.0254958	0.169422	0.142957	8737	tags=67%, list=26%, signal=49%	PRKG2/PDE2A/NOS1/PDE9A/PDE1B/PDE10A/PDE6B/KCNMB2/PDE11A/PDE6G/PDE1A/KCNMB1/PDE3A/PDE6A/KCNMB4/PRKG1
GO_NEGATIVE_REGULATION_OF_B_CELL_PROLIFERATION	15	0.735867	1.41936	0.0353348	0.207914	0.175437	3809	tags=40%, list=11%, signal=35%	TNFRSF13B/CTLA4/PRDM1/IL10/CD300A/MNDA
REACTOME_CTLA4_INHIBITORY_SIGNALING	21	0.699855	1.41931	0.0281207	0.179292	0.151285	4856	tags=38%, list=14%, signal=33%	AKT2/CTLA4/CD80/LCK/AKT3/PPP2R5B/CD86/FYN
PID_INTEGRIN_CS_PATHWAY	26	0.680557	1.41924	0.0249304	0.166332	0.14035	4039	tags=46%, list=12%, signal=41%	ITGAL/ITGA4/ITGA2B/ITGA8/ITGA7/ITGAM/ITGA9/ITGB7/ITGAE/ITGB2/ITGA10/ITGB3
GO_REGULATION_OF_LYMPHOCYTE_DIFFERENTIATION	125	0.606828	1.4192	0.000702529	0.0185868	0.0156834	1984	tags=27%, list=6%, signal=26%	ZBTB16/ZAP70/RASGRP1/CAMK4/PIK3R6/CCL19/JAK3/IL12RB1/CYP26B1/PGLYRP3/SASH3/CD2/CYLD/DTX1/IRF4/NCKAP1L/IL27/GLI3/CD28/FLT3LG/IL2RA/IL12B/FOXP3/CD27/BTK/PTPN6/CTLA4/ADAM8/IL7R/ZEB1/CD80/NFAM1/PRDM1/IRF1
GO_GANGLIOSIDE_BIOSYNTHETIC_PROCESS	18	0.715615	1.41918	0.0316979	0.195417	0.164892	5161	tags=50%, list=15%, signal=42%	ST8SIA3/ST8SIA2/ST8SIA4/ST3GAL3/ST3GAL6/ST3GAL5/B4GALNT1/ST3GAL1/ST6GALNAC3
GO_PHOSPHOLIPASE_C_ACTIVATING_G_PROTEIN_COUPLED_RECEPTOR_SIGNALING_PATHWAY	82	0.616638	1.41848	0.00274251	0.0430639	0.0363371	6726	tags=40%, list=20%, signal=32%	TACR1/LPAR3/ACTN2/P2RY6/GRM5/CHRM5/GRM1/ESR1/CYSLTR1/OPRM1/ADRA1D/NMUR1/MCHR2/S1PR1/PTH1R/DRD1/HTR2C/CXCR2/EDNRB/CYSLTR2/FPR1/DRD5/UTS2R/OPRD1/P2RY4/GALR2/P2RY2/NPR3/PLCE1/F2RL3/KISS1R/CHRM3/AGTR1
GO_COMPLEMENT_ACTIVATION_ALTERNATIVE_PATHWAY	13	0.752372	1.41835	0.0355447	0.208702	0.176101	6182	tags=69%, list=18%, signal=56%	CFP/C7/C9/CFD/C8A/C5/CFHR5/CFH/C8G
GO_REGULATION_OF_INTERLEUKIN_17_PRODUCTION	22	0.695568	1.41811	0.0278694	0.178735	0.150816	6520	tags=68%, list=19%, signal=55%	LY9/SLAMF6/NCKAP1L/IL12B/FOXP3/PRKCQ/IL18/IL12A/TNFSF4/IL23A/IFNG/MYD88/IL15/NOD2/IL36RN
GO_ACTIVATION_OF_ADENYLATE_CYCLASE_ACTIVITY	39	0.649423	1.41764	0.0148873	0.12144	0.102471	5361	tags=44%, list=16%, signal=37%	ADRB2/ADCY9/GLP1R/ADCY7/GIPR/CALCR/DRD1/ADCYAP1/ADCY4/GHRHR/ADCY5/DRD5/ACR/ADCY3/VIPR2/TSHR/ADCY1
GO_POSITIVE_REGULATION_OF_ACUTE_INFLAMMATORY_RESPONSE	27	0.677017	1.41753	0.0235085	0.16015	0.135134	4501	tags=48%, list=13%, signal=42%	PIK3CG/CNR1/CCR7/CCL5/ADAM8/FCER1A/CCR2/CREB3L3/FFAR3/OSMR/KLKB1/F12/NPY5R
GO_MAST_CELL_ACTIVATION	20	0.704067	1.41751	0.0298851	0.186238	0.157147	3825	tags=35%, list=11%, signal=31%	PIK3CG/RASGRP1/PIK3CD/LAT2/RHOH/GATA2/LAT
REACTOME_DOWNSTREAM_TCR_SIGNALING	31	0.664754	1.41742	0.0203128	0.146872	0.12393	3137	tags=32%, list=9%, signal=29%	CD247/TRAT1/CD3G/HLA-DQA1/CD3E/CD3D/IKBKG/LCK/CD4/PRKCQ
GO_NEGATIVE_REGULATION_OF_GLUCOSE_TRANSPORT	15	0.734708	1.41712	0.0362898	0.211942	0.178835	1884	tags=33%, list=6%, signal=31%	PRKCB/MZB1/ESR1/SIRT6/INPP5K
GO_CELL_MATRIX_ADHESION	117	0.607153	1.41691	0.00100492	0.0224385	0.0189335	5586	tags=38%, list=17%, signal=32%	TECTA/ACTN3/PARVG/ITGAL/ITGA4/ACTN2/BCL2L11/PTK2B/ITGA2B/CD96/MADCAM1/COL13A1/LYVE1/DLC1/ITGA8/TNXB/SIGLEC1/SNED1/SGCE/PPFIA2/MUC4/ITGA7/ECM2/VCAM1/TIAM1/JAM3/ITGB7/CD34/VTN/CNTN2/ITGB2/TNN/ITGA10/ITGB3/LYPD5/ARHGEF7/STRC/NID2/FBLN5/PXN/COL5A3/FGG/RHOD/WHAMM/FGA
GO_NEGATIVE_REGULATION_OF_IMMUNE_EFFECTOR_PROCESS	98	0.610834	1.41688	0.002118	0.0371203	0.0313219	5259	tags=38%, list=16%, signal=32%	JAK3/CR1/PTPRC/PGLYRP3/IRAK3/SLAMF1/MASP1/IFIT1/SUSD4/IL2RA/FOXP3/IL33/APOA1/PTPN6/IL7R/CD84/DHX58/BST2/HMOX1/CCR2/SPN/DUSP22/MICB/TGFB2/IL10/HAVCR2/CD300A/LILRB1/EIF2AK2/LGALS9/TNFSF4/ARRB2/A2M/NLRX1/TGFB3/FOXJ1/C4BPB/TRAF3IP1
GO_NEGATIVE_REGULATION_OF_CYTOSOLIC_CALCIUM_ION_CONCENTRATION	11	0.772077	1.41637	0.0367235	0.213172	0.179873	5693	tags=73%, list=17%, signal=60%	ATP1A2/OPRM1/NOS1/SLC8A1/NPY1R/KCNA5/KCNK3/HRC
GO_AXON_ENSHEATHMENT_IN_CENTRAL_NERVOUS_SYSTEM	10	0.783481	1.41579	0.0379907	0.216705	0.182855	3654	tags=50%, list=11%, signal=45%	PLP1/KCNJ10/CLU/CNTN2/ERCC2
GO_NEGATIVE_REGULATION_OF_T_CELL_APOPTOTIC_PROCESS	16	0.726349	1.41557	0.0342952	0.204436	0.172502	3137	tags=44%, list=9%, signal=40%	JAK3/CCL5/IDO1/CD27/TSC22D3/DOCK8/PRKCQ
GO_MEMBRANE_ASSEMBLY	24	0.686637	1.41542	0.0264257	0.17238	0.145453	4005	tags=33%, list=12%, signal=29%	NRXN1/MAGI2/IL1RAPL1/NLGN1/NLGN4X/NRXN2/NLGN3/RFTN1
GO_REGULATION_OF_ALPHA_AMINO_3_HYDROXY_5_METHYL_4_ISOXAZOLE_PROPIONATE_SELECTIVE_GLUTAMATE_RECEPTOR_ACTIVITY	19	0.708252	1.41518	0.0324818	0.198363	0.167378	5888	tags=53%, list=18%, signal=43%	NRXN1/CACNG2/RELN/NLGN1/CACNG3/MAPK8IP2/MEF2C/NLGN3/SHANK3/CACNG8
GO_LEUKOCYTE_DIFFERENTIATION	287	0.59456	1.41469	9.999e-05	0.00521558	0.00440088	4491	tags=31%, list=13%, signal=27%	LY9/IKZF1/DOCK2/ZAP70/CD79B/CD79A/SLAMF6/CAMK4/POU2F2/CCL19/VAV1/JAK3/HDAC9/TNFSF8/CCR7/PREX1/CR2/ITGA4/PTPRC/PDE2A/PTK2B/CLEC4E/SLAMF1/ITK/SBNO2/BATF3/FUT7/IRF4/PIK3CD/GLI3/CD28/NTRK1/FLT3LG/PLA2G2D/IL12B/LYL1/FOXP3/CLEC4D/RSAD2/CD3E/LRRK1/IFI16/HHEX/CD3D/EOMES/FAM20C/AIRE/MT1G/IL7R/TAL1/ONECUT1/NFAM1/RORA/IRF1/LCK/PDE1B/RHOH/RELB/CD4/JAG2/VCAM1/SPN/AXL/FLT3/ITPKB/SPI1/ZNF683/IL10/GATA2/TBX21/TH…
GO_REGULATION_OF_DENDRITIC_SPINE_MORPHOGENESIS	30	0.666556	1.41448	0.0220404	0.155138	0.130905	6453	tags=50%, list=19%, signal=40%	LRRK2/CUX2/PAK3/EEF2K/RELN/NLGN1/ITPKA/TIAM1/NLGN3/CAMK2B/SHANK3/CDK5R1/SIPA1L1/BAIAP2/LRP8
GO_MELANOCYTE_DIFFERENTIATION	18	0.713125	1.41424	0.0343783	0.204436	0.172502	7016	tags=61%, list=21%, signal=48%	GLI3/SOX10/MYO5A/MEF2C/RAB27A/EDNRB/EDN3/OCA2/BCL2/MITF/TYRP1
GO_LEUKOCYTE_MIGRATION_INVOLVED_IN_INFLAMMATORY_RESPONSE	11	0.770665	1.41378	0.0378439	0.216409	0.182604	7444	tags=82%, list=22%, signal=64%	ADAM8/PPBP/LBP/JAM3/ITGB2/S100A9/FFAR2/S100A8/SELE
GO_CALCIUM_ION_IMPORT	60	0.626489	1.41347	0.00679642	0.0749931	0.0632787	6449	tags=48%, list=19%, signal=39%	TRDN/CCL19/CCR7/RYR1/PTPRC/ITPR1/CACNA1G/P2RX7/TPCN2/PRKCE/TRPC4/CCR5/CHERP/MCOLN1/LCK/SLC8A1/JPH3/TRPV4/HTR2C/TRPM2/ATP2A1/RASA3/PKD2/ATP2B4/TRPA1/SLC8A3/RYR3/FGF2/RYR2
REACTOME_PLATELET_AGGREGATION_PLUG_FORMATION	36	0.653091	1.41343	0.0168455	0.130481	0.110099	6058	tags=50%, list=18%, signal=41%	RASGRP2/RASGRP1/APBB1IP/ITGA2B/GP1BA/CSK/VWF/MPL/ADRA2B/GP5/F2/THPO/ITGB3/RAPGEF4/PTPN1/FGG/FGA/FGB
GO_REGULATION_OF_T_CELL_PROLIFERATION	138	0.602306	1.41337	0.000500801	0.0146555	0.0123662	5406	tags=39%, list=16%, signal=33%	SPTA1/ZAP70/CCL19/TNFRSF13C/JAK3/ICOSLG/IL12RB1/PTPRC/SASH3/CD244/SLAMF1/CCL5/NCKAP1L/IL27/RASAL3/CD28/PLA2G2D/EBI3/IL2RA/IL12B/FOXP3/IDO1/CD3E/PTPN6/CD209/IGF1/CD80/IRF1/PLA2G2F/RAC2/PDCD1LG2/CCR2/CD4/VCAM1/SPN/CLC/TMIGD2/PRKCQ/IL10/HAVCR2/GNRH1/LILRB1/LGALS9/IL18/CD86/CD274/IL12A/TNFSF4/IL23A/IFNG/LEP/DHPS/FOXJ1/CCDC88B
KEGG_JAK_STAT_SIGNALING_PATHWAY	151	0.600697	1.41279	0.000400641	0.0127971	0.0107981	5048	tags=32%, list=15%, signal=28%	PIK3CG/AKT2/JAK3/IL12RB1/IL26/IL2RB/IL10RA/PIK3R5/TPO/IL6R/IL13/CNTFR/STAT2/PIK3CD/IL3RA/IL2RA/IL12B/PTPN6/CRLF2/IL9R/TSLP/IL7R/IL21R/STAT4/CSF3R/MPL/IL19/IL5RA/STAT1/IL22RA2/CSF2RA/EPOR/TYK2/IFNAR2/AKT3/OSMR/IRF9/IL10/SOCS1/PIM1/IL12A/SPRY3/IL12RB2/CSF2RB/IL23A/LIFR/STAT5A/IFNG/LEP
REACTOME_NEUROTRANSMITTER_RECEPTOR_BINDING_AND_DOWNSTREAM_TRANSMISSION_IN_THE_POSTSYNAPTIC_CELL	134	0.602678	1.41266	0.000501102	0.0146555	0.0123662	6579	tags=43%, list=20%, signal=34%	CAMK4/ACTN2/PRKCB/GABBR2/PLCB2/GRIA4/GRIN2A/CACNG2/ADCY9/GRIA3/CHRNA4/CAMK2A/KCNJ9/GRIK5/GNG7/GABRG2/KCNJ10/CAMKK1/ADCY7/GNGT2/CHRNA1/CHRNB2/GRIA2/GRIK1/GRIK3/CHRNB4/GABRR1/GRIN2C/CACNG3/GABRA6/GABRA3/KCNJ15/NCALD/GABRG3/GABRR2/ADCY4/CHRFAM7A/GNB5/KCNJ6/GNB4/GNGT1/ADCY5/GNB3/ADCY3/CHRNA2/AP2A1/ADCY1/GNAI2/CAMK2B/CHRNA6/KCNJ16/CACNG8/GNG4/AP2A2/GABRA1/ADCY8/CHRNA3
KEGG_TAURINE_AND_HYPOTAURINE_METABOLISM	10	0.781245	1.41175	0.0396315	0.220893	0.186388	3281	tags=40%, list=10%, signal=36%	GAD2/CDO1/GGT5/GGT1
REACTOME_GPVI_MEDIATED_ACTIVATION_CASCADE	31	0.661962	1.41147	0.0229198	0.158243	0.133525	3825	tags=32%, list=11%, signal=29%	PIK3CG/AKT2/PIK3R6/VAV1/PIK3R5/LCK/RHOG/RAC2/AKT3/LAT
GO_LIPOPROTEIN_LOCALIZATION	13	0.748602	1.41125	0.0388314	0.217742	0.183729	2791	tags=38%, list=8%, signal=35%	LRP2/PRKCB/CUBN/CD36/MSR1
GO_AROMATIC_AMINO_ACID_FAMILY_CATABOLIC_PROCESS	19	0.706246	1.41117	0.0345625	0.204688	0.172714	3778	tags=42%, list=11%, signal=37%	TAT/KMO/IDO1/IL4I1/KYNU/HAAO/IDO2/TDO2
GO_VESICLE_DOCKING_INVOLVED_IN_EXOCYTOSIS	34	0.655467	1.41105	0.0195001	0.142994	0.120657	4428	tags=24%, list=13%, signal=20%	UNC13A/SNAP25/STX1B/KCNB1/EXOC6B/SNPH/STXBP2/VPS11
GO_SPINAL_CORD_PATTERNING	24	0.684467	1.41095	0.0281197	0.179292	0.151285	2330	tags=29%, list=7%, signal=27%	RFX4/CHRD/RELN/PAX6/GLI3/SMO/IFT122
REACTOME_HDL_MEDIATED_LIPID_TRANSPORT	15	0.731425	1.41079	0.0387967	0.217742	0.183729	7545	tags=73%, list=23%, signal=57%	CETP/CUBN/APOA1/BMP1/APOE/ABCA1/A2M/LCAT/ABCG1/PLTP/ALB
GO_NEURON_CELL_CELL_ADHESION	16	0.723789	1.41059	0.0366604	0.213172	0.179873	3891	tags=50%, list=12%, signal=44%	NRXN1/CNTN4/ASTN1/TNR/NLGN1/NLGN4X/NRXN2/NLGN3
GO_REGULATION_OF_INTERLEUKIN_6_PRODUCTION	100	0.607871	1.41018	0.00231972	0.0393789	0.0332277	6712	tags=45%, list=20%, signal=36%	NLRC3/IRAK3/SLAMF1/TICAM1/IL6R/P2RX7/NCKAP1L/DDX58/CSK/CD36/TLR1/FOXP3/IL33/GHRL/NLRP12/ARRB1/CCR2/TRPV4/TLR6/CARD9/LBP/ORM1/ADCYAP1/IL10/HAVCR2/TNFAIP3/KLF2/BANK1/LGALS9/TNFSF4/ARRB2/NLRP10/HGF/TLR9/NLRX1/IFNG/FOXJ1/MAPK13/MYD88/TLR2/IL17A/NOD2/GAS6/IL36RN/RAB7B
GO_RETINOIC_ACID_RECEPTOR_SIGNALING_PATHWAY	16	0.723456	1.40994	0.0368969	0.213172	0.179873	5773	tags=50%, list=17%, signal=41%	CYP26B1/PML/SP100/RXRG/ALDH1A2/TBX1/ESRRG/RARB
GO_MANGANESE_ION_TRANSPORT	14	0.739951	1.40978	0.038155	0.216705	0.182855	4669	tags=71%, list=14%, signal=61%	SLC30A10/TRPC1/TRPC4/TRPC3/ZP2/ATP13A1/TRPC6/TRPC7/SLC11A1/TRPC5
GO_REGULATION_OF_LEUKOCYTE_MIGRATION	140	0.600594	1.40954	0.000601082	0.0167321	0.0141185	4789	tags=36%, list=14%, signal=31%	TACR1/STAP1/CCL19/CCR7/ITGA4/PTK2B/CXCL13/ITGA2B/CYP19A1/IL6R/CCL5/NCKAP1L/KLRC4-KLRK1/C3AR1/MADCAM1/IL33/KLRK1/SELP/TNFRSF18/ADAM8/RAC2/HMOX1/CCR2/TRPV4/PLA2G7/PPBP/EDN2/C5AR1/LBP/JAM3/STK10/THBS4/ADORA1/ZNF580/CMKLR1/MSN/ICAM1/CD300A/LGALS9/SLIT2/CCL8/RARRES2/CXCR3/CCR6/CSF1/IL12A/C5/IL23A/CAMK1D/EDN3
GO_REGULATION_OF_TOLERANCE_INDUCTION	17	0.715934	1.40929	0.0383263	0.216885	0.183006	3939	tags=53%, list=12%, signal=47%	IRAK3/PDCD1/IL2RA/FOXP3/IDO1/CD3E/CLC/HAVCR2/CD86
GO_POSITIVE_REGULATION_OF_B_CELL_PROLIFERATION	36	0.651129	1.40919	0.0175966	0.134214	0.113249	3843	tags=36%, list=11%, signal=32%	TNFRSF13C/PTPRC/SASH3/TICAM1/CD38/TNFRSF4/IL13/NCKAP1L/CHRNB2/CD40/GPR183/NFATC2/MEF2C
GO_REGULATION_OF_INTERLEUKIN_4_PRODUCTION	29	0.665729	1.40901	0.0249317	0.166332	0.14035	7253	tags=59%, list=22%, signal=46%	SASH3/IRF4/CD28/FOXP3/IL33/CD3E/PRKCQ/HAVCR2/LGALS9/CD86/TNFSF4/GATA3/PRG2/EPX/IL20RB/CD83/CD40LG
GO_INFLAMMATORY_RESPONSE	432	0.588464	1.40832	9.999e-05	0.00521558	0.00440088	5983	tags=41%, list=18%, signal=34%	PIK3CG/TACR1/ZAP70/P2RX1/RASGRP1/CAMK4/CCL19/ITGAL/HDAC9/TLR10/CCR7/PLP1/CYP26B1/CD180/CRHBP/AIM2/SCN9A/CXCL13/PLA2G4C/IL18RAP/IL26/TICAM1/MEP1B/NDST1/RPS6KA4/TNFRSF4/SCUBE1/CDO1/IL6R/IL13/P2RX7/CCL5/PIK3CD/IL27/C3AR1/PLA2G2D/CHST1/PSTPIP1/IL2RA/AZU1/GBP5/TLR1/NLRP1/IDO1/SP100/CD27/SELP/CHIA/TNFRSF18/NGFR/IFI16/CCR4/CXCR6/MEFV/OPRM1/CCR5/NLRP2/ADAM8/SAA1/TLR8/MS4A2/CNR2/SIGLEC1/NFAM1/TNFRSF8/SAA2…
GO_NEGATIVE_REGULATION_OF_CYTOKINE_PRODUCTION	197	0.595044	1.40804	0.00020008	0.00789317	0.00666022	5977	tags=41%, list=18%, signal=34%	NLRC3/JAK3/TIGIT/IL1RL1/PGLYRP3/IKBKE/IRAK3/SLAMF1/CYLD/ISG15/PML/RPS6KA4/IL6R/IL13/NCKAP1L/DDX58/CSK/FBLN1/IL12B/FOXP3/IL33/APOA1/IDO1/GHRL/BTK/ADIPOQ/ASB1/MEFV/LAG3/CD84/NLRP12/ARRB1/DHX58/BST2/NLRC5/RELB/PDCD1LG2/HMOX1/TNFRSF9/HERC5/LBP/AXL/ORM1/CD34/TGFB2/IFIH1/IL10/CMKLR1/HAVCR2/GBP1/TNFAIP3/LILRB1/UBE2L6/KLF2/BANK1/LGALS9/TRIM25/GPNMB/CD274/TRAF3/IL12A/TNFSF4/ARRB2/SLC11A1/ACP5/HGF/IL23A/TL…
GO_PROTEIN_AUTOPHOSPHORYLATION	190	0.595419	1.40758	0.00020004	0.00789317	0.00666022	5223	tags=34%, list=16%, signal=29%	BLK/ZAP70/LRRK2/WNK3/DCX/PRKG2/CAMK4/JAK3/MAP3K11/PTK2B/CLK3/ROS1/PIM2/IRAK3/MAP4K1/ITK/GRK1/EEF2K/INSRR/CAMK2A/FLT4/STK25/NTRK1/MUSK/CSK/EPHA8/FGFR1/BTK/CSNK1G2/ULK3/TEK/AAK1/LCK/ALK/GRK7/MYLK2/PEAK1/DAPK3/ABL2/TXK/TYK2/MAK/CAD/PRKACA/FGR/MARK2/STK10/EIF2AK4/FLT3/CAMKK2/HCK/EIF2AK2/CSF1R/PIM1/KDR/ERN1/FLT1/NTRK3/FYN/PASK/STK11/PRKD1/CLK2/DYRK1A/GRK5
KEGG_NATURAL_KILLER_CELL_MEDIATED_CYTOTOXICITY	123	0.601856	1.40747	0.000803052	0.0198375	0.0167388	4306	tags=29%, list=13%, signal=26%	PIK3CG/ZAP70/CD247/VAV1/ITGAL/PRKCB/PTK2B/CD244/KLRC1/PIK3R5/KLRC3/FASLG/PIK3CD/KLRC2/KLRK1/KLRD1/PTPN6/SH2D1B/LCK/CD48/RAC2/SH2D1A/NFATC1/IFNAR2/FCGR3B/ICAM2/SH3BP2/MICB/ITGB2/ICAM1/LAT/NFATC2/HCST/CHP2/FCGR3A/PPP3CC
GO_MUSCLE_ATROPHY	10	0.77863	1.40703	0.0412722	0.226791	0.191365	5960	tags=55%, list=18%, signal=45%	ACTN3/CFLAR/TBCE/TRIM63/MSTN/IL15
GO_REGULATION_OF_CYTOKINE_BIOSYNTHETIC_PROCESS	93	0.607462	1.40543	0.00282885	0.0435771	0.0367701	5232	tags=40%, list=16%, signal=34%	TNFRSF13C/IGF2BP1/TICAM1/IRF4/IL27/CD28/EBI3/AZU1/IL12B/TLR1/FOXP3/GHRL/CD3E/ASB1/LAG3/TLR8/CD80/NLRP12/TNFRSF8/IRF1/HMOX1/FCER1A/CCR2/CD4/TLR6/CARD9/LBP/SPN/PRKCQ/IL10/LILRB1/CD86/LTB/TLR9/IFNG/GATA3/FOXJ1
GO_POSITIVE_REGULATION_OF_CYTOKINE_PRODUCTION	350	0.588837	1.40514	9.999e-05	0.00521558	0.00440088	6187	tags=37%, list=18%, signal=30%	LY9/SLAMF6/RASGRP1/CCL19/TNFRSF13C/CCR7/IL12RB1/TIGIT/AIM2/IL1RL1/CLEC4E/SASH3/CD244/IL26/SLAMF1/TICAM1/CD2/CRTAM/CLEC6A/IL6R/IL13/FLT4/P2RX7/IRF4/IL27/KLRC4-KLRK1/DDX58/CD28/GPRC5B/C3AR1/CD36/MAPK11/IRF5/EBI3/AZU1/IL12B/GBP5/TLR1/FOXP3/NLRP1/IL33/IDO1/CLU/KLRK1/RSAD2/ADIPOQ/CHIA/CD3E/IFI16/IL17RA/IL27RA/NLRP2/ADAM8/SAA1/TLR8/CADM1/CD80/NFAM1/NLRP12/RORA/TNFRSF8/DHX58/FCN1/IRF1/SEMA7A/HMOX1/FCER1…
GO_SPERM_MOTILITY	43	0.638212	1.4047	0.0124643	0.107985	0.0911171	6380	tags=50%, list=19%, signal=41%	INSL6/ATP1A4/ROPN1B/SLC22A16/TEKT2/DNAH11/LDHC/SLC26A8/NPHP4/CATSPER1/DNAH5/CATSPER4/CATSPER3/AKAP4/DDX4/ADCY3/ATP2B4/DNAI1/CCDC40/GAS8/CCDC39/PLTP
GO_POSITIVE_REGULATION_OF_B_CELL_DIFFERENTIATION	14	0.737266	1.40467	0.0404492	0.223387	0.188493	1894	tags=36%, list=6%, signal=34%	ZAP70/NCKAP1L/CD27/BTK/PRDM1
GO_NEGATIVE_REGULATION_OF_LEUKOCYTE_APOPTOTIC_PROCESS	41	0.640886	1.40395	0.015809	0.125349	0.105769	6447	tags=49%, list=19%, signal=39%	CCL19/JAK3/CCR7/HCLS1/CCL5/HSH2D/IDO1/CD27/TSC22D3/DOCK8/AXL/PRKCQ/ITPKB/LILRB1/NOC2L/IRF7/CXCL12/BCL6/NOD2/GAS6
GO_REGULATION_OF_NATURAL_KILLER_CELL_ACTIVATION	26	0.673167	1.40383	0.0291597	0.183596	0.154917	6522	tags=58%, list=19%, signal=46%	RASGRP1/PGLYRP3/CD244/TICAM1/FLT3LG/IL12B/AXL/HAVCR2/IL18/IL12A/IL23A/LEP/IL15/GAS6/RHBDD3
GO_REGULATION_OF_BEHAVIOR	64	0.619118	1.40332	0.00739599	0.0781496	0.0659422	5250	tags=28%, list=16%, signal=24%	NRXN1/PTGDS/ESR2/CNR1/RELN/GHRL/NLGN1/CHRNB2/CNTNAP4/DRD1/DLG4/EIF2AK4/ADORA1/GHRHR/MEF2C/KCNA2/UTS2R/TACR3
REACTOME_IL_3_5_AND_GM_CSF_SIGNALING	42	0.639108	1.40326	0.0138874	0.115567	0.0975147	5430	tags=38%, list=16%, signal=32%	VAV1/JAK3/IL2RB/PIK3CD/IL3RA/RAPGEF1/IL2RA/PTPN6/IL5RA/CSF2RA/INPPL1/HCK/CSF2RB/STAT5A/FYN/CBL
REACTOME_G_BETA_GAMMA_SIGNALLING_THROUGH_PI3KGAMMA	25	0.676554	1.40297	0.0302453	0.188269	0.158861	4535	tags=44%, list=14%, signal=38%	PIK3CG/AKT2/PIK3R6/PIK3R5/GNG7/GNGT2/AKT3/GNB5/GNB4/GNGT1/GNB3
REACTOME_AMINE_COMPOUND_SLC_TRANSPORTERS	27	0.669943	1.40272	0.0298292	0.186102	0.157032	5125	tags=52%, list=15%, signal=44%	SLC6A5/SLC22A2/SLC18A2/RHAG/SLC6A19/SLC6A3/SLC6A1/SLC6A9/SLC6A11/SLC14A2/SLC6A2/SLC44A2/SLC6A15/SLC6A18
GO_REGULATION_OF_VASOCONSTRICTION	65	0.618237	1.40271	0.0069808	0.0761088	0.0642202	6726	tags=48%, list=20%, signal=38%	TACR1/P2RX1/CD38/ATP1A2/HRH2/NOS1/ADRA1D/PER2/DOCK4/NPY1R/EDN2/ECE1/DRD1/ADRA2B/PRKCQ/ICAM1/GJA5/PTGS1/KCNMB2/ADM/KCNA5/EDN3/LEP/TBXA2R/UTS2R/DOCK5/FGG/FGA/FGB/CHRM3/AGTR1
KEGG_LEISHMANIA_INFECTION	65	0.617852	1.40184	0.0069808	0.0761088	0.0642202	5930	tags=43%, list=18%, signal=36%	NCF1/CR1/ITGA4/PRKCB/MAPK11/IL12B/NCF4/HLA-DQA1/PTPN6/NFKBIB/STAT1/FCGR1A/ITGAM/MAPK12/FCGR3B/FCGR2C/TGFB2/IL10/HLA-DMA/ITGB2/FCGR3A/IL12A/IFNG/TGFB3/MAPK13/MYD88/IRAK4/TLR2
GO_ADRENERGIC_RECEPTOR_SIGNALING_PATHWAY	22	0.687547	1.40176	0.0338983	0.203613	0.171807	3269	tags=23%, list=10%, signal=21%	ADRB2/ADCY9/ADRA1D/ADRA2B/OR56A4
GO_CELL_SUBSTRATE_ADHERENS_JUNCTION_ASSEMBLY	23	0.683676	1.40157	0.0330878	0.200777	0.169414	6569	tags=39%, list=20%, signal=31%	ACTN3/ACTN2/PTK2B/DLC1/ARHGEF7/RHOD/WHAMM/TESK2/BCL2
GO_POSITIVE_REGULATION_OF_LYMPHOCYTE_APOPTOTIC_PROCESS	20	0.696116	1.4015	0.0375862	0.215384	0.18174	5850	tags=55%, list=17%, signal=45%	PDCD1/P2RX7/CCL5/IDO1/ADAM8/TGFB2/IL10/LGALS9/NFKBID/FAS/BAX
GO_CELLULAR_RESPONSE_TO_EPINEPHRINE_STIMULUS	12	0.753363	1.40136	0.0423771	0.229867	0.193961	6449	tags=67%, list=19%, signal=54%	ADIPOQ/PRKACA/SRD5A1/SIRT2/SLC9A1/ATP2B4/STAR/RYR2
GO_GLUCOCORTICOID_METABOLIC_PROCESS	16	0.719005	1.40126	0.0400899	0.222251	0.187534	2006	tags=31%, list=6%, signal=29%	CYP17A1/CYP11A1/HSD3B2/APOA1/SERPINA6
GO_POSITIVE_REGULATION_OF_SMALL_GTPASE_MEDIATED_SIGNAL_TRANSDUCTION	37	0.645572	1.40116	0.0207553	0.149177	0.125875	4234	tags=32%, list=13%, signal=28%	RASGRP1/DGKI/RELN/NRG1/NTRK1/APOA1/NGFR/IGF1/ARRB1/ITPKB/CSF1/RASGRP4
REACTOME_ABC_FAMILY_PROTEINS_MEDIATED_TRANSPORT	34	0.650843	1.40109	0.0238095	0.161399	0.136187	7504	tags=59%, list=22%, signal=46%	ABCG4/ABCD2/ABCA10/ABCC9/ABCA6/APOA1/ABCA7/ABCA8/ABCA3/ABCA9/ABCC8/ABCA4/ABCG8/ABCC5/ABCC1/ABCG1/ABCC11/ABCC4/ABCB5/ABCG5
GO_REGULATION_OF_PHOSPHATIDYLINOSITOL_3_KINASE_ACTIVITY	39	0.641592	1.40055	0.0202042	0.14656	0.123667	6383	tags=38%, list=19%, signal=31%	PIK3R6/CCL19/CCR7/PTK2B/PIK3R5/EPHA8/TEK/FGR/FLT3/AMBRA1/FLT1/ATG14/NOD2/PDGFRB/FGF2
GO_REGULATION_OF_ESTABLISHMENT_OR_MAINTENANCE_OF_CELL_POLARITY	20	0.695459	1.40018	0.0381609	0.216705	0.182855	5132	tags=40%, list=15%, signal=34%	PTK2B/TEK/WDPCP/CDH5/BCAS3/LLGL1/ROCK1/GATA3
GO_ACTIN_POLYMERIZATION_OR_DEPOLYMERIZATION	34	0.650379	1.40009	0.0241327	0.16291	0.137463	3034	tags=26%, list=9%, signal=24%	PREX1/WAS/EVL/HCLS1/WIPF1/WASF3/GHRL/MICAL1/CFL2
GO_LYMPHOCYTE_HOMEOSTASIS	50	0.62824	1.39955	0.0131264	0.110576	0.0933034	4009	tags=30%, list=12%, signal=26%	SPTA1/GPR174/TNFRSF13C/JAK3/TNFRSF13B/BCL2L11/P2RX7/NCKAP1L/IL2RA/FOXP3/TNFAIP3/SLC39A3/LAT/MEF2C/GAPT
GO_CAMP_BIOSYNTHETIC_PROCESS	17	0.710961	1.3995	0.0418425	0.228578	0.192872	8607	tags=82%, list=26%, signal=61%	ADCY9/ADCY7/ADORA2A/ADCY4/CALCRL/ADM/ADCY5/ADCY3/ADCY1/NPR3/ADCY8/ADCY10/UCN2/ADCY2
GO_POSITIVE_REGULATION_OF_INTERLEUKIN_12_PRODUCTION	32	0.654608	1.399	0.0260332	0.171594	0.14479	4910	tags=47%, list=15%, signal=40%	CCL19/CCR7/CD36/MAPK11/IRF5/IL12B/IDO1/IRF1/CD40/LGALS9/TNFSF4/LTB/IL23A/TLR9/IFNG
GO_REGULATION_OF_CYTOKINE_PRODUCTION_INVOLVED_IN_IMMUNE_RESPONSE	54	0.624754	1.39843	0.0128524	0.109786	0.0926368	6178	tags=44%, list=18%, signal=36%	JAK3/SASH3/IRAK3/SLAMF1/GPRC5B/CD36/FOXP3/APOA1/BTK/RSAD2/BST2/SEMA7A/HMOX1/CLC/FFAR3/TGFB2/IL10/LILRB1/TNFSF4/GATA3/TGFB3/TRIL/BCL6/FFAR2
GO_REGULATION_OF_MITOCHONDRIAL_DEPOLARIZATION	17	0.710378	1.39835	0.0426629	0.230215	0.194254	6929	tags=59%, list=21%, signal=47%	LRRK2/P2RX7/HSH2D/NGFR/ALOX12/MLLT11/KDR/IFI6/BCL2/CCK
GO_REGULATION_OF_HEART_RATE_BY_CARDIAC_CONDUCTION	29	0.660533	1.39801	0.0296337	0.185092	0.15618	4705	tags=41%, list=14%, signal=36%	SCN4B/SCN2B/CACNA1G/CACNA2D1/KCNE1/SCN5A/CTNNA3/SCN3B/GJA5/KCNH2/HCN4/KCNA5
GO_POSITIVE_REGULATION_OF_ALPHA_BETA_T_CELL_DIFFERENTIATION	37	0.643942	1.39762	0.0226811	0.157248	0.132685	4910	tags=43%, list=15%, signal=37%	ZBTB16/ZAP70/CCL19/IL12RB1/SASH3/NCKAP1L/GLI3/IL12B/FOXP3/CD80/ITPKB/LGALS9/CD86/TNFSF4/IL23A/IFNG
GO_ACTIVATION_OF_PHOSPHOLIPASE_C_ACTIVITY	27	0.667314	1.39722	0.0317143	0.195417	0.164892	4234	tags=41%, list=13%, signal=36%	ADCYAP1R1/PLCB2/ITK/PRKCE/PRKCD/CALCR/NMUR1/TXK/C5AR1/LPAR2/RASGRP4
GO_G_PROTEIN_COUPLED_PURINERGIC_NUCLEOTIDE_RECEPTOR_SIGNALING_PATHWAY	14	0.733234	1.39699	0.0444337	0.235198	0.198459	5671	tags=64%, list=17%, signal=53%	P2RY8/P2RY6/P2RY10/GPR171/P2RY14/P2RY13/GPR34/P2RY4/P2RY2
REACTOME_G_ALPHA_Q_SIGNALLING_EVENTS	178	0.591743	1.3967	0.0002001	0.00789317	0.00666022	6726	tags=43%, list=20%, signal=34%	TACR1/GPR132/RASGRP2/RASGRP1/DGKI/LPAR3/P2RY6/PLCB2/DGKB/CHRM5/GNG7/P2RY10/RGS18/RGS19/GHRL/CYSLTR1/PRKCE/GNGT2/PRKCD/PRKCH/TRPC3/SAA1/ADRA1D/TACR2/GPR68/KNG1/NMUR1/MCHR2/OPN4/EDN2/LPAR2/DGKA/HTR2C/PRKCQ/ARHGEF25/FFAR3/GPR65/F2/DGKG/GNB5/GNRH1/GCG/TRPC6/TRPC7/DGKK/GNB4/PTGER1/GNGT1/GPR17/DGKD/GNB3/EDNRB/CYSLTR2/LPAR4/DAGLB/EDN3/TBXA2R/UTS2R/GRK5/TACR3/DAGLA/P2RY2/XCR1/XCL2/GNG4/GPR4/NPFFR1/DGKQ/F…
GO_REGULATION_OF_CARDIAC_MUSCLE_CELL_MEMBRANE_REPOLARIZATION	20	0.693429	1.39609	0.0396552	0.220893	0.186388	7130	tags=55%, list=21%, signal=43%	SCN4B/CACNA2D1/KCNE1/SNTA1/SCN5A/GJA5/KCNH2/KCNA5/KCNE2/RNF207/ANK2
REACTOME_COMPLEMENT_CASCADE	29	0.659543	1.39592	0.0303991	0.188798	0.159307	7893	tags=62%, list=24%, signal=47%	CR1/MASP1/C7/C9/CFD/C8A/C5/C6/C4BPB/C4A/CFHR3/MASP2/CFH/C8G/C1S/C1QC/C1QA/C1QB
REACTOME_P2Y_RECEPTORS	12	0.75028	1.39562	0.04596	0.239131	0.201778	5671	tags=67%, list=17%, signal=55%	P2RY6/P2RY10/P2RY14/P2RY13/GPR17/LPAR4/P2RY4/P2RY2
GO_NEGATIVE_REGULATION_OF_MULTI_ORGANISM_PROCESS	140	0.594564	1.39539	0.000801443	0.0198375	0.0167388	5752	tags=39%, list=17%, signal=32%	PTGDS/MX1/HPGDS/APOBEC3G/ISG15/PML/CCL5/IFIT1/CD36/FBLN1/IL2RA/IL12B/SP100/RSAD2/IFI16/C19orf66/IGF1/POU2F3/WEE2/DHX58/BST2/INPP5K/FCN1/PRDM1/OASL/ZP2/STAT1/CTSG/ASTL/LBP/OAS3/EIF2AK4/MICB/TFAP4/IL10/APOBEC3A/APOBEC3D/HAVCR2/TNFAIP3/EIF2AK2/TRIM25/TRIM14/ISG20/TRIM10/APOBEC3F/NLRX1/IFNG/SIRT2/TRAF3IP1/IFITM3/TNIP1/OAS1/ARHGDIB/APOBEC3H
GO_POSITIVE_REGULATION_OF_FATTY_ACID_OXIDATION	14	0.732377	1.39535	0.0452789	0.237389	0.200307	4405	tags=36%, list=13%, signal=31%	AKT2/ABCD2/PLIN5/MLYCD/C1QTNF2
GO_REGULATION_OF_IMMUNE_EFFECTOR_PROCESS	407	0.583342	1.3953	9.999e-05	0.00521558	0.00440088	5322	tags=36%, list=16%, signal=30%	DOCK2/ZAP70/STAP1/FCER2/SLAMF6/CD226/RASGRP1/CD247/PIK3R6/CCL19/VAV1/JAK3/IL12RB1/CR1/WAS/AIM2/PTPRC/PGLYRP3/SASH3/ASB2/APOBEC3G/CD244/IRAK3/SLAMF1/MASP1/FGF14/PML/CFP/CRTAM/TNFRSF4/IL13/P2RX7/IRF4/MZB1/IFIT1/STAT2/IL27/KLRC4-KLRK1/DDX58/C7/CD28/SUSD4/GPRC5B/C3AR1/CD36/ELMO1/GMIP/IL2RA/IL12B/FOXP3/IL33/APOA1/KLRK1/BTK/RSAD2/PTPN6/IL27RA/SH2D1B/LAG3/IL7R/CA7/CADM1/CD80/CD84/DHX58/BST2/DPF3/LCK/SEM…
KEGG_VIRAL_MYOCARDITIS	63	0.615977	1.39519	0.00842668	0.0846372	0.0714164	7273	tags=46%, list=22%, signal=36%	ITGAL/MYH13/MYH6/MYH1/CD28/MYH3/HLA-DQA1/CD80/RAC2/ABL2/SGCA/MYH8/MYH4/HLA-DMA/ITGB2/ICAM1/CD40/CD86/CASP8/LAMA2/FYN/SGCD/MYH14/CASP9/MYH7/MYH2/DMD/CD40LG/MYH9
KEGG_PHOSPHATIDYLINOSITOL_SIGNALING_SYSTEM	75	0.609801	1.39504	0.00632718	0.0713955	0.0602432	3730	tags=32%, list=11%, signal=29%	PIK3CG/DGKI/PRKCB/PLCB2/ITPR1/INPP4A/PIK3R5/DGKB/PIK3CD/CALML3/PLCD4/INPP5K/INPP5E/ITPKA/DGKZ/INPPL1/PLCZ1/PIK3C2G/DGKA/PIP5K1C/ITPKB/INPP5A/DGKG/CALML6
KEGG_CALCIUM_SIGNALING_PATHWAY	176	0.591224	1.39491	0.00030015	0.0106141	0.0089561	6726	tags=44%, list=20%, signal=36%	P2RX5/TACR1/P2RX1/CACNA1S/CAMK4/RYR1/PRKCB/PTK2B/ATP2B2/PLCB2/GRM5/GRIN2A/ITPR1/ADRB2/ADCY9/CACNA1G/TRPC1/CD38/CAMK2A/P2RX7/CHRM5/CALML3/PLCD4/GRM1/HRH2/CYSLTR1/ADCY7/NOS1/ADRA1D/TACR2/ADORA2A/PDE1B/SLC8A1/MYLK2/GRIN2C/ITPKA/P2RX3/DRD1/PRKACA/PLCZ1/P2RX4/HTR2C/ITPKB/ADCY4/PDE1C/CALML6/HTR4/CHP2/PTGER1/SLC8A2/PPP3CC/ATP2A1/EDNRB/MYLK/CYSLTR2/DRD5/P2RX6/ATP2B3/ADCY3/TBXA2R/ATP2B4/TACR3/PLCD1/ADCY1/…
GO_RESPONSE_TO_PURINE_CONTAINING_COMPOUND	156	0.592657	1.39473	0.000500751	0.0146555	0.0123662	6449	tags=38%, list=19%, signal=31%	P2RX5/PIK3CG/P2RX1/TYR/RYR1/CYP17A1/AQP8/CRHBP/PDE2A/PTK2B/PYGM/GSTM2/HCN2/EEF2K/SELL/CDO1/P2RX7/RAPGEF1/ADIPOQ/KCNE1/JUND/IGF1/TRPC3/SLC6A3/INPP5K/TEK/SLC8A1/SLC6A1/STAT1/PPARGC1B/SLC26A3/P2RX3/AANAT/CAD/AGXT/P2RX4/DUOX1/SLC5A5/WNT10B/DNMT1/SRD5A1/NOX4/HCN4/CARM1/PLA2G5/P2RX6/SSH1/PFKFB1/CNGA3/PER1/P2RY2/HCN1/STAR/DGKQ/SLC8A3/RYR3/KCNJ11/AKAP6/RYR2
REACTOME_ACTIVATION_OF_NMDA_RECEPTOR_UPON_GLUTAMATE_BINDING_AND_POSTSYNAPTIC_EVENTS	36	0.6443	1.39441	0.0236052	0.160211	0.135185	2374	tags=25%, list=7%, signal=23%	CAMK4/ACTN2/GRIA4/GRIN2A/GRIA3/CAMK2A/CAMKK1/GRIA2/GRIN2C
REACTOME_INTERFERON_SIGNALING	149	0.593062	1.39439	0.000801443	0.0198375	0.0167388	5977	tags=38%, list=18%, signal=31%	NCAM1/MX1/ISG15/PML/CAMK2A/IRF4/IFIT1/STAT2/DDX58/USP18/IRF5/KPNA5/GBP5/MX2/SP100/HLA-DQA1/XAF1/PTPN6/PRKCD/IFIT3/IRF1/EIF4A2/OASL/GBP7/OAS2/STAT1/CIITA/EIF4A1/GBP4/TYK2/HERC5/VCAM1/FCGR1A/OAS3/MT2A/IFNAR2/IRF9/FCGR1B/NUP210/GBP1/ICAM1/UBE2L6/EIF2AK2/TRIM25/SOCS1/ISG20/ARIH1/PTPN1/IFNG/IRF7/IFITM3/IFIT2/OAS1/CAMK2B/IFI6/UBA7
GO_REGULATION_OF_RHO_PROTEIN_SIGNAL_TRANSDUCTION	105	0.599826	1.39439	0.0024157	0.040034	0.0337805	7623	tags=40%, list=23%, signal=31%	FGD2/VAV1/PREX1/PREX2/ARHGEF18/ARHGEF6/ECT2L/APOA1/FGD3/MYO9B/PLEKHG2/NGFR/DLC1/PLEKHG4B/ARRB1/FGD5/ARHGEF17/ARHGEF15/MCF2/ITSN2/TIAM1/ARHGEF25/ARHGEF37/OBSCN/APOE/ARHGEF7/ABCA1/ARHGEF33/PLEKHG6/FLCN/ARHGDIB/BCL6/ITSN1/MCF2L/FGD6/SOS1/PLEKHG7/BCR/ARHGEF1/SPATA13/ARHGEF10/PLEKHG5
GO_REGULATION_OF_CALCINEURIN_NFAT_SIGNALING_CASCADE	16	0.715284	1.39401	0.0431646	0.231643	0.195459	6393	tags=62%, list=19%, signal=51%	ACTN3/NRG1/IGF1/CHP2/RCAN1/LMCD1/SLC9A1/ATP2B4/RCAN2/AKAP6
GO_CELLULAR_RESPONSE_TO_ESTROGEN_STIMULUS	39	0.638483	1.39376	0.0229689	0.158243	0.133525	5920	tags=41%, list=18%, signal=34%	ESR2/CRHBP/SSTR3/ESR1/SSTR2/IGF1/RAMP3/CCDC62/IL10/BCAS3/SRD5A1/RUVBL2/SFRP1/NEFH/FAS/KAT5
GO_MUSCLE_CONTRACTION	230	0.587264	1.39369	0.00010001	0.00521558	0.00440088	6449	tags=41%, list=19%, signal=33%	TACR1/SCN4A/TRDN/ACTN3/CACNA1S/SCN4B/RYR1/ACTN2/TTN/MYH13/TNNI2/MYH6/RCSD1/SCN2B/ADRB2/ATP8A2/MYH1/TNNI1/TNNT3/GLRA1/MYOM2/ATP1A2/TPCN2/MYH3/CACNA2D1/KCNE1/MYBPC3/SSTR2/CHRNA1/NOS1/SNTA1/NEB/GDNF/TACR2/FGF12/CHRNB2/KNG1/SLC8A1/KCNIP2/CHRNB1/CHRNB4/MYLK2/NMUR1/SCN5A/NPY1R/EDN2/TRIM72/P2RX3/SGCA/DTNA/DRD1/MYH8/MYH4/DYSF/GAMT/MYLPF/GAA/SCN3B/GJA5/TRIM63/KCNH2/MYL10/TMOD2/HCN4/EDNRB/MYLK/GJC1/KCNA5/R…
GO_MYELOID_LEUKOCYTE_MEDIATED_IMMUNITY	40	0.637799	1.39326	0.0209574	0.149844	0.126438	4190	tags=30%, list=13%, signal=26%	PIK3CG/RASGRP1/CAMK4/IL6R/PIK3CD/AZU1/LAT2/PPBP/CTSG/GATA2/LAT/STXBP2
KEGG_LEUKOCYTE_TRANSENDOTHELIAL_MIGRATION	115	0.5971	1.39304	0.00180868	0.0331733	0.0279914	5744	tags=37%, list=17%, signal=30%	PIK3CG/NCF1/ACTN3/VAV1/ITGAL/ITGA4/ACTN2/PRKCB/PTK2B/ITK/PIK3R5/PIK3CD/MAPK11/NCF4/RASSF5/PECAM1/CLDN5/RHOH/RAC2/SIPA1/CLDN19/TXK/VCAM1/CDH5/ITGAM/JAM3/MAPK12/ESAM/MYLPF/MSN/CTNNA3/ITGB2/ICAM1/MYL10/RAPGEF4/ROCK1/VASP/PXN/CLDN14/GNAI2/CXCL12/MAPK13
GO_PHENOL_CONTAINING_COMPOUND_BIOSYNTHETIC_PROCESS	33	0.648908	1.39295	0.0278347	0.178735	0.150816	7611	tags=52%, list=23%, signal=40%	HDC/TYR/TRPC1/MYO5A/SLC6A3/DAO/PMEL/TGFB2/SLC45A2/GATA3/OCA2/TPH1/TPH2/TYRP1/CTNS/MC1R/HAND2
GO_ACROSOME_REACTION	16	0.714626	1.39273	0.0436377	0.232565	0.196237	5022	tags=56%, list=15%, signal=48%	GLRA1/PLCD4/ROPN1B/PKDREJ/AKAP3/TRIM36/SYT8/ACR/ADCY3
GO_MEMBRANE_INVAGINATION	47	0.628049	1.39249	0.014955	0.121501	0.102522	4524	tags=40%, list=14%, signal=35%	IGHD/BIN2/IGHE/IGHA1/IGHM/IGHG2/IGHG3/TRDC/ELMO1/IGHV3-23/FCGR1A/IGLL5/IGLC1/IGKC/IGHG4/IGLC2/IGLC7/MFGE8/ABCA1
GO_REGULATION_OF_TRANSMEMBRANE_TRANSPORT	409	0.58204	1.3922	9.999e-05	0.00521558	0.00440088	6945	tags=41%, list=21%, signal=33%	NRXN1/PIK3CG/KCNQ5/SCN4A/KCNA3/AKT2/KCNAB1/WNK3/TRDN/KCNQ2/CACNA1S/SCN4B/ACTN2/CRHBP/PTK2B/SLC34A1/GSTM2/KCNK12/SCN9A/SCN2B/CASQ1/CACNG2/CACNA1G/HCN2/TRPC1/KEL/FGF14/CLCA3P/SCN11A/KCNAB3/TRPV3/KCNH5/IL13/RELN/OAZ3/KCNJ9/JPH4/P2RX7/KCNG2/KCNJ1/HVCN1/KCNIP1/ATP1A2/CLCNKB/TPCN2/KCNH4/TEX101/OAZ2/FCRL5/KCNJ10/KCNU1/SCN2A/KCNG4/CACNA2D1/KCNB1/PTPN6/HAMP/KCNE1/NLGN1/PRKCE/SCN10A/KCNA1/CA2/OPRM1/KCNC2/N…
GO_REGULATION_OF_RESPIRATORY_GASEOUS_EXCHANGE_BY_NEUROLOGICAL_SYSTEM_PROCESS	13	0.738401	1.39202	0.0477176	0.245712	0.20733	6232	tags=62%, list=19%, signal=50%	GLRA1/ATP1A2/NLGN1/ADORA1/NLGN3/TSHZ3/PHOX2B/PBX3
GO_EXTRACELLULAR_MATRIX_ASSEMBLY	16	0.713611	1.39075	0.0441107	0.234175	0.197596	6447	tags=56%, list=19%, signal=45%	HAPLN2/TNXB/HAS2/GPM6B/HAS1/THSD4/HAS3/FBLN5/GAS6
GO_MUSCLE_SYSTEM_PROCESS	276	0.584556	1.39023	9.999e-05	0.00521558	0.00440088	6449	tags=41%, list=19%, signal=33%	TACR1/SCN4A/TRDN/ACTN3/CACNA1S/SCN4B/RYR1/ACTN2/TTN/MYH13/TNNI2/MYH6/GSTM2/RCSD1/SCN2B/ADRB2/ATP8A2/MYH1/TNNI1/TNNT3/GLRA1/MYOM2/ATP1A2/TPCN2/MYH3/CACNA2D1/KCNE1/MYBPC3/SSTR2/CHRNA1/NOS1/IGF1/SNTA1/NEB/GDNF/TACR2/FGF12/CHRNB2/KNG1/SLC8A1/KCNIP2/CHRNB1/CHRNB4/MYLK2/HMOX1/SGCE/NMUR1/SCN5A/NPY1R/EDN2/TRIM72/P2RX3/SGCA/CFLAR/DTNA/DRD1/TIAM1/P2RX4/MYH8/MYH4/DYSF/GAMT/ADORA1/MYLPF/GAA/SCN3B/GJA5/TBCE/T…
GO_NEUROMUSCULAR_PROCESS_CONTROLLING_BALANCE	50	0.623882	1.38984	0.0154183	0.123617	0.104307	5227	tags=38%, list=16%, signal=32%	NRXN1/ATP2B2/MYO7A/TNR/PCDH15/JPH4/USH1G/JPH3/GRIN2C/HMX3/DLG4/CDH23/GAA/SLC1A3/IGDCC3/CNTNAP1/ADCY5/ALDH1A3/POU4F1
GO_REGULATION_OF_MAST_CELL_ACTIVATION_INVOLVED_IN_IMMUNE_RESPONSE	31	0.651559	1.38929	0.0323702	0.198123	0.167175	7366	tags=52%, list=22%, signal=40%	ZAP70/IL13/CD84/RAC2/HMOX1/FCER1A/FGR/CD300A/LGALS9/STXBP2/C12orf4/UNC13D/FER/VAMP8/IL13RA2/FES
GO_NEGATIVE_REGULATION_OF_VIRAL_PROCESS	83	0.603575	1.38923	0.00558262	0.0658389	0.0555545	5752	tags=39%, list=17%, signal=32%	MX1/APOBEC3G/ISG15/PML/CCL5/IFIT1/FBLN1/SP100/RSAD2/IFI16/C19orf66/POU2F3/BST2/INPP5K/FCN1/OASL/STAT1/OAS3/EIF2AK4/TFAP4/APOBEC3A/APOBEC3D/EIF2AK2/TRIM25/TRIM14/ISG20/TRIM10/APOBEC3F/IFITM3/TNIP1/OAS1/APOBEC3H
PID_LPA4_PATHWAY	15	0.719793	1.38835	0.0482273	0.246945	0.208371	6405	tags=67%, list=19%, signal=54%	ADCY9/ADCY7/PRKCE/PRKACA/ADCY4/ADCY5/LPAR4/ADCY3/ADCY1/ADCY8
GO_ADENYLATE_CYCLASE_ACTIVATING_G_PROTEIN_COUPLED_RECEPTOR_SIGNALING_PATHWAY	70	0.60905	1.38806	0.0088948	0.0869419	0.0733611	8607	tags=50%, list=26%, signal=37%	ADRB2/ADCY9/ADCY7/GPR78/OPRM1/ADRA1D/CALCR/PTGIR/ADORA2A/PTH1R/DRD1/ADRA2B/ADCYAP1/OR56A4/ADCY4/RXFP2/CALCRL/GHRHR/ADCY5/DRD5/ADCY3/TSHR/ADCY1/GALR2/NPR3/S1PR4/ADCY8/GPR26/UCN3/GPR52/PTHLH/UCN2/GNG2/ADRB1/ADCY2
GO_REGULATION_OF_CALCIUM_ION_IMPORT	96	0.599296	1.38796	0.00343296	0.0502543	0.0424043	7303	tags=42%, list=22%, signal=33%	TRDN/PTK2B/GSTM2/CASQ1/TRPC1/TRPV3/IL13/JPH4/ATP1A2/TEX101/FCRL5/PTPN6/PRKCE/NOS1/MYO5A/SLC8A1/JPH3/HAP1/DRD1/PRKACA/F2/GCG/TRPV2/CXCR3/PKD2/PRKD1/HRC/CXCL12/CXCL9/BAX/PDGFRB/BDKRB1/F2RL3/AKAP6/RYR2/CLIC2/CORO1A/DMD/ANK2/JPH1
GO_CARDIAC_MUSCLE_CELL_ACTION_POTENTIAL	36	0.640856	1.38695	0.0263948	0.17238	0.145453	7130	tags=61%, list=21%, signal=48%	SCN4B/SCN2B/CACNA1G/ATP1A2/CACNA2D1/KCNE1/SCN10A/SNTA1/FGF12/SLC8A1/SCN5A/SCN3B/GJA5/KCNH2/HCN4/GJC1/KCNA5/NEDD4L/RYR2/KCNE2/DMD/ANK2
GO_POSITIVE_REGULATION_OF_LEUKOCYTE_MIGRATION	103	0.596755	1.3861	0.00302297	0.0457764	0.0386259	4789	tags=35%, list=14%, signal=30%	TACR1/CCL19/CCR7/ITGA4/PTK2B/CXCL13/ITGA2B/IL6R/CCL5/NCKAP1L/C3AR1/MADCAM1/SELP/TNFRSF18/ADAM8/RAC2/CCR2/TRPV4/PLA2G7/PPBP/EDN2/C5AR1/LBP/THBS4/ZNF580/CMKLR1/ICAM1/LGALS9/CCL8/RARRES2/CCR6/CSF1/IL12A/IL23A/CAMK1D/EDN3
GO_NEGATIVE_REGULATION_OF_ENDOTHELIAL_CELL_APOPTOTIC_PROCESS	27	0.661918	1.38592	0.0368153	0.213172	0.179873	6447	tags=52%, list=19%, signal=42%	IL13/TEK/IL10/MAPK7/ICAM1/TNFAIP3/KDR/ANGPTL4/GATA3/FGG/FGA/TNIP2/FGB/GAS6
PID_GLYPICAN_1PATHWAY	27	0.661914	1.38591	0.0368153	0.213172	0.179873	5192	tags=48%, list=16%, signal=41%	BLK/NRG1/FGFR1/SERPINC1/LCK/FGR/HCK/TGFB2/LAMA1/SLIT2/FLT1/FYN/TGFB3
GO_REGULATION_OF_SYNAPTIC_TRANSMISSION_GABAERGIC	29	0.654752	1.38578	0.0348824	0.205701	0.17357	3278	tags=41%, list=10%, signal=37%	TACR1/CNR1/SYN3/NLGN1/PRKCE/CA2/CA7/CNR2/SLC6A1/CNTNAP4/HAP1/ADORA1
GO_MYOTUBE_CELL_DEVELOPMENT	23	0.675277	1.38435	0.0413598	0.226817	0.191387	4158	tags=43%, list=12%, signal=38%	RYR1/KEL/IGF1/SMO/BEND2/WNT10B/C16orf89/NFATC2/C11orf88/DNER
PID_NFAT_TFPATHWAY	45	0.625892	1.38346	0.0194409	0.142914	0.12059	5132	tags=40%, list=15%, signal=34%	IKZF1/BATF3/IRF4/FASLG/IL2RA/FOXP3/CTLA4/NFATC1/EGR3/MAF/DGKA/PRKCQ/TBX21/NFATC2/EGR2/PTPN1/IFNG/GATA3
GO_RESPONSE_TO_ORGANOPHOSPHORUS	138	0.589545	1.38342	0.000801282	0.0198375	0.0167388	6393	tags=38%, list=19%, signal=31%	P2RX5/PIK3CG/P2RX1/TYR/CYP17A1/AQP8/CRHBP/PDE2A/PTK2B/PYGM/HCN2/EEF2K/SELL/CDO1/P2RX7/RAPGEF1/ADIPOQ/KCNE1/JUND/TRPC3/SLC6A3/INPP5K/TEK/SLC8A1/STAT1/PPARGC1B/SLC26A3/P2RX3/AANAT/AGXT/P2RX4/DUOX1/SLC5A5/WNT10B/SRD5A1/NOX4/HCN4/CARM1/PLA2G5/P2RX6/SSH1/AKR1C1/PFKFB1/CNGA3/PER1/HCN1/STAR/DGKQ/SLC8A3/RYR3/KCNJ11/AKAP6
GO_NEGATIVE_REGULATION_OF_INNATE_IMMUNE_RESPONSE	36	0.639102	1.38316	0.0281116	0.179292	0.151285	10129	tags=65%, list=30%, signal=45%	CR1/IRAK3/SUSD4/IFI16/DHX58/NLRC5/HAVCR2/TNFAIP3/LILRB1/LGALS9/ARRB2/A2M/NLRX1/MICA/NMI/SERPINB4/SERPING1/TAP1/TRAFD1/DRD2/HLA-B/NR1H2/IGF2/ADAR
GO_SECONDARY_METABOLITE_BIOSYNTHETIC_PROCESS	20	0.686907	1.38296	0.0455172	0.237389	0.200307	7363	tags=55%, list=22%, signal=43%	TYR/KMO/TRPC1/CYP11A1/MYO5A/PMEL/SLC45A2/OCA2/TYRP1/CTNS/MC1R
GO_POSITIVE_REGULATION_OF_DENDRITE_MORPHOGENESIS	32	0.647054	1.38286	0.032433	0.198286	0.167313	7300	tags=50%, list=22%, signal=39%	CUX2/PAK3/EEF2K/RELN/SGK1/IL1RAPL1/ITPKA/TIAM1/OBSL1/SS18L1/CAMK2B/BAIAP2/LRP8/ANKRD27/NUMBL/ILK
GO_REGULATION_OF_INTERLEUKIN_2_PRODUCTION	46	0.624766	1.38281	0.0196222	0.143478	0.121066	7267	tags=52%, list=22%, signal=41%	SASH3/IRF4/CD28/FOXP3/CD3E/LAG3/CD80/CCR2/CD4/CARD9/PRKCQ/CD34/HAVCR2/GBP1/TNFAIP3/CD86/TNFSF4/GATA3/PRKD2/KAT5/SFTPD/IL20RB/CD83/VTCN1
GO_REGULATION_OF_DEFENSE_RESPONSE_TO_VIRUS_BY_VIRUS	29	0.653274	1.38265	0.0361946	0.211611	0.178556	6538	tags=52%, list=20%, signal=42%	DOCK2/CD247/CD28/ELMO1/LCK/AP1M1/CD4/CD8B/PACS1/HCK/EIF2AK2/FYN/AP2A1/AP2A2/AP1B1
GO_LYSOSOME_LOCALIZATION	22	0.678052	1.3824	0.0426573	0.230215	0.194254	3825	tags=36%, list=11%, signal=32%	PIK3CG/RASGRP1/PIK3CD/MAP6/LAT2/RAB34/GATA2/LAT
KEGG_TOLL_LIKE_RECEPTOR_SIGNALING_PATHWAY	99	0.595867	1.38231	0.00423601	0.0564581	0.0476391	5930	tags=35%, list=18%, signal=29%	PIK3CG/AKT2/IKBKE/TICAM1/PIK3R5/MAPK10/CCL5/PIK3CD/MAPK11/IRF5/IL12B/TLR1/TLR8/CD80/IKBKG/STAT1/TLR6/LBP/MAPK12/IFNAR2/AKT3/CD40/CD86/TRAF3/IL12A/CASP8/TOLLIP/TLR9/IRF7/LY96/MAPK13/CXCL9/MYD88/IRAK4/TLR2
GO_REGULATION_OF_SENSORY_PERCEPTION	33	0.643259	1.38083	0.033229	0.201135	0.169716	5215	tags=39%, list=16%, signal=33%	GRIN2A/ADRB2/SCN11A/FGFR1/GRM1/OPRM1/NOS1/P2RX3/ADORA1/IL10/EDNRB/SLC9A1/OPRD1
GO_POSITIVE_REGULATION_OF_LEUKOCYTE_APOPTOTIC_PROCESS	28	0.65639	1.38074	0.0370207	0.213172	0.179873	5850	tags=46%, list=17%, signal=38%	PDCD1/P2RX7/CCL5/IDO1/ADAM8/TGFB2/IL10/MEF2C/LGALS9/HCAR2/NFKBID/FAS/BAX
GO_B_CELL_DIFFERENTIATION	87	0.598523	1.38071	0.00577566	0.0668764	0.0564299	6977	tags=36%, list=21%, signal=28%	CD79B/CD79A/POU2F2/JAK3/HDAC9/CR2/ITGA4/PTK2B/NTRK1/LYL1/HHEX/ONECUT1/NFAM1/VCAM1/FLT3/IL10/GPR183/CMTM7/HDAC4/AICDA/IFNW1/POLM/BCL6/BAX/BAK1/MFNG/NKX2-3/BCL2/ATM/PLCL2/ADA
KEGG_CYTOKINE_CYTOKINE_RECEPTOR_INTERACTION	252	0.58107	1.38069	9.999e-05	0.00521558	0.00440088	6528	tags=42%, list=19%, signal=34%	CXCR5/CCL19/TNFRSF13C/TNFSF8/TNFRSF13B/CCR7/IL12RB1/INHBE/CXCL13/IL18RAP/IL26/IL2RB/IL10RA/TPO/TNFRSF4/IL6R/IL13/CNTFR/FLT4/CCL5/FASLG/FLT3LG/IL3RA/IL2RA/IL12B/CD27/TNFRSF18/NGFR/CCR4/CRLF2/CCR9/IL17RA/CXCR6/IL9R/CCR5/TSLP/IL7R/IL21R/TNFRSF8/CXCR1/CSF3R/MPL/IL19/TNFRSF9/IL5RA/CCR2/IL22RA2/PPBP/IL1R1/CSF2RA/GDF5/CCR3/EPOR/PLEKHO2/PDGFA/IFNAR2/TNFRSF1B/TNFRSF19/FLT3/OSMR/TGFB2/IL10/CXCR2/TNFRSF1A/I…
GO_PRESYNAPTIC_PROCESS_INVOLVED_IN_SYNAPTIC_TRANSMISSION	111	0.592091	1.37966	0.00271521	0.0429112	0.0362082	3111	tags=30%, list=9%, signal=27%	NRXN1/UNC13A/DGKI/WNT7A/SEPT5/SYTL3/OTOF/SYN3/SNAP25/GAD2/P2RX7/GRM4/PPFIA4/SYT3/STX1B/NAAA/SYT12/SLC22A2/SYT4/SLC18A2/NLGN1/SLC6A3/SYN2/SLC6A9/SNPH/PPFIA2/STX11/SYT16/SLC6A2/NRXN2/CHAT/PIP5K1C/RIMS1
GO_BONE_CELL_DEVELOPMENT	21	0.680264	1.37958	0.0464106	0.240791	0.203178	1699	tags=24%, list=5%, signal=23%	FLI1/PTPN6/LRRK1/FAM20C/TAL1
GO_LIPID_PHOSPHORYLATION	98	0.594703	1.37946	0.00443772	0.0582212	0.0491267	4477	tags=32%, list=13%, signal=27%	CD19/PIK3CG/PIK3R6/VAV1/TRAT1/NRG2/PIK3R5/NRG1/PIK3CD/CD28/FGFR1/FGF17/PIPSL/IP6K1/TTC7B/PI4KAP2/CD80/LCK/PDGFA/FGF8/FGF5/DGKZ/PIK3C2G/PIP5K1C/FGF22/FGF4/PIP5KL1/FGF23/CD86/FGF7/KLB
GO_INTRASPECIES_INTERACTION_BETWEEN_ORGANISMS	44	0.62471	1.37866	0.0232754	0.159155	0.134294	4482	tags=27%, list=13%, signal=24%	NRXN1/GRID1/NLGN4X/CHRNB2/DRD1/NRXN2/DLG4/CNTNAP2/MAPK8IP2/NLGN3/NR2E1/TBX1
GO_FC_GAMMA_RECEPTOR_SIGNALING_PATHWAY	92	0.596566	1.37861	0.00526209	0.0631579	0.0532923	4856	tags=35%, list=14%, signal=30%	CD247/VAV1/MYO1G/WAS/CLEC4E/WIPF2/IGHG2/CD3G/IGKV3D-11/IGKV4-1/WIPF1/NCKAP1L/IGHG3/ELMO1/CLEC4D/PRKCE/PRKCD/IGKV3D-20/LIMK1/IGKV1-5/IGHV3-23/FCGR1A/FGR/HCK/IGLC1/IGKC/IGHG4/IGLC2/FCGR3A/IGLC7/IGKV3-20/FYN
GO_CERAMIDE_BIOSYNTHETIC_PROCESS	43	0.626343	1.37858	0.0228161	0.15784	0.133184	3819	tags=37%, list=11%, signal=33%	ST8SIA3/P2RX1/P2RX7/ALOXE3/ST8SIA2/CERS4/FAM57B/CERS3/SMPD1/ST8SIA4/ST3GAL3/SMPD4/ST3GAL6/ST3GAL5/B4GALNT1/ST3GAL1
REACTOME_PLATELET_HOMEOSTASIS	74	0.603128	1.37851	0.00877909	0.086463	0.072957	7577	tags=53%, list=23%, signal=41%	P2RX1/PRKG2/PDE2A/ATP2B2/GNG7/PTPN6/GNGT2/NOS1/PECAM1/TRPC3/PTGIR/PDE9A/PDE1B/SLC8A1/FGR/PDE10A/PPP2R5B/GNB5/STIM1/TRPC6/TRPC7/GNB4/SLC8A2/GNGT1/PDE6B/KCNMB2/ATP2A1/GNB3/PDE11A/ATP2B3/PDE6G/GNG4/SLC8A3/PDE1A/LRP8/KCNMB1/PPP2CB/ORAI1/ATP2A3/PDE3A
GO_NEUROMUSCULAR_SYNAPTIC_TRANSMISSION	26	0.661	1.37846	0.0418475	0.228578	0.192872	6579	tags=50%, list=20%, signal=40%	CHRNA4/CHRNA1/CHRNB2/CHRNB1/CHRNB4/MYLK2/EGR3/P2RX3/DTNA/CHRNA2/CHRNA6/RAB3A/CHRNA3
GO_NEGATIVE_REGULATION_OF_HOMOTYPIC_CELL_CELL_ADHESION	95	0.595369	1.37842	0.00424157	0.0564581	0.0476391	4406	tags=35%, list=13%, signal=30%	ADAMTS18/JAK3/TIGIT/ADRB2/CYLD/DTX1/GLI3/PLA2G2D/IL2RA/FOXP3/IDO1/LAX1/PTPN6/CTLA4/PRKCD/LAG3/IRF1/PLA2G2F/PDCD1LG2/RDX/ALOX12/SPN/DUSP22/IL10/HAVCR2/TNFAIP8L2/GNRH1/CD300A/LILRB1/PAG1/LGALS9/CD274/TNFSF4
REACTOME_COLLAGEN_FORMATION	53	0.616658	1.37805	0.0182762	0.137616	0.11612	5736	tags=38%, list=17%, signal=31%	COL4A3/COL23A1/COL2A1/COL22A1/TLL1/COL19A1/COL4A6/TLL2/COL24A1/COL13A1/COL21A1/COL9A1/ADAMTS3/BMP1/ADAMTS14/COL4A2/COL14A1/COL4A4/COL5A3/COL4A1
GO_PEPTIDYL_TYROSINE_MODIFICATION	184	0.58347	1.37799	0.00030009	0.0106141	0.0089561	7254	tags=44%, list=22%, signal=35%	BLK/ZAP70/JAK3/IL12RB1/TTN/PTK2B/CLK3/ROS1/ITK/NRG2/INSRR/RELN/FLT4/NRG1/LTK/NTRK1/IL3RA/MUSK/CSK/EPHA8/FGFR1/BTK/FGF17/PTPN6/ABI3/PRKCD/TIE1/WEE2/TEK/LCK/ALK/PEAK1/IL5RA/ABL2/TXK/CSF2RA/TYK2/FGF8/FGF5/FGR/AXL/NEK1/FLT3/DYRK1B/CAMKK2/HCK/FGF22/FGF4/FGF23/EIF2AK2/CSF1R/KDR/FGF7/EPHA5/FLT1/IL12RB2/CSF2RB/STAT5A/NTRK3/FYN/CDC37/CLK2/LEP/DYRK1A/EPHA7/IL15/FRK/PDGFRB/TESK2/FGF2/MAP2K2/EPHB1/EPHA3/FER/…
GO_HUMORAL_IMMUNE_RESPONSE	178	0.583813	1.37799	0.0004002	0.0127971	0.0107981	6182	tags=37%, list=18%, signal=30%	MS4A1/IGHD/POU2F2/PAX5/IGHE/CR2/CR1/POU2AF1/MASP1/IGHA1/PDCD1/IGHM/CFP/IGHG2/IGKV3D-11/IGKV4-1/IGHG3/C7/TRDC/CD28/SUSD4/EBI3/AZU1/CLU/KRT1/AIRE/IGKV3D-20/TFEB/BST2/FCN1/IGKV1-5/SH2D1A/IGHV3-23/C9/IGLL5/CFD/IGLC1/IGKC/GPR183/IGHG4/C8A/MEF2C/CCR6/IGLC2/IGLC7/ADM/C5/IGKV3-20/LY86/C6/IFNG/GATA3/FOXJ1/C4BPB/C4A/IFNW1/IGHA2/FGA/CFHR5/COLEC11/MASP2/DEFA1/FGB/BST1/CFH/C8G
GO_REGULATION_OF_B_CELL_DIFFERENTIATION	22	0.675644	1.37749	0.0450461	0.237389	0.200307	1894	tags=32%, list=6%, signal=30%	ZAP70/NCKAP1L/CD27/BTK/PTPN6/NFAM1/PRDM1
PID_ARF6_PATHWAY	35	0.637854	1.37666	0.0334229	0.20164	0.170143	5380	tags=34%, list=16%, signal=29%	ACAP1/ADRB2/ITGA2B/IPCEF1/USP6/ARRB1/IQSEC1/ITGB3/ARRB2/HGF/TSHR/PXN
GO_NEUROTRANSMITTER_TRANSPORT	150	0.585392	1.37648	0.000901533	0.0209492	0.0176768	3298	tags=30%, list=10%, signal=27%	NRXN1/UNC13A/DGKI/RIMS4/SLC6A17/WNT7A/SLC6A5/SEPT5/SV2B/SYTL3/OTOF/SYN3/SNAP25/GAD2/P2RX7/GRM4/PPFIA4/SYT3/STX1B/NAAA/ATP1A2/KCNJ10/SYT12/SLC22A2/SYT4/SLC18A2/NLGN1/SLC17A8/SLC6A19/SLC6A3/SLC17A7/SYN2/SLC6A1/SLC6A9/SLC6A11/SNPH/PPFIA2/STX11/SYT16/SLC6A2/NRXN2/CHAT/PIP5K1C/RIMS1/GABRQ
GO_REGULATION_OF_CALCIUM_ION_TRANSPORT	197	0.581434	1.37584	0.00020008	0.00789317	0.00666022	6920	tags=43%, list=21%, signal=34%	P2RX5/PIK3CG/WNK3/TRDN/P2RX1/ADCYAP1R1/JAK3/LPAR3/PTK2B/ATP2B2/GSTM2/ADRB2/CASQ1/TRPC1/FGF14/PML/TRPV3/CAMK2A/IL13/JPH4/P2RX7/CCL5/ATP1A2/TEX101/FCRL5/CACNA2D1/PTPN6/PRKCE/TRPC4/NOS1/IGF1/TRPC3/MYO5A/CD84/INPP5K/SLC8A1/JPH3/GRIN3B/CD4/HAP1/RCVRN/P2RX3/DRD1/PRKACA/P2RX4/CATSPER1/F2/BEST1/GNB5/GCG/ICAM1/LILRB1/STIM1/TRPC6/TRPV2/CXCR3/ARRB2/MYLK/TLR9/PKD2/PRKD1/SLC9A1/OPRD1/GNAO1/CACNB1/GNAI2/CAMK2B…
GO_REGULATION_OF_ADENYLATE_CYCLASE_ACTIVITY	68	0.60435	1.37544	0.0120827	0.105333	0.0888798	5608	tags=41%, list=17%, signal=34%	GRM2/GABBR2/ADRB2/ADCY9/GLP1R/ADCY7/OPRM1/GIPR/GRM3/CALCR/ADORA2A/CCR2/DRD1/P2RY13/ADCYAP1/ADCY4/GHRHR/ADCY5/EDNRB/DRD5/HPCA/ACR/ADCY3/VIPR2/TSHR/ADCY1/GNAI2/GALR2
PID_ALPHA_SYNUCLEIN_PATHWAY	32	0.643362	1.37497	0.0366634	0.213172	0.179873	5368	tags=41%, list=16%, signal=34%	BLK/PTK2B/PLCB2/PRKCD/SLC6A3/LCK/UCHL1/FGR/HCK/MAOB/FYN/GRK5/PLD2
REACTOME_THE_ROLE_OF_NEF_IN_HIV1_REPLICATION_AND_DISEASE_PATHOGENESIS	28	0.65338	1.3744	0.0401058	0.222251	0.187534	6538	tags=50%, list=20%, signal=40%	DOCK2/CD247/CD28/ELMO1/LCK/AP1M1/CD4/CD8B/PACS1/HCK/FYN/AP2A1/AP2A2/AP1B1
REACTOME_INWARDLY_RECTIFYING_K_CHANNELS	31	0.644354	1.37392	0.0392136	0.219436	0.185159	6301	tags=52%, list=19%, signal=42%	GABBR2/KCNJ9/ABCC9/KCNJ1/GNG7/KCNJ10/GNGT2/ABCC8/KCNJ15/KCNJ6/GNGT1/GNB3/KCNJ16/KCNJ8/GNG4/KCNJ11
GO_LEUKOCYTE_HOMEOSTASIS	60	0.608949	1.3739	0.0145196	0.118844	0.10028	6979	tags=45%, list=21%, signal=36%	SPTA1/GPR174/TNFRSF13C/JAK3/TNFRSF13B/BCL2L11/P2RX7/NCKAP1L/IL2RA/FOXP3/JAM3/FLT3/TNFAIP3/SLC39A3/LAT/MEF2C/HCAR2/GAPT/IFNG/FAS/BAX/BAK1/NKX2-3/BCL2/RIPK3/CORO1A/SOS1
GO_MUSCLE_FIBER_DEVELOPMENT	40	0.628583	1.37313	0.0292553	0.183776	0.155069	4158	tags=35%, list=12%, signal=31%	RYR1/TTN/MYH6/KEL/WFIKKN2/SMO/CHRNB1/UCHL1/BEND2/NEXN/WNT10B/C16orf89/C11orf88/DNER
GO_HYPOTHALAMUS_DEVELOPMENT	24	0.66603	1.37294	0.0440429	0.234042	0.197483	5850	tags=38%, list=17%, signal=31%	ESR2/POU3F2/SRD5A2/HAP1/ETS1/SRD5A1/SEMA3A/NRP1/BAX
GO_LONG_TERM_MEMORY	28	0.652655	1.37288	0.0416483	0.227943	0.192337	3139	tags=25%, list=9%, signal=23%	TACR1/CAMK4/RELN/SGK1/SLC17A7/LRRN4/EIF2AK4
KEGG_RIG_I_LIKE_RECEPTOR_SIGNALING_PATHWAY	68	0.60301	1.37239	0.0130043	0.110449	0.0931963	5744	tags=31%, list=17%, signal=26%	IKBKE/CYLD/ISG15/MAPK10/DDX58/MAPK11/IL12B/NFKBIB/DHX58/IKBKG/MAPK12/IFIH1/TRIM25/TRAF3/IL12A/CASP8/TANK/NLRX1/IRF7/IFNW1/MAPK13
GO_RESPONSE_TO_PAIN	29	0.64807	1.37163	0.0420995	0.229164	0.193367	5446	tags=38%, list=16%, signal=32%	TACR1/SCN9A/RELN/NTRK1/P2RX3/SLC6A2/THBS4/GIT2/EDNRB/PIRT/TRPA1
REACTOME_TRANSMISSION_ACROSS_CHEMICAL_SYNAPSES	183	0.580499	1.37076	0.00040012	0.0127971	0.0107981	6405	tags=40%, list=19%, signal=33%	CAMK4/ACTN2/PRKCB/GABBR2/PLCB2/GRIA4/GRIN2A/CACNG2/ADCY9/GRIA3/CHRNA4/SYN3/SNAP25/GAD2/CAMK2A/KCNJ9/GRIK5/GNG7/GABRG2/KCNJ10/SLC22A2/CAMKK1/SLC18A2/ADCY7/GNGT2/CHRNA1/SLC6A3/SLC17A7/CHRNB2/SYN2/GRIA2/SLC6A1/GRIK1/GRIK3/CHRNB4/SLC6A11/GABRR1/GRIN2C/CACNG3/GABRA6/CHAT/GABRA3/KCNJ15/RIMS1/NCALD/GABRG3/GABRR2/ADCY4/CHRFAM7A/GNB5/KCNJ6/SLC1A2/GNB4/SLC1A3/GNGT1/ADCY5/GNB3/ADCY3/CHRNA2/AP2A1/ADCY1/CACNB…
GO_MONOVALENT_INORGANIC_CATION_TRANSPORT	402	0.572562	1.36927	9.999e-05	0.00521558	0.00440088	6480	tags=41%, list=19%, signal=33%	KCNT1/KCNQ5/SCN4A/SLC4A11/KCNA3/KCNAB1/P2RX1/SLC12A5/KCNQ2/SCN4B/SLC12A1/KCNN1/SLC34A1/KCNK12/SCN9A/SCN2B/KCNN3/HCN2/ABCB11/SCN11A/KCNAB3/KCNH5/SLC24A4/OAZ3/KCNJ9/ABCC9/KCNG2/SGK1/KCNJ1/HVCN1/SLC23A2/CHRM5/KCNIP1/ATP1A2/TRAPPC10/KCNT2/KCNH4/SLC2A6/KCNJ10/KCNU1/SCN2A/RHD/SLC22A2/KCNG4/KCNB1/ATP1A4/SLC18A2/KCNE1/SLC9A3/SLC17A8/SCN10A/RHAG/KCNA1/KCNC2/ATP6V0A4/ATP6V1B1/SLC22A16/SLC4A9/SLC4A4/NOX5/CO…
GO_POSITIVE_REGULATION_OF_LEUKOCYTE_CHEMOTAXIS	76	0.597898	1.3691	0.00999388	0.0933026	0.0787282	4789	tags=36%, list=14%, signal=31%	CCL19/CCR7/PTK2B/CXCL13/IL6R/CCL5/NCKAP1L/C3AR1/RAC2/CCR2/TRPV4/PLA2G7/PPBP/EDN2/C5AR1/LBP/THBS4/ZNF580/CMKLR1/LGALS9/RARRES2/CCR6/CSF1/IL12A/IL23A/CAMK1D/EDN3
REACTOME_PI_METABOLISM	46	0.617863	1.36753	0.0257083	0.17012	0.143547	3078	tags=26%, list=9%, signal=24%	PIK3CG/MTMR7/PIK3R6/PIK3R5/PIK3CD/TPTE2/VAC14/INPP5K/INPP5E/INPPL1/PIK3C2G/PIP5K1C
GO_LEARNING	127	0.584482	1.3675	0.0019061	0.0344985	0.0291097	4252	tags=32%, list=13%, signal=28%	NRXN1/TACR1/SLC12A5/DGKI/GRM5/GRIN2A/ADRB2/TNR/SNAP25/RELN/JPH4/SGK1/TBR1/ATP1A2/HRH2/NETO1/PRKAR2B/CLDN5/NLGN4X/NDRG4/TACR2/CHRNB2/PDE1B/SLC6A1/JPH3/SORCS3/LRRN4/DRD1/NRGN/NRXN2/DLG4/EIF2AK4/CNTNAP2/MAPK8IP2/CNTN2/PTPRZ1/PTGS1/EPM2A/NLGN3/RIN1/SLC8A2
GO_LEUKOCYTE_CHEMOTAXIS	109	0.587631	1.36733	0.00422535	0.0564581	0.0476391	5309	tags=39%, list=16%, signal=33%	PIK3CG/CCL19/VAV1/CCR7/PREX1/IL16/CXCL13/IL6R/CCL5/NCKAP1L/PIK3CD/AZU1/IL17RA/CCR5/ADAM8/SAA1/CXCR1/CSF3R/LYST/CCR2/PPBP/EDN2/C5AR1/LBP/PIP5K1C/ITGA9/FOLR2/TGFB2/IL10/CXCR2/ITGB2/CCL8/CXCR3/CCR6/FLT1/CCL17/EDNRB/S100A9/EDN3/IFNG/CCL22/CCL11
GO_RESPONSE_TO_CAMP	103	0.588503	1.36693	0.00534059	0.0638078	0.0538407	5890	tags=35%, list=18%, signal=29%	PIK3CG/TYR/CYP17A1/AQP8/CRHBP/PTK2B/PYGM/HCN2/EEF2K/CDO1/RAPGEF1/ADIPOQ/KCNE1/JUND/SLC6A3/INPP5K/TEK/SLC8A1/STAT1/PPARGC1B/SLC26A3/AANAT/AGXT/DUOX1/SLC5A5/WNT10B/SRD5A1/NOX4/HCN4/CARM1/PLA2G5/PFKFB1/CNGA3/PER1/HCN1/STAR
PID_IL23_PATHWAY	36	0.631331	1.36634	0.0370172	0.213172	0.179873	5983	tags=44%, list=18%, signal=37%	IL12RB1/IL18RAP/IL12B/CD3E/STAT4/IL19/STAT1/CD4/TYK2/IL18R1/IL18/IL23A/STAT5A/IFNG/CXCL9/IL17A
GO_POSITIVE_REGULATION_OF_BLOOD_PRESSURE	36	0.631287	1.36624	0.0370172	0.213172	0.179873	5250	tags=31%, list=16%, signal=26%	TACR1/CNR1/ADRB2/GLP1R/ADIPOQ/ADRA1D/ADORA1/DRD5/TBXA2R/UTS2R/TACR3
REACTOME_SYNTHESIS_OF_PIPS_AT_THE_PLASMA_MEMBRANE	29	0.645515	1.36623	0.0445052	0.235198	0.198459	3078	tags=28%, list=9%, signal=25%	PIK3CG/PIK3R6/PIK3R5/PIK3CD/INPP5K/INPPL1/PIK3C2G/PIP5K1C
BIOCARTA_HDAC_PATHWAY	29	0.645503	1.3662	0.0445052	0.235198	0.198459	5143	tags=38%, list=15%, signal=32%	PIK3CG/CAMK1G/IGF1/NFATC1/MAPK7/NFATC2/MEF2C/PPP3CC/CABIN1/MEF2D/MEF2A
GO_REGULATION_OF_CHEMOTAXIS	173	0.579065	1.36579	0.00080048	0.0198375	0.0167388	6447	tags=41%, list=19%, signal=33%	STAP1/AKT2/CCL19/CCR7/IL16/PTK2B/SEMA5B/CXCL13/CYP19A1/IL6R/CCL5/TBR1/NCKAP1L/KLRC4-KLRK1/C3AR1/ANGPT2/FGFR1/AZU1/KLRK1/SEMA3G/NTF3/SEMA6D/SEMA4F/PLXNC1/PPM1F/SEMA7A/RAC2/CCR2/TRPV4/PLA2G7/PPBP/S1PR1/EDN2/C5AR1/LBP/TIAM1/JAM3/THBS4/PLXND1/SEMA3E/PLXNA1/FGF4/ZNF580/CMKLR1/SEMA3D/LGALS9/SLIT2/RARRES2/CXCR3/KDR/CCR6/CSF1/IL12A/PLXNA4/SEMA3A/C5/IL23A/NTRK3/CAMK1D/EDN3/PRKD1/PRKD2/NRP1/CXCL12/CXCL9/DS…
GO_POSITIVE_REGULATION_OF_INTERLEUKIN_1_PRODUCTION	34	0.634319	1.36552	0.0382461	0.216705	0.182855	6108	tags=44%, list=18%, signal=36%	CCL19/AIM2/P2RX7/AZU1/NLRP1/IFI16/NLRP2/SAA1/NLRP12/CCR2/HAVCR2/LGALS9/IFNG/NOD2/CARD8
GO_REGULATION_OF_VASCULAR_PERMEABILITY	30	0.643474	1.36549	0.0434261	0.23194	0.19571	4453	tags=33%, list=13%, signal=29%	TACR1/PDE2A/FGFBP3/AZU1/TACR2/TEK/NPR1/TRPV4/SLIT2/ADM
REACTOME_PLATELET_ACTIVATION_SIGNALING_AND_AGGREGATION	199	0.57677	1.36502	0.00030012	0.0106141	0.0089561	6058	tags=39%, list=18%, signal=32%	PIK3CG/AKT2/RASGRP2/RASGRP1/PIK3R6/DGKI/VAV1/ACTN2/PRKCB/SCG3/APBB1IP/ITGA2B/PIK3R5/DGKB/GNG7/GP1BA/CSK/CD36/APOA1/CLU/SELP/LEFTY2/PRKCE/GNGT2/PRKCD/PECAM1/PRKCH/TRPC3/MMRN1/VWF/ARRB1/TF/MPL/LCK/KNG1/RHOG/RAC2/PPBP/PDGFA/ADRA2B/GP5/AKT3/DGKA/PRKCQ/CFD/TGFB2/F2/DGKG/GNB5/POTEM/THPO/LAT/TRPC6/TRPC7/DGKK/GNB4/ITGB3/GNGT1/RAPGEF4/DGKD/ARRB2/GNB3/HGF/A2M/DAGLB/PTPN1/FYN/TBXA2R/TGFB3/DAGLA/FGG/GNAI2/FG…
REACTOME_AXON_GUIDANCE	238	0.574784	1.36488	0.00020002	0.00789317	0.00666022	6438	tags=37%, list=19%, signal=30%	SPTA1/COL4A3/NCAM1/COL2A1/SCN4A/SLIT3/CD72/KCNQ2/CACNA1S/DCX/UNC5D/PTPRC/EVL/SCN2B/CACNA1G/ITGA2B/CNTN1/RPS6KA4/RGMA/ST8SIA2/FGFR1/SCN2A/NCAN/ROCK1P1/DCC/TRPC4/SPTB/TRPC3/GDNF/DPYSL5/SEMA6D/PLXNC1/SRGAP2/COL9A1/LIMK1/CRMP1/SEMA7A/RHOG/RAC2/ST8SIA4/SCN5A/PAK6/RDX/CNTN6/ABL2/ROBO3/ANK1/PIP5K1C/PLXND1/PRKCQ/ITGA9/SRGAP3/SEMA3E/PLXNA1/GFRA1/CNTN2/NTN1/MSN/LAMA1/SCN3B/UNC5C/TRPC6/TRPC7/SLIT2/SPTBN5/IT…
GO_ACTIVATION_OF_GTPASE_ACTIVITY	74	0.597024	1.36456	0.0117395	0.10367	0.0874765	6656	tags=41%, list=20%, signal=33%	AKT2/RASGRP1/TBC1D26/CCR7/PTK2B/CXCL13/TBC1D10C/NTF3/RHOG/TBC1D13/TIAM1/TBC1D8/EVI5L/GPR65/TBC1D9B/ADPRH/BCAS3/RALGAPA2/NTRK3/TBC1D22A/ADPRHL1/FOXJ1/SGSM1/SYDE1/SIPA1L1/TBC1D9/TBC1D2B/NDEL1/RABGAP1L/SGSM2
GO_NEGATIVE_REGULATION_OF_TYPE_I_INTERFERON_PRODUCTION	38	0.625924	1.36302	0.0370884	0.2132	0.179897	5259	tags=47%, list=16%, signal=40%	IKBKE/CYLD/ISG15/DDX58/DHX58/NLRC5/RELB/HERC5/IFIH1/IL10/HAVCR2/TNFAIP3/LILRB1/UBE2L6/TRIM25/TRAF3/NLRX1/TRAF3IP1
GO_SINGLE_ORGANISM_CELL_ADHESION	445	0.568928	1.36191	9.999e-05	0.00521558	0.00440088	6135	tags=37%, list=18%, signal=31%	NRXN1/PIK3CG/LY9/CTNND2/DOCK2/ZAP70/NLRC3/SLAMF6/CDH7/CCL19/VAV1/ITGAL/ICOSLG/TNFSF8/CCR7/PREX1/CYP26B1/WAS/ITGA4/SLA2/PTPRC/CD7/CLEC4E/KIRREL2/CNTN4/ASTN1/ITK/APBB1IP/ITGA2B/TNR/CD2/CRTAM/TNFRSF4/CD3G/P2RX7/CCL5/FUT7/IRF4/HSH2D/PIK3CD/GLI3/COL19A1/CD28/PLA2G2D/MADCAM1/EBI3/RAPGEF1/IL12B/FOXP3/CLEC4D/SELP/RSAD2/CD3E/PTPN6/COL13A1/NLGN1/CD209/CD3D/EOMES/ADAM8/AIRE/ITGA8/IL7R/ROPN1B/TNXB/NLGN4X/CAD…
GO_SEMAPHORIN_PLEXIN_SIGNALING_PATHWAY	36	0.628438	1.36008	0.0406652	0.223904	0.188929	6206	tags=44%, list=19%, signal=36%	SEMA5B/SEMA3G/SEMA6D/SEMA4F/PLXNC1/SEMA7A/PLXND1/SEMA3E/PLXNA1/SEMA3D/PLXNA4/SEMA3A/NRP1/PLXNA3/FLNA/SEMA6C
GO_POSITIVE_REGULATION_OF_SMOOTH_MUSCLE_CELL_MIGRATION	29	0.642377	1.35958	0.047895	0.246068	0.207631	8736	tags=66%, list=26%, signal=48%	P2RY6/CCL5/IGF1/SEMA6D/DOCK4/HAS2/VTN/HDAC4/NOX4/DOCK5/NRP1/P2RY2/PDGFRB/BCL2/PTGER4/AGER/PDGFD/RAPGEF3/PDGFB
GO_SYNAPTIC_VESICLE_CYCLE	87	0.589238	1.35929	0.00820752	0.0836618	0.0705933	6807	tags=41%, list=20%, signal=33%	NRXN1/UNC13A/WNT7A/SEPT5/SYTL3/OTOF/SNAP25/P2RX7/SYT3/STX1B/SYT12/PACSIN1/SYT4/SLC18A2/NLGN1/SLC17A7/SNPH/STX11/SYT16/PIP5K1C/RIMS1/TC2N/TRIM9/SYT14/SYT8/SYNDIG1/SYT11/PLD2/RIMS2/ITSN1/RPH3A/RAB3A/DOC2B/SYT10/SYT9/DOC2A
GO_PHENOL_CONTAINING_COMPOUND_METABOLIC_PROCESS	79	0.591992	1.35896	0.0113	0.101423	0.0855799	7611	tags=46%, list=23%, signal=35%	HDC/TYR/CYP17A1/ATP2B2/GRIN2A/TRPC1/TPO/MYO5A/SLC6A3/PDE1B/NPR1/DAO/DRD1/PMEL/AOC2/DUOX1/TGFB2/SLC5A5/SULT1A1/SULT1A2/SRD5A1/RNF180/SLC45A2/MAOB/GATA3/AKR1B1/OCA2/STAR/DIO2/TPH1/BCL2/TPH2/TYRP1/CTNS/MC1R/HAND2
REACTOME_FORMATION_OF_FIBRIN_CLOT_CLOTTING_CASCADE	32	0.635537	1.35825	0.0451242	0.237389	0.200307	7704	tags=59%, list=23%, signal=46%	GP1BA/SERPINC1/VWF/KNG1/GP5/F2/KLKB1/F12/A2M/F11/PROC/FGG/FGA/TFPI/FGB/F10/F8/THBD/SERPING1
REACTOME_GABA_B_RECEPTOR_ACTIVATION	38	0.623656	1.35808	0.0397527	0.221099	0.186562	6405	tags=50%, list=19%, signal=40%	GABBR2/ADCY9/KCNJ9/GNG7/KCNJ10/ADCY7/GNGT2/KCNJ15/ADCY4/KCNJ6/GNGT1/ADCY5/GNB3/ADCY3/ADCY1/GNAI2/KCNJ16/GNG4/ADCY8
GO_NEGATIVE_REGULATION_OF_RESPONSE_TO_EXTERNAL_STIMULUS	260	0.571497	1.35781	0.0001	0.00521558	0.00440088	5621	tags=35%, list=17%, signal=30%	NRXN1/ADAMTS18/STAP1/LRRK2/SEMA5B/CXCL13/ADRB2/FEM1A/GRID2/TNR/CYP19A1/IFIT1/KLRC4-KLRK1/GP1BA/ANGPT2/IL2RA/IL12B/FOXP3/APOA1/TMPRSS6/GHRL/KLRK1/ADIPOQ/KRT1/PRKCD/MEFV/SEMA3G/SAA1/SERPINC1/PTGIS/SEMA6D/SEMA4F/CNR2/NLRP12/RORA/DHX58/SLC6A3/PRDM1/TEK/KNG1/SEMA7A/LZTS1/IL22RA2/ALOX12/FABP7/PDGFA/DRD1/SPN/ETS1/TNFRSF1B/ADCYAP1/SEMA3E/CD34/ADORA1/VTN/MICB/IL10/F2/TNFRSF1A/HAVCR2/MAPK7/TNFAIP8L2/GCG/TN…
GO_POSITIVE_REGULATION_OF_CELL_ADHESION	356	0.568777	1.35766	9.999e-05	0.00521558	0.00440088	5605	tags=36%, list=17%, signal=30%	SPTA1/ZBTB16/ZAP70/SIRPG/BTLA/RASGRP1/CD247/PIK3R6/CCL19/TNFRSF13C/VAV1/JAK3/ICOSLG/CCR7/PREX1/IL12RB1/ITGA4/GRAP2/PTPRC/PTK2B/CXCL13/SASH3/CD244/PAK3/SLAMF1/PDCD1/APBB1IP/CD5/CHRD/CD3G/CCL5/NRG1/VIT/NCKAP1L/EGFL6/GLI3/KLRC4-KLRK1/RASAL3/CD28/CSK/CD36/EBI3/FBLN1/IL2RA/AZU1/IL12B/FOXP3/SPOCK2/APOA1/KLRK1/SELP/HLA-DQA1/TNFRSF18/CD3E/PTPN6/PRKCE/CTLA4/CD3D/IGF1/ADAM8/IL7R/SAA1/TRAC/PIEZO1/CD80/TEK/P…
GO_CELL_CHEMOTAXIS	154	0.576671	1.35709	0.00180288	0.0331733	0.0279914	6917	tags=44%, list=21%, signal=35%	PIK3CG/CCL19/VAV1/BIN2/CCR7/PREX1/IL16/CXCL13/IL6R/CCL5/NCKAP1L/PIK3CD/AZU1/IL17RA/PRKCD/CCR5/ADAM8/SAA1/SAA2/CXCR1/CSF3R/RHOG/LYST/DOCK4/CCR2/PPBP/EDN2/EGR3/VCAM1/C5AR1/LBP/PIP5K1C/PRKCQ/ITGA9/FOLR2/TGFB2/IL10/CXCR2/ITGB2/CCL8/CXCR3/CCR6/FLT1/CCL17/ARRB2/C5/HGF/EDNRB/S100A9/EDN3/IFNG/CCL22/CCL11/NRP1/CXCL12/CXCL9/XCL2/PDGFRB/FFAR2/GAS6/EPHB1/CCL25/CCL27/SFTPD/AGTR1/CORO1A/S100A8
GO_REGULATION_OF_LYASE_ACTIVITY	84	0.589367	1.357	0.0100457	0.0934328	0.0788381	5608	tags=39%, list=17%, signal=33%	GRM2/GABBR2/ADRB2/ADCY9/GUCA2A/GLP1R/ADCY7/OPRM1/NOS1/GIPR/GUCA2B/GRM3/CALCR/ADORA2A/CCR2/RCVRN/DRD1/P2RY13/ADCYAP1/ADCY4/GHRHR/ADCY5/EDNRB/DRD5/HPCA/ACR/ADCY3/VIPR2/TSHR/ADCY1/RUNDC3A/GNAI2/GALR2
GO_MEMORY	95	0.586097	1.35695	0.00706928	0.0761951	0.064293	8241	tags=44%, list=25%, signal=33%	TACR1/CNR1/CAMK4/CUX2/GRIN2A/RELN/SGK1/MUSK/HRH2/NETO1/IGF1/ITGA8/ABCA7/SLC17A7/CHRNB2/JPH3/KCNK2/SORCS3/LRRN4/DRD1/CHAT/EIF2AK4/PTGS1/S100B/RIN1/SLC8A2/CRTC1/ADCY1/KCNK4/SHANK3/SLC8A3/FGF13/ADCY8/KAT2B/GRM7/CTNS/SLC24A2/ATP1A3/NTF4/PTEN/GRIA1/SRF
GO_TAXIS	440	0.566497	1.35607	9.999e-05	0.00521558	0.00440088	5845	tags=37%, list=17%, signal=31%	NRXN1/SPTA1/LHX9/PIK3CG/NRG3/NCAM1/DOCK2/VAX1/LGI1/CXCR5/SLIT3/CCL19/VAV1/BIN2/SERPIND1/CCR7/PREX1/IL16/UNC5D/EVL/SEMA5B/CXCL13/CNTN4/RNF165/KIF5C/TNR/CHL1/IL6R/RELN/CCL5/NRG1/PAX6/NCKAP1L/PIK3CD/GLI3/NTRK1/C3AR1/EPHA8/LHX2/AZU1/APOA1/GFRA3/TYMP/NGFR/CYSLTR1/CCR4/CCR9/DCC/IL17RA/CXCR6/PRKCD/SPTB/CCR5/SEMA3G/ADAM8/NTF3/DLX5/SAA1/DPYSL5/SEMA6D/SEMA4F/GDF7/PLXNC1/SAA2/KIF5A/CXCR1/CSF3R/CRMP1/SEMA7A/…
GO_REGULATION_OF_CHEMOKINE_PRODUCTION	61	0.599052	1.35377	0.0211956	0.151153	0.127542	6178	tags=39%, list=18%, signal=32%	IL1RL1/TICAM1/IL6R/AZU1/IL33/ADIPOQ/CHIA/MEFV/HMOX1/TRPV4/LBP/FFAR3/ADCYAP1/IL10/HAVCR2/EIF2AK2/CSF1R/LGALS9/C5/TLR9/IFNG/P2RY2/TLR2/FFAR2
GO_REGULATION_OF_INFLAMMATORY_RESPONSE	279	0.568762	1.3529	9.999e-05	0.00521558	0.00440088	6182	tags=41%, list=18%, signal=34%	PIK3CG/CNR1/TLR10/CCR7/CR1/IL1RL1/PDE2A/ADRB2/MASP1/FEM1A/SBNO2/CFP/CYP19A1/CCL5/C7/CD28/SUSD4/GPRC5B/C3AR1/IL2RA/IL12B/GBP5/FOXP3/NLRP1/IL33/APOA1/IDO1/GHRL/ADIPOQ/KRT1/IL17RA/PRKCD/MEFV/CASP12/ADAM8/MTA1/SAA1/SERPINC1/PTGIS/CNR2/NLRP12/RORA/BRD4/TEK/SEMA7A/FCER1A/CCR2/TRPV4/IL22RA2/PLA2G7/IL1R1/C5AR1/LBP/SPN/ETS1/C9/TNFRSF1B/CREB3L3/FFAR3/ADCYAP1/OSMR/ADORA1/GGT1/HCK/VTN/IL10/TNFRSF1A/MAPK7/TNF…
GO_REGULATION_OF_MEMBRANE_DEPOLARIZATION	40	0.619278	1.3528	0.0387234	0.217581	0.183594	5874	tags=45%, list=18%, signal=37%	LRRK2/SCN2B/CACNA1G/P2RX7/HSH2D/NGFR/SCN10A/FGF12/SCN5A/ALOX12/MLLT11/SCN3B/GJA5/KDR/HCN4/PTPN3/NEDD4L/IFI6
KEGG_TYPE_II_DIABETES_MELLITUS	45	0.611721	1.35214	0.0343632	0.204436	0.172502	4093	tags=29%, list=12%, signal=25%	PIK3CG/CACNA1G/PIK3R5/MAPK10/PIK3CD/ADIPOQ/PRKCE/PRKCD/HK3/ABCC8/MAFA/SOCS1/SLC2A4
GO_CYTOKINE_MEDIATED_SIGNALING_PATHWAY	429	0.564858	1.3516	9.999e-05	0.00521558	0.00440088	5874	tags=36%, list=18%, signal=30%	LRRC4/NCAM1/MX1/CXCR5/CCL19/TNFRSF13C/JAK3/RTN4RL1/TNFRSF13B/CCR7/IL12RB1/AIM2/IL1RL1/PTK2B/CXCL13/IRAK3/IL2RB/LRRTM1/ISG15/PML/IL10RA/RPS6KA4/TNFRSF4/CAMK2A/IL6R/CNTFR/FLRT1/CCL5/EDARADD/IRF4/IFIT1/STAT2/IL3RA/GP1BA/IRF5/EBI3/IL2RA/IL12B/MX2/SP100/CD27/TRIM22/HLA-DQA1/RSAD2/LRRTM4/ADIPOQ/XAF1/TNFRSF18/NGFR/CCR4/CCR9/IL17RA/IL27RA/CXCR6/PRKCD/IL9R/CCR5/IL7R/LRRC4C/IL21R/TNFRSF8/CHAD/BST2/IFIT3/CX…
GO_DEFENSE_RESPONSE_TO_BACTERIUM	223	0.569796	1.35141	0.00020004	0.00789317	0.00666022	6200	tags=36%, list=19%, signal=30%	IGHD/TNFSF8/IGHE/PGLYRP3/CLEC4E/CXCL13/IGHA1/IGHM/ISG15/CFP/IL6R/IGHG2/P2RX7/IGHG3/KLRC4-KLRK1/LPO/TRDC/CD36/AZU1/IL12B/TLR1/NLRP1/CLEC4D/KLRK1/SELP/HAMP/HTN1/IL27RA/PRKCD/STAB1/LYST/CCR2/CD4/PPBP/NLRC4/TLR6/CARD9/IGHV3-23/CTSG/C5AR1/LBP/FGR/SPN/IGLL5/CD160/DCD/IGLC1/IL10/TNFRSF1A/STAB2/HAVCR2/IGKC/IGHG4/IGLC2/HTN3/IL12A/IGLC7/ADM/SLC11A1/ACP5/GNLY/NLRP10/IL23A/IGKV3-20/TLR9/S100A9/WFDC12/PGLYRP4…
GO_DEFENSE_RESPONSE_TO_VIRUS	157	0.573855	1.3506	0.00190247	0.0344985	0.0291097	7367	tags=48%, list=22%, signal=38%	MX1/PTPRC/APOBEC3G/TICAM1/ISG15/PML/ABCC9/IFIT1/STAT2/DDX58/IRF5/AZU1/IL12B/IL33/MX2/TRIM22/RSAD2/IFI16/C19orf66/TLR8/SLFN11/DHX58/BST2/IFIT3/IRF1/NLRC5/ZNF175/OASL/LYST/OAS2/STAT1/CARD9/HERC5/ADARB1/OAS3/EIF2AK4/IRF9/IFIH1/APOBEC3A/APOBEC3D/CD8A/IFI44L/GBP1/CD207/CD40/LILRB1/SAMHD1/EIF2AK2/DDX60/CD86/TRIM25/ISG20/APOBEC3F/IL23A/ABCF3/IFNG/IRF7/IFITM3/IFIT2/IFNW1/OAS1/KCNJ8/CXCL9/APOBEC3H/DEFA1/A…
GO_LOCOMOTORY_BEHAVIOR	176	0.572157	1.34993	0.00110055	0.0234841	0.0198158	6579	tags=42%, list=20%, signal=34%	NOVA1/LRRK2/USP2/PREX2/ATP2B2/GRM5/HPGDS/ASTN1/LRRTM1/CHRNA4/TNR/SNAP25/CHL1/ZIC1/NRG1/OLFM2/GLRA1/ATP1A2/GPRC5B/GRM1/KCNJ10/IDO1/MAPT/SLC18A2/PRKCE/OPRM1/KLHL1/MTA1/MYO5A/GDNF/TAL1/ESPN/SEZ6L/SLC6A3/FGF12/DMBX1/CHRNB2/LSAMP/PDE1B/CHRNB4/SLC4A10/NPY1R/UCHL1/MYO15A/DRD1/OTOG/HTRA2/DLG4/HTR2C/CDH23/CNTN2/GAA/TBCE/NPC1/ZDHHC8/ARRB2/ADCY5/KCND2/FZD4/ALDH1A3/OPRD1/GNAO1/DAB1/CSTB/CXCL12/TMOD1/DSCAM/LG…
GO_DETECTION_OF_VISIBLE_LIGHT	43	0.612668	1.34848	0.0382381	0.216705	0.182855	9120	tags=60%, list=27%, signal=44%	SEMA5B/GRK1/ATP8A2/CCDC66/GUCY2F/SAG/OPN4/RPE65/ABCA4/AIPL1/BEST1/GNGT1/PDE6B/GJA10/PDE6G/CNGB1/PDE6C/TULP1/GNAT2/GRM6/PDE6A/ELOVL4/GNA11/EYS/OPN5/RGS9BP
REACTOME_IL_2_SIGNALING	40	0.617036	1.34791	0.0409574	0.225286	0.190095	4620	tags=32%, list=14%, signal=28%	JAK3/PTK2B/IL2RB/PIK3CD/IL3RA/IL2RA/PTPN6/LCK/IL5RA/CSF2RA/INPPL1/CSF2RB/STAT5A
GO_NEGATIVE_REGULATION_OF_CELL_CELL_ADHESION	130	0.575327	1.34693	0.00360975	0.0518268	0.0437312	4406	tags=30%, list=13%, signal=26%	ADAMTS18/JAK3/TIGIT/B4GALNT2/ADRB2/TNR/CYLD/DTX1/GLI3/PLA2G2D/IL2RA/FOXP3/APOA1/IDO1/LAX1/ADIPOQ/PTPN6/CTLA4/PRKCD/LAG3/IRF1/PLA2G2F/PDCD1LG2/RDX/TRPV4/ALOX12/SPN/DUSP22/IL10/HAVCR2/MAPK7/TNFAIP8L2/GNRH1/CD300A/LILRB1/PAG1/LGALS9/CD274/TNFSF4
GO_REGULATION_OF_LIPID_CATABOLIC_PROCESS	50	0.60443	1.34651	0.0318783	0.196108	0.165475	4072	tags=28%, list=12%, signal=25%	PIK3CG/AKT2/CNR1/ABCD2/LGALS12/ADRB2/APOA1/PLIN5/PRKCE/PRKCD/ADORA1/AADAC/HCAR2/RARRES2
GO_DIVALENT_INORGANIC_CATION_HOMEOSTASIS	327	0.564819	1.34621	9.999e-05	0.00521558	0.00440088	6649	tags=43%, list=20%, signal=35%	PIK3CG/TACR1/TRDN/CCL19/JAK3/CCR7/RYR1/LPAR3/PRKCB/PTPRC/PTK2B/PYGM/ATP2B2/CXCL13/ITPR1/TMC8/TRPC1/CD38/KEL/GLP1R/PML/SLC24A4/JPH4/P2RX7/CCL5/TRPM8/ATP1A2/C3AR1/CD36/TPCN2/GRM1/CNNM2/GHRL/ESR1/CACNA2D1/TFAP2B/CYSLTR1/CCR4/CCR9/PRKCE/TRPC4/KCNA1/OPRM1/CCR5/NOS1/GIPR/ATP6V1B1/SAA1/ADRA1D/CALCR/CHERP/KCTD17/ATP13A5/MCOLN1/CD52/LCK/KNG1/SLC8A1/JPH3/CCR2/NPY1R/TRPV4/S1PR1/ABL2/EDN2/PTH1R/CCR3/EPOR/CHR…
GO_REGULATION_OF_SKELETAL_MUSCLE_TISSUE_DEVELOPMENT	46	0.608104	1.34593	0.0360965	0.211489	0.178453	4952	tags=33%, list=15%, signal=28%	ACTN3/HDAC9/CYP26B1/USP2/ADRB2/TLL2/TSC22D3/WNT10B/S100B/MEF2C/HDAC4/TBX1/ARNTL/MSTN/SIX1
GO_NEGATIVE_REGULATION_OF_NUCLEOTIDE_METABOLIC_PROCESS	62	0.5946	1.34535	0.0239515	0.16196	0.136661	5608	tags=29%, list=17%, signal=24%	GRM2/ACTN3/PDE2A/GABBR2/SIRT6/OPRM1/GRM3/APLP1/CCR2/P2RY13/MAPK7/HDAC4/CDA/EDNRB/HPCA/GNAI2/FLCN/GALR2
GO_REGULATION_OF_SMOOTH_MUSCLE_CONTRACTION	58	0.597757	1.34532	0.0264354	0.17238	0.145453	8737	tags=55%, list=26%, signal=41%	TACR1/P2RX1/ADRB2/ATP1A2/ADRA1D/TACR2/CHRNB4/DOCK4/DAPK3/EDN2/ADRA2B/ADORA1/PTGS1/CALCRL/FLT1/TBXA2R/TACR3/DOCK5/TNNI3/PLCE1/CHRNA3/CHRM3/ADA/MYOCD/PTGER4/CHRM1/RGS2/ABAT/PTAFR/SRF/SPHK1/PRKG1
PID_ENDOTHELIN_PATHWAY	62	0.594294	1.34466	0.0245683	0.164709	0.138981	5499	tags=37%, list=16%, signal=31%	PRKCB/PTK2B/PLCB2/ADCY9/CYSLTR1/ADCY7/SLC9A3/PRKCE/PRKCD/PRKCH/EDN2/PRKCQ/ADCY4/TRPC6/ADCY5/EDNRB/CYSLTR2/EDN3/ADCY3/SLC9A1/GNAO1/ADCY1/GNAI2
GO_NEGATIVE_REGULATION_OF_CELL_ACTIVATION	150	0.571834	1.3446	0.00210358	0.0371203	0.0313219	8120	tags=53%, list=24%, signal=40%	ADAMTS18/CNR1/JAK3/TNFRSF13B/TIGIT/SLA2/PGLYRP3/TBC1D10C/ADRB2/CYLD/DTX1/GLI3/PLA2G2D/IL2RA/FOXP3/IDO1/LAX1/PTPN6/CTLA4/PRKCD/LAG3/CNR2/CD84/PRDM1/IRF1/PLA2G2F/PDCD1LG2/HMOX1/CCR2/ALOX12/PDGFA/SPN/AXL/DUSP22/SOX11/IL10/F2/HAVCR2/TNFAIP8L2/GNRH1/CD300A/TNFAIP3/LILRB1/PAG1/MNDA/GAL/BANK1/LGALS9/CD274/APOE/TNFSF4/SFRP1/FOXJ1/NFKBID/BCL6/FAS/BTN2A2/CEACAM1/RHBDD3/ATM/SFTPD/MILR1/IL31RA/FER/IL20RB/INH…
GO_CELL_MORPHOGENESIS_INVOLVED_IN_NEURON_DIFFERENTIATION	357	0.562917	1.34379	9.999e-05	0.00521558	0.00440088	6678	tags=42%, list=20%, signal=34%	NRXN1/SPTA1/LHX9/LRFN5/NCAM1/CTNND2/NTNG2/VAX1/LGI1/SLIT3/DCX/UNC5D/PREX2/WNT7A/EVL/ATP2B2/SEMA5B/CNTN4/NTNG1/PAK3/RNF165/SLITRK2/KIF5C/MYO7A/ATP8A2/TNR/CHL1/RELN/PAX6/MAP2/GLI3/NTRK1/EPHA8/LHX2/MAP6/GFRA3/MAPT/DCLK1/NGFR/PRELP/DCC/SPTB/DLX5/DPYSL5/SEMA4F/GDF7/PLXNC1/LRFN1/KIF5A/CHRNB2/CRMP1/SEMA7A/LRTM2/ISL2/UCHL1/NPTX1/WDPCP/SLITRK4/ECM2/ROBO3/FGF8/LINGO1/DRGX/GP5/DLG4/PLXND1/PRKCQ/SZT2/PDZD7/P…
GO_REGULATION_OF_RECEPTOR_ACTIVITY	114	0.575758	1.34305	0.00643281	0.07229	0.0609979	4085	tags=27%, list=12%, signal=24%	NRXN1/TRDN/ACTN2/CRHBP/PTK2B/GSTM2/CACNG2/RELN/JPH4/NLGN1/PRKCE/PRKCD/OPRM1/NOS1/MYO5A/JPH3/PPARGC1B/CACNG3/HAP1/MED16/ADRA2B/PRKACA/DLG4/ADORA1/HEYL/MAPK8IP2/PPP2R5B/EPGN/MEF2C/NLGN3/ZFYVE28
GO_REGULATION_OF_LEUKOCYTE_DEGRANULATION	41	0.612584	1.34195	0.042122	0.229164	0.193367	8428	tags=56%, list=25%, signal=42%	ZAP70/IL13/CD84/RAC2/HMOX1/FCER1A/CCR2/PRAM1/FGR/CD300A/LGALS9/STXBP2/C12orf4/CEACAM1/UNC13D/FER/BCR/VAMP8/IL13RA2/FES/FCER1G/PTAFR/STX4
GO_NEURON_PROJECTION_MORPHOGENESIS	389	0.560394	1.33972	9.999e-05	0.00521558	0.00440088	6979	tags=42%, list=21%, signal=34%	NRXN1/SPTA1/LHX9/LRFN5/NCAM1/CTNND2/NTNG2/LRRK2/VAX1/LGI1/SLIT3/DCX/UNC5D/PREX2/WNT7A/EVL/SEMA5B/CNTN4/NTNG1/PAK3/RNF165/SLITRK2/KIF5C/ATP8A2/TNR/CHL1/RELN/FLRT1/SGK1/PAX6/MAP2/GLI3/NTRK1/EPHA8/LHX2/MAP6/GFRA3/CLU/PACSIN1/MAPT/DCLK1/NGFR/PRELP/DCC/SPTB/NTF3/DLX5/DPYSL5/SEMA4F/GDF7/PLXNC1/LRFN1/SRGAP2/KIF5A/CHRNB2/CRMP1/GPM6A/SEMA7A/LRTM2/ISL2/UCHL1/NPTX1/SLITRK4/ECM2/ROBO3/FGF8/LINGO1/ZNF335/DRGX…
GO_REGULATION_OF_NEUROTRANSMITTER_LEVELS	182	0.567412	1.33967	0.00130052	0.0265132	0.0223717	3111	tags=27%, list=9%, signal=25%	NRXN1/LRRK2/UNC13A/DGKI/RIMS4/WNT7A/NAALAD2/SEPT5/SYTL3/OTOF/SYN3/SNAP25/GAD2/CAMK2A/P2RX7/GRM4/GRIK5/PPFIA4/SYT3/STX1B/NAAA/ATP1A2/KCNJ10/SYT12/SLC22A2/SYT4/SLC18A2/PRIMA1/NLGN1/NOS1/GDNF/SLC6A3/TACR2/SLC17A7/SYN2/PER2/PDE1B/SLC6A9/CHRNB4/GPM6B/SNPH/PPFIA2/STX11/SYT16/DRD1/SLC6A2/NRXN2/CHAT/PIP5K1C/RIMS1
GO_ADULT_BEHAVIOR	133	0.571147	1.33853	0.0048101	0.0606409	0.0511685	8133	tags=49%, list=24%, signal=37%	NRXN1/PAX5/CRHBP/PREX2/CHRNA4/CHL1/ZIC1/GLRA1/ATP1A2/GABRG2/KCNJ10/GHRL/MAPT/OPRM1/KLHL1/NOS1/GDNF/NLGN4X/SEZ6L/FGF12/DMBX1/CHRNB2/CHRNB1/CHRNB4/UCHL1/DRD1/OTOG/NRXN2/HTRA2/SDK1/CNTNAP2/CNTN2/SLITRK5/TBCE/NPC1/SLC1A2/NLGN3/RNF180/ARRB2/LEP/OPRD1/DAB1/ZFHX2/USP46/SHANK3/CSTB/CXCL12/TMOD1/LGI4/SHANK2/ADAM22/PBX3/SEZ6/CHRNA3/SCN1A/GRM7/PCDH17/CTNS/CLN8/SNCG/ATP1A3/NTF4/TBCE/UNC79/ABAT/PTEN
REACTOME_CYTOKINE_SIGNALING_IN_IMMUNE_SYSTEM	258	0.563017	1.33786	9.999e-05	0.00521558	0.00440088	6086	tags=34%, list=18%, signal=28%	NCAM1/MX1/VAV1/JAK3/PTK2B/IRAK3/IL2RB/ISG15/PML/CAMK2A/IL6R/IRF4/IFIT1/STAT2/PIK3CD/DDX58/USP18/IL3RA/IRF5/KPNA5/RAPGEF1/PELI3/IL2RA/GBP5/MX2/SP100/HLA-DQA1/XAF1/PTPN6/PRKCD/IL7R/IFIT3/IKBKG/IRF1/LCK/EIF4A2/OASL/GBP7/IL5RA/OAS2/STAT1/CIITA/EIF4A1/IL1R1/CSF2RA/GBP4/TYK2/HERC5/VCAM1/FCGR1A/OAS3/MT2A/INPPL1/IFNAR2/IRF9/HCK/FCGR1B/NUP210/GBP1/ICAM1/NFKB2/UBE2L6/EIF2AK2/IL18/TRIM25/SOCS1/SH2B1/ISG20/T…
REACTOME_G_ALPHA1213_SIGNALLING_EVENTS	74	0.585062	1.33722	0.0195998	0.143478	0.121066	5087	tags=31%, list=15%, signal=26%	FGD2/VAV1/PREX1/ARHGEF18/ARHGEF6/GNG7/FGD3/PLEKHG2/ROCK1P1/GNGT2/ADRA1D/ARHGEF17/RHOG/RAC2/MCF2/TIAM1/GNB5/GNB4/OBSCN/GNGT1/GNB3/ROCK1/TBXA2R
GO_SPHINGOLIPID_BIOSYNTHETIC_PROCESS	71	0.58614	1.33699	0.0220656	0.155138	0.130905	5290	tags=35%, list=16%, signal=30%	ST8SIA3/P2RX1/ST8SIA1/P2RX7/ALOXE3/ST8SIA2/CERS4/CSNK1G2/FAM57B/CERS3/SMPD1/ST8SIA4/ST3GAL3/SMPD4/ST3GAL6/ST3GAL5/B4GALNT1/ST8SIA5/ST3GAL1/ACER1/DEGS2/ALDH3B2/PRKD1/ST6GALNAC3/SPTLC3
GO_CEREBELLAR_CORTEX_DEVELOPMENT	46	0.603782	1.33637	0.0413431	0.226817	0.191387	2844	tags=24%, list=8%, signal=22%	NRXN1/RFX4/WNT7A/ATP2B2/GRID2/KNDC1/KLHL1/SMO/RORA/SEZ6L/CBLN1
KEGG_VASCULAR_SMOOTH_MUSCLE_CONTRACTION	113	0.572963	1.33607	0.00794289	0.0823418	0.0694796	5022	tags=29%, list=15%, signal=25%	CACNA1S/CYP4A22/PRKCB/PLCB2/ITPR1/ADCY9/CALML3/PLA2G2D/PLA2G4E/ADCY7/PRKCE/PRKCD/PRKCH/ADRA1D/RAMP3/PTGIR/ADORA2A/PLA2G2F/MYLK2/NPR1/PPP1R14A/PRKACA/PRKCQ/ADCY4/CALCRL/CALML6/KCNMB2/ADCY5/MYLK/PLA2G5/ROCK1/CYP4A11/ADCY3
GO_REGULATION_OF_CATECHOLAMINE_SECRETION	40	0.611505	1.33582	0.0481915	0.246945	0.208371	8497	tags=42%, list=25%, signal=32%	CNR1/CHRNA4/KCNB1/GDNF/CHRNB2/ADRA2B/PCP4/FFAR3/PTGS1/KCNA2/CHRNA6/CXCL12/DTNBP1/SNCG/ABAT/P2RY12/HTR1B
REACTOME_EXTRACELLULAR_MATRIX_ORGANIZATION	81	0.581064	1.33581	0.0165684	0.128881	0.108749	5736	tags=35%, list=17%, signal=29%	COL4A3/COL23A1/COL2A1/COL22A1/TLL1/COL19A1/COL4A6/TLL2/COL24A1/COL13A1/COL21A1/COL9A1/TPSAB1/MMP25/KLK2/CTSG/ADAMTS3/MMP16/MMP8/KLKB1/MMP24/BMP1/ADAMTS14/COL4A2/COL14A1/COL4A4/COL5A3/COL4A1
GO_CELLULAR_RESPONSE_TO_INTERFERON_GAMMA	109	0.573595	1.33467	0.00895372	0.0870607	0.0734613	5890	tags=38%, list=18%, signal=31%	NCAM1/CCL19/IL12RB1/PML/CAMK2A/CCL5/IRF4/IRF5/IL12B/GBP5/SP100/TRIM22/HLA-DQA1/PRKCD/IRF1/OASL/OAS2/STAT1/CIITA/DAPK3/VCAM1/FCGR1A/OAS3/MT2A/IRF9/HCK/FCGR1B/GBP1/ICAM1/LGALS9/CCL8/TRIM25/CCL17/IFNG/IRF7/CCL22/CCL11/OAS1/CAMK2B/XCL2/STAR
GO_SINGLE_ORGANISM_BEHAVIOR	376	0.558539	1.33448	9.999e-05	0.00521558	0.00440088	6579	tags=38%, list=20%, signal=31%	NRXN1/TACR1/KCNAB1/LRRK2/ESR2/CNR1/SLC12A5/CAMK4/CUX2/DGKI/PAX5/USP2/CRHBP/PREX2/SCN9A/GRM5/GRIN2A/ADRB2/LRRTM1/CHRNA4/TNR/GLP1R/SNAP25/CHL1/ZIC1/RELN/JPH4/SGK1/TBR1/GLRA1/NTRK1/ATP1A2/MUSK/GABRG2/HRH2/KCNJ10/GHRL/MAPT/NETO1/PRKCE/OPRM1/PRKAR2B/KLHL1/NOS1/IGF1/ITGA8/ABCA7/MTA1/GDNF/CLDN5/NLGN4X/NDRG4/SEZ6L/TACR2/FGF12/DMBX1/SLC17A7/CHRNB2/LSAMP/PDE1B/SLC6A1/CHRNB1/CHRNB4/JPH3/SLC4A10/UCHL1/KCNK2/…
GO_CELLULAR_RESPONSE_TO_CAMP	49	0.599582	1.3334	0.0405842	0.223682	0.188742	4317	tags=35%, list=13%, signal=30%	PIK3CG/AQP8/CRHBP/HCN2/EEF2K/RAPGEF1/ADIPOQ/KCNE1/INPP5K/SLC8A1/SLC26A3/AANAT/SLC5A5/WNT10B/SRD5A1/NOX4/HCN4
GO_PHAGOCYTOSIS	183	0.564621	1.33327	0.00140042	0.0277253	0.0233944	4581	tags=31%, list=14%, signal=27%	IGHD/CD247/VAV1/MYO1G/BIN2/IGHE/WAS/SLAMF1/IGHA1/MYO7A/WIPF2/IGHM/IGHG2/CD3G/P2RX7/IGKV3D-11/IGKV4-1/WIPF1/NCKAP1L/IGHG3/TRDC/CD36/ELMO1/PRKCE/PRKCD/PECAM1/ABCA7/IGKV3D-20/FCN1/LIMK1/ADORA2A/RAB34/IGKV1-5/TUB/IGHV3-23/FCGR1A/LBP/FGR/AXL/IGLL5/TMEM175/PIP5K1C/ADORA1/HCK/IGLC1/GATA2/IGKC/IGHG4/ICAM5/IGLC2/FCGR3A/IGLC7/MFGE8/SLC11A1/ABCA1/IGKV3-20
GO_LYMPHOCYTE_ACTIVATION_INVOLVED_IN_IMMUNE_RESPONSE	98	0.574502	1.3326	0.0130106	0.110449	0.0931963	7633	tags=41%, list=23%, signal=32%	LY9/SLAMF6/ITGAL/CD180/PTK2B/CLEC4E/CD244/APBB1IP/IRF4/IL12B/CLEC4D/EOMES/RORA/RELB/LCP1/EIF2AK4/CD1C/ICAM1/IL18R1/LILRB1/GPR183/CD86/GAPT/RAB27A/SLC11A1/BATF/IFNG/AICDA/RNF168/GATA3/IFNW1/MFNG/NKX2-3/UNC13D/PLCL2/CORO1A/ADA/CD40LG/TNFSF18/PTGER4
GO_SECOND_MESSENGER_MEDIATED_SIGNALING	150	0.566588	1.33226	0.00340579	0.0500733	0.0422516	6746	tags=47%, list=20%, signal=38%	LRRK2/ADCYAP1R1/PDE2A/GSTM2/ITPR1/CASQ1/ADCY9/GLP1R/ATP1A2/CD36/TPCN2/AZU1/BTK/SELP/ADCY7/LAT2/KCNC2/CCR5/NOS1/PDE9A/SLC8A1/NMUR1/NFATC1/EDN2/VCAM1/DRD1/TREML1/PRKACA/NCALD/ADCYAP1/CAMKK2/ADCY4/MAPK7/PPP1R9B/GHRHR/LAT/NFATC2/GAL/MAFA/HDAC4/CXCR3/KDR/RAPGEF4/EPHA5/APOE/DGKD/ADM/ADCY5/EDNRB/FPR1/EDN3/RCAN1/HPCA/ADCY3/SLC9A1/TBXA2R/ADCY1/HRC/RIMS2/NPR3/DGKQ/RCAN2/PLCE1/AKAP6/ADCY8/RYR2/KISS1R/PLA2G4…
GO_REGULATION_OF_PROTEIN_MATURATION	78	0.580769	1.33205	0.0187392	0.139627	0.117817	5424	tags=38%, list=16%, signal=32%	LRRK2/RFX4/CR1/MASP1/CFP/C7/SUSD4/C3AR1/TFR2/ADAM8/BCL2L12/NLRC4/CLEC3B/ASTL/C5AR1/PRKACA/C9/VTN/CNTN2/KLKB1/CPB2/C8A/F12/SIRT4/C5/A2M/C6/USP17L2/C4BPB/C4A
GO_NEGATIVE_REGULATION_OF_RESPONSE_TO_WOUNDING	149	0.56623	1.33131	0.00420757	0.0564581	0.0476391	5586	tags=38%, list=17%, signal=31%	ADAMTS18/ADRB2/FEM1A/TNR/CYP19A1/GP1BA/IL2RA/IL12B/FOXP3/APOA1/TMPRSS6/GHRL/ADIPOQ/KRT1/PRKCD/MEFV/SAA1/SERPINC1/PTGIS/CNR2/NLRP12/RORA/TEK/KNG1/IL22RA2/ALOX12/PDGFA/SPN/ETS1/TNFRSF1B/ADCYAP1/CD34/ADORA1/VTN/IL10/F2/TNFRSF1A/MAPK7/TNFAIP8L2/TNFAIP3/KLKB1/CALCRL/CPB2/F12/SLIT2/APOE/ACP5/HGF/F11/NLRX1/WFDC1/GATA3/PROC/MMP26/FGG/FGA
GO_POSITIVE_REGULATION_OF_INFLAMMATORY_RESPONSE	106	0.57251	1.33118	0.00966184	0.0913543	0.0770843	6178	tags=42%, list=18%, signal=35%	PIK3CG/CNR1/TLR10/CCR7/IL1RL1/PDE2A/CCL5/CD28/GPRC5B/IL12B/GBP5/IL33/IDO1/IL17RA/ADAM8/NLRP12/FCER1A/CCR2/TRPV4/PLA2G7/LBP/ETS1/CREB3L3/FFAR3/OSMR/TNFRSF1A/KLKB1/F12/IL18/CCL8/TNFSF4/NPY5R/FABP4/IL23A/TLR9/S100A9/CCL11/TNIP1/MAPK13/XCL2/TLR2/IL15/IL17A/NOD2/FFAR2
REACTOME_G_ALPHA_Z_SIGNALLING_EVENTS	44	0.603135	1.33104	0.0481306	0.246911	0.208342	6405	tags=50%, list=19%, signal=40%	PRKCB/ADCY9/GNG7/RGS19/ADCY7/PRKCE/GNGT2/PRKCD/PRKCH/ADRA2B/PRKCQ/ADCY4/GNB5/GNB4/GNGT1/ADCY5/GNB3/ADCY3/ADCY1/GNAI2/GNG4/ADCY8
GO_DETECTION_OF_LIGHT_STIMULUS	57	0.592318	1.33092	0.0333023	0.201322	0.169874	9120	tags=61%, list=27%, signal=45%	SEMA5B/GRK1/ATP8A2/GNGT2/TRPC3/CCDC66/GUCY2F/ARRB1/SAG/OPN4/RCVRN/RPE65/ABCA4/AIPL1/BEST1/GNGT1/PDE6B/GJA10/PDE6G/CNGB1/PDE6C/TULP1/GUCA1B/GNAT2/GRM6/PDE6A/PITPNM1/ELOVL4/RGR/GNA11/EYS/OPN5/GUCA1A/NR2E3/RGS9BP
KEGG_REGULATION_OF_ACTIN_CYTOSKELETON	209	0.561658	1.33079	0.00040016	0.0127971	0.0107981	7273	tags=36%, list=22%, signal=29%	PIK3CG/ACTN3/VAV1/ITGAL/WAS/ITGA4/ACTN2/PAK3/ARHGEF6/FGF14/ITGA2B/PIK3R5/INSRR/NCKAP1L/PIK3CD/CHRM5/CSK/FGFR1/FGF17/FGD3/APC2/ITGA8/FGF12/LIMK1/RAC2/MYLK2/PAK6/RDX/ITGA7/PDGFA/FGF8/FGF5/ITGAM/TIAM1/CFL2/PIP5K1C/ITGA9/ITGB7/ITGAE/FGF22/FGF4/F2/MYLPF/MSN/ITGB2/FGF23/MYL10/ITGA10/ITGB3/FGF7/ARHGEF7/MYLK/ROCK1/SSH1/SLC9A1/SSH3/PXN/CYFIP2/MYH14/PDGFRB/BDKRB1/BAIAP2/FGF2/FGF13/MAP2K2/ITGAX/PAK4/CHRM3/P…
GO_RESPONSE_TO_INTERFERON_GAMMA	131	0.568083	1.33032	0.00541299	0.0643923	0.0543338	6021	tags=37%, list=18%, signal=31%	NCAM1/CCL19/IL12RB1/PML/CAMK2A/CCL5/IRF4/IRF5/IL12B/GBP5/SP100/TRIM22/HLA-DQA1/C19orf66/PRKCD/MEFV/BST2/IRF1/KYNU/OASL/OAS2/STAT1/CIITA/DAPK3/VCAM1/FCGR1A/OAS3/MT2A/IRF9/HCK/FCGR1B/GBP1/ICAM1/LGALS9/CCL8/CD86/TRIM25/CCL17/SLC11A1/IFNG/IRF7/CCL22/IFITM3/CCL11/OAS1/CAMK2B/XCL2/STAR/SLC30A8
GO_REGULATION_OF_DENDRITIC_SPINE_DEVELOPMENT	54	0.593167	1.32773	0.0379353	0.216705	0.182855	6453	tags=37%, list=19%, signal=30%	LRRK2/CUX2/PAK3/EEF2K/RELN/NRG1/NLGN1/ITPKA/TIAM1/SDK1/MEF2C/NLGN3/DISC1/APOE/CAMK2B/SHANK3/CDK5R1/SIPA1L1/BAIAP2/LRP8
GO_POSITIVE_REGULATION_OF_DENDRITE_DEVELOPMENT	63	0.586182	1.32771	0.0307265	0.1904	0.160659	7300	tags=43%, list=22%, signal=34%	CUX2/PAK3/EEF2K/RELN/NRG1/SGK1/IL1RAPL1/PACSIN1/NLGN1/ITPKA/TIAM1/PTPRZ1/NLGN3/APOE/OBSL1/SS18L1/CRTC1/CAMK2B/BMP5/SHANK3/BAIAP2/LRP8/SEZ6/ANKRD27/NUMBL/COBL/ILK
REACTOME_GASTRIN_CREB_SIGNALLING_PATHWAY_VIA_PKC_AND_MAPK	198	0.560952	1.32763	0.0010004	0.0224385	0.0189335	6726	tags=39%, list=20%, signal=32%	TACR1/GPR132/RASGRP2/RASGRP1/DGKI/LPAR3/P2RY6/PLCB2/DGKB/CHRM5/GNG7/P2RY10/RGS18/RGS19/GHRL/CYSLTR1/PRKCE/GNGT2/PRKCD/PRKCH/TRPC3/SAA1/ADRA1D/TACR2/GPR68/KNG1/NMUR1/MCHR2/OPN4/EDN2/LPAR2/DGKA/HTR2C/PRKCQ/ARHGEF25/FFAR3/GPR65/F2/DGKG/MAPK7/GNB5/GNRH1/GCG/TRPC6/TRPC7/DGKK/GNB4/PTGER1/GNGT1/GPR17/DGKD/GNB3/EDNRB/CYSLTR2/LPAR4/DAGLB/EDN3/TBXA2R/UTS2R/GRK5/TACR3/DAGLA/P2RY2/XCR1/XCL2/GNG4/GPR4/NPFFR1/…
GO_PATTERN_RECOGNITION_RECEPTOR_SIGNALING_PATHWAY	107	0.570734	1.32735	0.0103663	0.0953843	0.0804847	6935	tags=44%, list=21%, signal=35%	TLR10/CD180/PGLYRP3/IKBKE/IRAK3/TICAM1/CYLD/DDX58/CD36/TLR1/BTK/PRKCE/TLR8/FCN1/IKBKG/TNIP3/SCARA3/TLR6/LBP/ITGAM/IFIH1/HAVCR2/ITGB2/TNFAIP3/LGALS9/CD86/RFTN1/TRAF3/CASP8/TLR9/TANK/PGLYRP4/IRF7/LY96/TRIL/TNIP1/TNIP2/MYD88/IRAK4/TLR2/REG3G/NOD2/FFAR2/COLEC12/UNC93B1/NFKBIA/PIK3AP1
GO_REGULATION_OF_SMOOTH_MUSCLE_CELL_MIGRATION	48	0.59712	1.32588	0.0452314	0.237389	0.200307	8345	tags=54%, list=25%, signal=41%	TACR1/P2RY6/CCL5/ADIPOQ/IGF1/SEMA6D/NDRG4/DOCK4/HAS2/PDGFA/VTN/PLXNA1/SLIT2/HDAC4/NOX4/DOCK5/NRP1/P2RY2/PDGFRB/BCL2/ILK/PTGER4/IGFBP3/AGER/PDGFD/RAPGEF3
GO_NEURON_PROJECTION_EXTENSION	52	0.593459	1.32498	0.0427279	0.230215	0.194254	6866	tags=40%, list=20%, signal=32%	SLIT3/DCX/SEMA5B/FLRT1/LHX2/MAPT/DCLK1/SEMA7A/TIAM1/EIF2AK4/PLXNA1/NLGN3/SLIT2/EMX1/SEMA3A/EPYC/STK11/NRP1/PLXNA3/NDEL1/NRN1L
GO_RESPONSE_TO_ETHANOL	135	0.564905	1.32466	0.00681363	0.075032	0.0633116	6207	tags=35%, list=19%, signal=28%	TACR1/ESR2/CNR1/ADCYAP1R1/CRHBP/PTK2B/GRIN2A/CDO1/IL13/CCL5/GLRA1/NTRK1/CD27/ADIPOQ/ADCY7/PRKCE/OPRM1/KCNC2/NOS1/SLC6A3/CHRNB2/LCT/TP53INP1/VCAM1/DRD1/CHAT/ADCYAP1/SPI1/GNRH1/ICAM1/G6PD/DNMT1/SLC2A4/CASP8/HTR3A/NTRK3/MAOB/FYN/MSTN/LEP/GATA3/USP46/STAR/CYP2E1/POLB/BAK1/DNMT3A
GO_REGULATION_OF_PHOSPHATIDYLINOSITOL_3_KINASE_SIGNALING	135	0.564576	1.32389	0.00701403	0.0761951	0.064293	5048	tags=33%, list=15%, signal=28%	CD19/RASGRP1/VAV1/HCLS1/TRAT1/NRG2/RELN/CCL5/NRG1/PIK3CD/CD28/FGFR1/PPP1R16B/SELP/FGF17/PTPN6/IGF1/CD80/TEK/LCK/FBXL2/PDGFA/FGF8/FGF5/FGR/PRR5/PIP5K1C/FLT3/FGF22/TGFB2/ENTPD5/FGF4/F2/PPP2R5B/FGF23/CD86/HCST/KDR/FGF7/FLT1/KLB/HGF/FYN/LEP
GO_POSITIVE_REGULATION_OF_PROTEIN_SECRETION	199	0.559176	1.32338	0.00130052	0.0265132	0.0223717	6247	tags=35%, list=19%, signal=29%	BLK/RASGRP1/CCL19/AIM2/IL1RL1/CLEC4E/CD244/IL26/SLAMF1/CD38/CD2/CRTAM/TNFRSF4/CLEC6A/IL13/P2RX7/MAPK11/NLRP1/IL33/GHRL/CHIA/C2CD2L/PRKCE/IL17RA/IGF1/NLRP2/GIPR/ADAM8/SAA1/CADM1/NLRP12/ARRB1/GPR68/FCN1/CCR2/TRPV4/CLEC9A/FGR/PRKCQ/CD34/TGFB2/IL10/HAVCR2/GCG/RFX6/CSF1R/NR0B2/LGALS9/HCAR2/BMP6/TRPM2/ANKRD1/CD274/APBB1/TNFSF4/C5/NLRP10/GPR27/IFNG/GATA3/TGFB3/FGG/FGA/IL17A/SLC30A8/FGB/NOD2/CARD8/FFAR2/…
GO_DIVALENT_INORGANIC_CATION_TRANSPORT	254	0.55673	1.32301	0.00039996	0.0127971	0.0107981	4861	tags=34%, list=15%, signal=29%	TRPV5/LOXHD1/TRDN/CACNA1S/CCL19/CCR7/RYR1/PRKCB/PTPRC/TRPM6/PDE2A/SLC30A10/ATP2B2/GRIN2A/ITPR1/CACNG2/CACNA1G/TRPC1/CHRNA4/CLCA3P/TRPV3/CAMK2A/SLC24A4/JPH4/P2RX7/CCL5/TRPM8/PKD1L2/TPCN2/IL1RAPL1/SLC30A3/CNNM2/TFR2/CACNA2D1/CYSLTR1/PRKCE/PKD2L2/TRPC4/OPRM1/CCR5/TRPC3/NIPAL4/RAMP3/CHERP/PKDREJ/CHRNB2/MCOLN1/TF/LCK/TMEM37/GPM6A/SLC8A1/TMC1/NMUR1/JPH3/GRIN3B/CACNG3/TRPV4/CHRNA10/TRPV6/PLCZ1/HTR2C/CDH…
GO_PRODUCTION_OF_MOLECULAR_MEDIATOR_OF_IMMUNE_RESPONSE	61	0.585066	1.32216	0.0354975	0.208648	0.176056	6770	tags=38%, list=20%, signal=30%	CAMK4/POU2F2/PTPRC/SLAMF1/IGKV4-1/LAX1/IL7R/VPREB3/IGKV1-5/TMIGD2/GAPT/GALNT2/SLC11A1/BATF/AICDA/RNF168/POLM/FAS/TLR2/POLB/NOD2/GAS6/IL31RA
GO_CARDIAC_CONDUCTION	81	0.574349	1.32037	0.022159	0.155198	0.130955	7130	tags=46%, list=21%, signal=36%	CACNA1S/SCN4B/SCN2B/CACNG2/CACNA1G/KCNIP1/ATP1A2/CACNA2D1/KCNE1/SCN10A/TNNI3K/SLC8A1/KCNIP2/SCN5A/CACNG3/PRKACA/KCND1/CTNNA3/SCN3B/GJA5/KCNH2/KCNIP4/HCN4/GJC1/KCNA5/KCND2/SLC9A1/MEF2A/CACNB1/KCNK3/CACNA2D3/CACNG8/RYR2/KCNK6/KCNE2/RNF207/ANK2
GO_ENDOCYTOSIS	487	0.550586	1.31888	9.999e-05	0.00521558	0.00440088	4856	tags=31%, list=14%, signal=27%	MLC1/IGHD/PIK3CG/DOCK2/LRRK2/SUSD2/LRP2/PRG4/CD247/VAV1/MYO1G/BIN2/IGHE/SYP/WAS/ITGA4/ADRB2/SLAMF1/MASP1/IGHA1/MYO7A/WIPF2/CD5/IGHM/IGHG2/CETP/CD3G/P2RX7/IGKV3D-11/IGKV4-1/WIPF1/NCKAP1L/CUBN/IGHG3/LRP1B/TRDC/CD36/ELMO1/PSTPIP1/USP20/APOA1/HHIPL1/SYT12/TFR2/PACSIN1/CSNK1G2/ENDOU/SLC9A3/PRKCE/CD209/PRKCD/PECAM1/ABCA7/SAA1/TOM1/CALCR/RAMP3/ARR3/SIGLEC1/MARCH2/IGKV3D-20/ARRB1/STAB1/FCN1/CXCR1/LIMK1/A…
GO_POSITIVE_REGULATION_OF_CYCLIC_NUCLEOTIDE_METABOLIC_PROCESS	104	0.567497	1.31862	0.014103	0.116721	0.0984888	6405	tags=42%, list=19%, signal=34%	ADCYAP1R1/ADRB2/ADCY9/GUCA2A/GLP1R/ADCY7/NOS1/GIPR/GUCA2B/CALCR/MTNR1A/PTGIR/ADORA2A/NPR1/RCVRN/ECE1/DRD1/ADCYAP1/GPR65/ADCY4/RXFP2/GCG/CALCRL/GHRHR/MC2R/CXCR3/APOE/ADM/ADCY5/ABCA1/INSL3/DRD5/HPCA/ACR/ADCY3/VIPR2/TSHR/ADCY1/RUNDC3A/CXCL9/GPR161/GUCA1B/OSTN/ADCY8
GO_BEHAVIOR	500	0.549197	1.31573	9.999e-05	0.00521558	0.00440088	6579	tags=37%, list=20%, signal=30%	NRXN1/NOVA1/TACR1/KCNAB1/LRRK2/ESR2/CNR1/SLC12A5/GRID1/CAMK4/CUX2/DGKI/PAX5/PRLHR/USP2/CRHBP/PREX2/ATP2B2/SCN9A/GRM5/HPGDS/ASTN1/GRIN2A/ADRB2/LRRTM1/ATP8A2/CHRNA4/TNR/GLP1R/SNAP25/CHL1/ZIC1/RELN/CNTFR/JPH4/NRG1/SGK1/TBR1/OLFM2/GLRA1/NTRK1/ATP1A2/MUSK/GPRC5B/GRM1/GABRG2/HRH2/KCNJ10/IDO1/GHRL/MAPT/NETO1/SLC18A2/PRKCE/OPRM1/PRKAR2B/KLHL1/NOS1/IGF1/ITGA8/ABCA7/MTA1/MYO5A/GDNF/CLDN5/NLGN4X/TAL1/MTNR1A…
GO_OLIGODENDROCYTE_DIFFERENTIATION	58	0.584367	1.31518	0.039653	0.220893	0.186388	6354	tags=40%, list=19%, signal=32%	PLP1/NRG1/PAX6/GLI3/CSK/WASF3/KCNJ10/SOX10/CLU/TRPC4/OLIG2/SOX11/VTN/CNTN2/PTPRZ1/ERCC2/SOX6/NLGN3/BOK/HDAC10/SLC8A3/EIF2B4/OLIG1
GO_STRIATED_MUSCLE_CONTRACTION	96	0.56761	1.31458	0.0170638	0.1318	0.111212	5536	tags=39%, list=17%, signal=32%	SCN4B/TTN/TNNI2/MYH6/RCSD1/SCN2B/ADRB2/ATP8A2/TNNI1/TNNT3/ATP1A2/MYH3/CACNA2D1/KCNE1/MYBPC3/CHRNA1/NOS1/SNTA1/FGF12/SLC8A1/CHRNB1/MYLK2/SCN5A/DTNA/MYH8/GAA/SCN3B/GJA5/KCNH2/GJC1/KCNA5/SLC9A1/MYL3/MYL4/CCDC78/NEDD4L/MYH14
GO_REGULATION_OF_METAL_ION_TRANSPORT	310	0.551726	1.31415	9.999e-05	0.00521558	0.00440088	6454	tags=39%, list=19%, signal=32%	P2RX5/PIK3CG/KCNAB1/WNK3/TRDN/P2RX1/SCN4B/ADCYAP1R1/JAK3/LPAR3/ACTN2/PTK2B/ATP2B2/GSTM2/SCN2B/ADRB2/CASQ1/TRPC1/KEL/FGF14/CNTN1/PML/TRPV3/CAMK2A/IL13/JPH4/P2RX7/CCL5/SGK1/KCNIP1/ATP1A2/TEX101/FCRL5/CACNA2D1/PTPN6/HAMP/KCNE1/SLC9A3/PRKCE/TRPC4/KCNC2/NOS1/IGF1/SNTA1/TRPC3/MYO5A/CD84/KCNC1/FGF12/INPP5K/DPP6/SLC8A1/KCNIP2/KCNAB2/JPH3/SCN5A/GRIN3B/CD4/SCNN1B/HAP1/RCVRN/P2RX3/ABCC8/DRD1/NKAIN1/PRKACA/P…
GO_COGNITION	244	0.552864	1.31299	0.0006	0.0167321	0.0141185	4287	tags=27%, list=13%, signal=24%	NRXN1/TACR1/KCNAB1/ESR2/CNR1/SLC12A5/CAMK4/CUX2/DGKI/CRHBP/GRM5/GRIN2A/ADRB2/CHRNA4/TNR/GLP1R/SNAP25/CHL1/RELN/JPH4/SGK1/TBR1/NTRK1/ATP1A2/MUSK/HRH2/NETO1/JAKMIP1/PRKAR2B/IGF1/ITGA8/ABCA7/CLDN5/NLGN4X/NDRG4/TACR2/SLC17A7/CHRNB2/PDE1B/SLC6A1/JPH3/KCNK2/SORCS3/LRRN4/AFF2/DRD1/NRGN/NRXN2/CHAT/DLG4/LHX8/EIF2AK4/ADORA1/CNTNAP2/MAPK8IP2/CNTN2/PTPRZ1/PTGS1/S100B/EPM2A/MEF2C/NLGN3/RIN1/TMOD2/SLC8A2/EGR2
KEGG_INOSITOL_PHOSPHATE_METABOLISM	53	0.587337	1.31252	0.0483904	0.24755	0.208881	3434	tags=26%, list=10%, signal=24%	PIK3CG/PLCB2/INPP4A/PIK3CD/PLCD4/INPP5K/INPP5E/ITPKA/INPPL1/PLCZ1/PIK3C2G/PIP5K1C/ITPKB/INPP5A
GO_NEGATIVE_REGULATION_OF_TRANSMEMBRANE_TRANSPORT	81	0.570725	1.31204	0.0257166	0.17012	0.143547	1879	tags=17%, list=6%, signal=16%	AKT2/KCNAB1/TRDN/ACTN2/GSTM2/KEL/OAZ3/ATP1A2/OAZ2/FCRL5/HAMP/KCNE1/PRKCE/FGF12
GO_DEVELOPMENTAL_MATURATION	185	0.555281	1.31145	0.00270108	0.0428113	0.036124	5147	tags=31%, list=15%, signal=27%	NRXN1/SEPT4/UNC13A/POU2F2/CCL19/RYR1/PLP1/SYP/PTK2B/DAZL/EPHA8/FGFR1/LYL1/SOX10/BTK/IGF1/FAM20C/TAL1/SEZ6L/LHX6/SLC17A7/KCNIP2/AP1M1/ALDH1A2/REC8/S1PR1/SLC26A3/BFSP1/VSX1/PTH1R/CDH5/SLC26A8/PRKACA/AXL/DLG4/EPB42/TGFB2/CNTNAP2/CNTN2/GATA2/PHOSPHO1/RXFP2/DCHS1/ERCC2/CATSPER4/CATSPER3/G6PD/GHRHR/ZDHHC15/KLF2/ACRBP/INSL3/SOX18/IQCF1/LEP/GATA3/PLD6/PAX2
HALLMARK_INFLAMMATORY_RESPONSE	194	0.55418	1.31097	0.0020006	0.0359714	0.0303525	6209	tags=41%, list=19%, signal=33%	TACR1/GPR132/KCNA3/RASGRP1/ICOSLG/CCR7/ROS1/IL18RAP/IL2RB/SLAMF1/SELL/IL10RA/PIK3R5/P2RX7/CCL5/MXD1/C3AR1/GP1BA/EBI3/IL12B/TLR1/CXCR6/MEFV/IL7R/SLC4A4/PTGIR/STAB1/BST2/IRF1/CSF3R/LCK/CD48/RHOG/TNFRSF9/NMUR1/CHST2/HAS2/CD69/IL1R1/NDP/MSR1/C5AR1/AXL/P2RX4/TNFRSF1B/OSMR/LAMP3/IL10/CMKLR1/BEST1/ICAM1/IL18R1/CD40/CALCRL/GPR183/EIF2AK2/RGS1/SLC1A2/IL18/ITGB3/CSF1/KCNMB2/CCL17/ADM/ABCA1/APLNR/FPR1/IRF7/…
GO_POSITIVE_REGULATION_OF_NEURON_PROJECTION_DEVELOPMENT	224	0.552408	1.31021	0.0010002	0.0224385	0.0189335	7601	tags=47%, list=23%, signal=36%	CNR1/UNC13A/CUX2/LPAR3/CPNE6/MAGI2/PTK2B/PAK3/CPNE5/ATP8A2/CNTN1/EEF2K/RELN/NRG1/SGK1/LTK/SYT3/STK25/NTRK1/GPRC5B/STMN2/FGFR1/RAPGEF1/IL1RAPL1/PACSIN1/MAPT/SYT4/NGFR/NLGN1/ISLR2/CPNE9/NDRG4/LIMK1/ADAMTS1/SEMA7A/INPP5E/ABL2/RND2/ITSN2/EPOR/ITPKA/TIAM1/MARK2/RIMS1/PCP4/ADCYAP1/NTN1/PTPRZ1/PPP2R5B/KIDINS220/KATNB1/PTPN5/NLGN3/SLIT2/TRPV2/CDH4/DISC1/ANKRD1/APBB1/PLK5/APOE/HGF/FEZ1/TRIM67/NTRK3/CAMK1D…
GO_POSITIVE_REGULATION_OF_CALCIUM_ION_TRANSPORT	101	0.563809	1.3085	0.0176465	0.134407	0.113412	6449	tags=43%, list=19%, signal=34%	P2RX5/WNK3/TRDN/ADCYAP1R1/JAK3/LPAR3/ATP2B2/GSTM2/TRPC1/FGF14/TRPV3/CAMK2A/IL13/P2RX7/CCL5/TEX101/CACNA2D1/TRPC3/CD4/HAP1/P2RX3/DRD1/P2RX4/F2/GCG/STIM1/TRPC6/TRPV2/CXCR3/ARRB2/MYLK/PKD2/SLC9A1/CXCL12/CXCL9/BAX/BAK1/PDGFRB/BDKRB1/F2RL3/AKAP6/FFAR1/RYR2
GO_POSITIVE_REGULATION_OF_INNATE_IMMUNE_RESPONSE	238	0.550859	1.30807	0.00080008	0.0198375	0.0167388	6261	tags=35%, list=19%, signal=29%	SLAMF6/CD226/RASGRP1/VAV1/TLR10/CD180/AIM2/PGLYRP3/CLEC4E/IKBKE/IRAK3/PAK3/TICAM1/CYLD/CRTAM/CLEC6A/CCL5/KLRC4-KLRK1/DDX58/CD36/IL12B/GBP5/TLR1/CLEC4D/KLRK1/BTK/IFI16/PRKCE/CD209/PRKCD/ADAM8/SH2D1B/LAG3/TLR8/CADM1/FCN1/IKBKG/NLRC5/TNIP3/RELB/SH2D1A/SCARA3/TXK/NLRC4/TLR6/CARD9/LBP/ITGAM/PRKACA/ICAM2/HCK/IFIH1/HAVCR2/ITGB2/TNFAIP3/LGALS9/CD86/RFTN1/TRAF3/IL12A/ICAM3/CASP8/PSMD2/TLR9/TANK/PSMC4/PGLY…
PID_FCER1_PATHWAY	60	0.579633	1.30776	0.042735	0.230215	0.194254	8176	tags=50%, list=24%, signal=38%	VAV1/IGHE/PRKCB/HCLS1/ITK/WIPF1/BTK/LAT2/MS4A2/IKBKG/FCER1A/S1PR1/FCGR2B/LAT/NFATC2/FYN/PLD2/PXN/CBL/KLRG1/DOK1/MAP2K2/FER/SOS1/LCP2/IKBKB/INPP5D/AKT1/FCER1G/CBLB
KEGG_RETINOL_METABOLISM	62	0.577756	1.30724	0.0432771	0.23194	0.19571	6131	tags=40%, list=18%, signal=33%	CYP26B1/CYP4A22/ADH1B/CYP26C1/UGT2B17/RDH16/ADH1C/DHRS9/UGT2A1/ALDH1A2/UGT2B15/UGT2B11/RPE65/CYP2C8/ADH4/UGT2B4/RDH8/RDH12/RDH5/CYP4A11/LRAT/CYP3A4/CYP2A7/CYP1A1/CYP3A43
GO_CELL_SUBSTRATE_ADHESION	162	0.555092	1.30719	0.00570399	0.0665547	0.0561585	5586	tags=33%, list=17%, signal=28%	TECTA/ACTN3/PARVG/ITGAL/MYO1G/ITGA4/ACTN2/BCL2L11/PTK2B/ITGA2B/CD96/MADCAM1/COL13A1/LYVE1/DLC1/ITGA8/TNXB/SIGLEC1/SNED1/VWF/SRGAP2/TEK/RADIL/SGCE/PEAK1/PPFIA2/MUC4/ITGA7/ECM2/VCAM1/TIAM1/JAM3/AXL/ITGB7/CD34/VTN/CNTN2/ITGB2/TNN/ITGA10/ITGB3/LYPD5/ARHGEF7/STRC/NID2/FBLN5/FZD4/PXN/COL5A3/FERMT3/FGG/RHOD/WHAMM/FGA
GO_CELLULAR_RESPONSE_TO_ALCOHOL	112	0.560665	1.30683	0.0155873	0.124245	0.104837	6453	tags=38%, list=19%, signal=30%	MLC1/ESR2/CRHBP/CCL5/GLRA1/SSTR3/ESR1/ADCY7/PRKCE/SSTR2/NPAS4/IGF1/SMO/RAMP3/RORA/CYP7A1/ADAMTS1/CCDC62/TP53INP1/TFAP4/SPI1/IL10/MSN/FGF23/KLF2/SRD5A1/PIM1/RUVBL2/ABCA1/SFRP1/NEFH/MSTN/ARG1/HMBS/CYP24A1/FBXO32/STAR/KAT5/IL15/DNMT3A/CASP9/LRP8
GO_POSITIVE_REGULATION_OF_NUCLEOTIDE_METABOLIC_PROCESS	127	0.558365	1.3064	0.00983146	0.0921915	0.0777907	6405	tags=39%, list=19%, signal=31%	ACTN3/ADCYAP1R1/ADRB2/ADCY9/GUCA2A/GLP1R/P2RX7/ADCY7/NOS1/IGF1/GIPR/GUCA2B/CALCR/MTNR1A/PTGIR/ADORA2A/NPR1/RCVRN/ECE1/DRD1/ADCYAP1/GPR65/ADCY4/ENTPD5/RXFP2/GCG/CALCRL/GHRHR/MC2R/CXCR3/APOE/ADM/ADCY5/ABCA1/INSL3/DRD5/HPCA/ACR/ADCY3/VIPR2/GADD45GIP1/TSHR/ADCY1/RUNDC3A/CXCL9/GPR161/GUCA1B/OSTN/ADCY8
GO_NEURON_PROJECTION_GUIDANCE	198	0.551916	1.30624	0.00240096	0.0400209	0.0337694	5845	tags=36%, list=17%, signal=30%	NRXN1/SPTA1/LHX9/NCAM1/VAX1/LGI1/SLIT3/UNC5D/EVL/SEMA5B/CNTN4/RNF165/KIF5C/TNR/CHL1/RELN/PAX6/GLI3/NTRK1/EPHA8/LHX2/GFRA3/NGFR/DCC/SPTB/DLX5/DPYSL5/SEMA4F/GDF7/PLXNC1/KIF5A/CRMP1/ISL2/ROBO3/FGF8/DRGX/PLXND1/PRKCQ/PLXNA1/TGFB2/CNTN2/NTN1/EFNA2/UNC5C/BOC/CSF1R/SLIT2/SPTBN5/CDH4/MAPK8IP3/GAP43/KIF26A/PLXNA4/EGR2/SEMA3A/EPHA5/LAMA2/FEZ1/VASP/FYN/EPYC/HOXA2/LHX4/GATA3/LHX3/EPHA7/NRP1/FEZ2/CXCL12/PTPRM…
GO_INNER_EAR_MORPHOGENESIS	92	0.564815	1.30523	0.0218579	0.15447	0.130341	7150	tags=40%, list=21%, signal=32%	COL2A1/ATP2B2/MYO7A/ATP8A2/ZIC1/FGFR1/ITGA8/ATP6V1B1/DLX5/USH1G/ZEB1/WDPCP/HMX3/PTPRQ/MYO15A/FGF8/CHRNA10/PDZD7/NTN1/GATA2/MAFB/FOXI1/TBX1/SIX1/STRC/GATA3/PAX2/ALDH1A3/DLX6/NRP1/HESX1/CLIC5/LHFPL5/OTX1/DVL3/BCR/FGF10
GO_RESPONSE_TO_VIRUS	236	0.549318	1.30413	0.00090009	0.0209492	0.0176768	7367	tags=45%, list=22%, signal=35%	MX1/CCL19/PTPRC/BCL2L11/IKBKE/PIM2/APOBEC3G/IRAK3/TICAM1/ISG15/PML/BATF3/ABCC9/CCL5/IFIT1/STAT2/DDX58/MAPK11/IRF5/AZU1/IL12B/FOXP3/IL33/MX2/CLU/TRIM22/RSAD2/DCLK1/IFI16/C19orf66/TLR8/SLFN11/DHX58/BST2/IFIT3/IKBKG/IRF1/NLRC5/ZNF175/OASL/LYST/OAS2/STAT1/CARD9/HERC5/ADARB1/OAS3/FGR/IFNAR2/EIF2AK4/IRF9/IFIH1/APOBEC3A/TBX21/APOBEC3D/CD8A/IFI44L/GBP1/CD207/CD40/LILRB1/SAMHD1/EIF2AK2/DDX60/MEF2C/LGALS9/…
GO_MYELOID_LEUKOCYTE_MIGRATION	91	0.564193	1.30412	0.0233711	0.15961	0.134678	6917	tags=42%, list=21%, signal=33%	PIK3CG/CCL19/VAV1/CCR7/PREX1/IL6R/CCL5/NCKAP1L/PIK3CD/AZU1/IL17RA/SAA1/CSF3R/PPBP/EDN2/C5AR1/PIP5K1C/ITGA9/FOLR2/TGFB2/CXCR2/ITGB2/CCL8/FLT1/CCL17/EDNRB/S100A9/EDN3/IFNG/CCL22/CCL11/XCL2/IRAK4/EPX/CCL25/SFTPD/MITF/S100A8
GO_CELL_MATURATION	125	0.55738	1.30355	0.0118426	0.104079	0.0878209	6143	tags=34%, list=18%, signal=28%	SEPT4/POU2F2/CCL19/PLP1/PTK2B/DAZL/EPHA8/FGFR1/SOX10/BTK/FAM20C/TAL1/LHX6/KCNIP2/REC8/SLC26A3/BFSP1/VSX1/PTH1R/SLC26A8/PRKACA/AXL/EPB42/CNTNAP2/CNTN2/GATA2/RXFP2/ERCC2/CATSPER4/CATSPER3/G6PD/GHRHR/KLF2/ACRBP/INSL3/SOX18/IQCF1/GATA3/PLD6/ANKS1A/LGI4/IL15/CDC25B
GO_REGULATION_OF_PHAGOCYTOSIS	66	0.573844	1.30297	0.0426579	0.230215	0.194254	8277	tags=48%, list=25%, signal=37%	BLK/DOCK2/STAP1/NCKAP1L/CSK/CD36/AZU1/ADIPOQ/ABCA7/TUB/LBP/FGR/HCK/GATA2/CD300A/RAB27A/MFGE8/SLC11A1/CAMK1D/C4BPB/PLD2/C4A/TULP1/GAS6/SPACA3/SFTPD/BCR/OLFM4/FCER1G/AGER/PTEN/MERTK
GO_ANION_TRANSMEMBRANE_TRANSPORT	246	0.548694	1.30296	0.00090009	0.0209492	0.0176768	7664	tags=46%, list=23%, signal=35%	GLRA3/BEST4/CLCA4/SLC4A11/SLC12A5/SLC37A2/SLC12A1/SLC6A17/SLC34A1/CLCA3P/PQLC2/ABCC9/SLC23A2/GLRA1/CLCNKB/SLC16A5/GABRG2/GABRP/ANO2/SLC25A12/SLC22A8/SLC17A8/SLC6A19/TTYH2/SLC22A16/SLC4A9/SLC4A4/SLC7A4/SLC12A4/SLC13A1/SLC17A7/SLC4A5/SLC6A9/SLC22A25/GABRR1/SLC4A10/GABRA6/SLC26A3/ANO3/SLC22A6/SLC7A14/BEST3/ABCC8/SLC36A3/SLC23A1/SLC26A8/SLC43A1/GABRA3/CLCN7/SLC22A12/SLC22A4/GABRG3/GABRR2/GABRQ/SLC5A5…
GO_REGULATION_OF_CYCLIC_NUCLEOTIDE_METABOLIC_PROCESS	150	0.554099	1.3029	0.00711209	0.0761951	0.064293	6405	tags=40%, list=19%, signal=32%	GRM2/ADCYAP1R1/PDE2A/PTK2B/GABBR2/ADRB2/ADCY9/GUCA2A/GLP1R/ADCY7/OPRM1/NOS1/GIPR/GUCA2B/GRM3/CALCR/MTNR1A/PTGIR/ADORA2A/APLP1/NPR1/CCR2/RCVRN/ECE1/DRD1/P2RY13/ADCYAP1/GPR65/ADCY4/AIPL1/MAPK7/RXFP2/GCG/CALCRL/GHRHR/MC2R/CXCR3/APOE/ADM/ADCY5/ABCA1/EDNRB/INSL3/PKD2/DRD5/HPCA/ACR/ADCY3/VIPR2/TSHR/ADCY1/RUNDC3A/GNAI2/GALR2/CXCL9/GPR161/GUCA1B/OSTN/AKAP6/ADCY8
GO_INTEGRIN_MEDIATED_SIGNALING_PATHWAY	80	0.566708	1.30185	0.0303184	0.188511	0.159064	4039	tags=34%, list=12%, signal=30%	VAV1/ITGAL/PLP1/ITGA4/PTK2B/ITGA2B/MADCAM1/FBLN1/ADAM11/APOA1/ITGA8/ADAMTS1/SEMA7A/ITGA7/TXK/PRAM1/ITGAM/FGR/ITGA9/ITGB7/ITGAE/HCK/ITGB2/ZNF304/LAT/ITGA10/ITGB3
GO_NEGATIVE_REGULATION_OF_AXONOGENESIS	63	0.574442	1.30112	0.0447025	0.235947	0.19909	8133	tags=48%, list=24%, signal=36%	SEMA5B/TNR/NGFR/DCC/SEMA3G/SEMA6D/SEMA4F/SEMA7A/CCR2/LINGO1/SEMA3E/NTN1/RTN4R/SEMA3D/SLIT2/MBP/SEMA3A/EPHA7/DAB1/NRP1/CDK5R1/PLXNA3/SEMA6C/FGF13/SEMA6B/ARHGEF1/SEMA4D/SYNGAP1/FSTL4/PTEN
GO_LEUKOCYTE_MIGRATION	248	0.547045	1.29931	0.00109989	0.0234841	0.0198158	5309	tags=35%, list=16%, signal=30%	PIK3CG/ZAP70/SIRPG/CCL19/VAV1/ITGAL/MYO1G/CCR7/PREX1/IL16/ITGA4/CXCL13/CD244/CD2/SELL/IL6R/CCL5/FUT7/NCKAP1L/PIK3CD/ANGPT2/MADCAM1/AZU1/SELP/SELPLG/GPR15/PTPN6/IL17RA/CCR5/ADAM8/PECAM1/SAA1/CD84/NLRP12/TEK/CXCR1/CEACAM8/CSF3R/LCK/CD48/LYST/CCR2/PPBP/S1PR1/EDN2/VCAM1/C5AR1/LBP/ITGAM/SPN/JAM3/DOCK8/ESAM/PIP5K1C/ITGA9/ITGB7/FOLR2/CD34/HCK/TGFB2/IL10/CXCR2/F2/TBX21/MSN/ITGB2/ICAM1/CCL8/ITGB3/DOK2/CXC…
GO_SKELETAL_MUSCLE_ORGAN_DEVELOPMENT	126	0.55541	1.29931	0.0125414	0.10831	0.0913915	5830	tags=34%, list=17%, signal=28%	KCNAB1/VAX1/PAX5/RYR1/NPHS1/ASB2/CASQ1/KEL/CNTFR/COL19A1/TCF21/MSC/NGFR/CHRNA1/EOMES/SMO/SMYD1/MYLK2/MEOX2/BASP1/BEND2/CFLAR/SOX11/VAMP5/HEYL/MYLPF/WNT10B/C16orf89/CSF1R/MEF2C/PAX7/C11orf88/ANKRD1/DNER/EGR2/MEF2D/SIX1/NUPR1/MYL3/PHOX2B/MYH14/HLF/PLAGL1
GO_REGULATION_OF_REGULATED_SECRETORY_PATHWAY	126	0.555074	1.29853	0.0126417	0.109005	0.0919778	7605	tags=41%, list=23%, signal=32%	ZAP70/LRRK2/RIMS4/SEPT5/SYTL3/CACNA1G/IL13/GRIK5/SYT3/STX1B/GLRA1/SYT12/KCNB1/SYT4/NLGN1/CD84/ZP2/RAC2/HMOX1/FCER1A/CCR2/PRAM1/SYT16/FGR/TRPV6/CD300A/LGALS9/STXBP2/RAB27A/TC2N/TRIM9/SYT14/SYT8/SYT11/IQCF1/RPH3A/SERPINA10/RAB3A/DOC2B/C12orf4/CEACAM1/UNC13D/SYT10/SYT9/DOC2A/FER/BCR/VAMP8/IL13RA2/FES/SYT2/NAPA
GO_NEGATIVE_REGULATION_OF_VASCULATURE_DEVELOPMENT	75	0.566511	1.29601	0.0370446	0.213172	0.179873	4764	tags=29%, list=14%, signal=25%	COL4A3/ADRB2/PML/FASLG/ANGPT2/GHRL/HHEX/MMRN2/TIE1/STAB1/TEK/NPR1/STAT1/CCR2/VASH1/THBS4/SEMA3E/XDH/TNMD/CXCR3/COL4A2/ROCK1
KEGG_GNRH_SIGNALING_PATHWAY	100	0.557454	1.29321	0.0236006	0.160211	0.135185	6571	tags=33%, list=20%, signal=27%	CACNA1S/PRKCB/PTK2B/PLCB2/ITPR1/ADCY9/CAMK2A/MAPK10/CALML3/MAPK11/PLA2G2D/PLA2G4E/ADCY7/PRKCD/PLA2G2F/PRKACA/MAPK12/ADCY4/MAPK7/GNRH1/CALML6/ADCY5/PLA2G5/ADCY3/ADCY1/PLD2/MAP3K2/CAMK2B/MAPK13/ADCY8/MAP2K2/GNRH2/PLA2G4B
GO_DEFENSE_RESPONSE_TO_OTHER_ORGANISM	480	0.539877	1.293	9.999e-05	0.00521558	0.00440088	7411	tags=41%, list=22%, signal=33%	IGHD/MX1/TNFSF8/IGHE/PTPRC/PGLYRP3/CLEC4E/CXCL13/ASB2/APOBEC3G/IGHA1/TICAM1/FGF14/IGHM/ISG15/PML/CFP/CLEC6A/IL6R/IGHG2/ABCC9/P2RX7/IRF4/IFIT1/STAT2/IGHG3/KLRC4-KLRK1/DDX58/LPO/TRDC/CD36/IRF5/GMIP/AZU1/IL12B/TLR1/NLRP1/IL33/MX2/CLEC4D/TRIM22/KLRK1/SELP/RSAD2/HAMP/IFI16/C19orf66/HTN1/IL17RA/IL27RA/PRKCD/COTL1/CA7/TLR8/SLFN11/DHX58/STAB1/BST2/IFIT3/DPF3/IRF1/NLRC5/ZNF175/OASL/HCAR1/LYST/OAS2/STAT1/C…
GO_POSITIVE_REGULATION_OF_STAT_CASCADE	72	0.565966	1.29224	0.0420623	0.229164	0.193367	5162	tags=35%, list=15%, signal=29%	PTK2B/HCLS1/IL26/IL6R/IL13/CCL5/IL12B/TNFRSF18/IGF1/IL19/FLT3/CYP1B1/IL10/TNFRSF1A/CD40/CSF1R/IL18/IL12A/IL23A/STAP2/CRLF3/FYN/IFNG/LEP/AKR1B1
GO_GRANULOCYTE_MIGRATION	68	0.567309	1.29114	0.0479214	0.246068	0.207631	6474	tags=41%, list=19%, signal=33%	PIK3CG/VAV1/PREX1/CCL5/NCKAP1L/PIK3CD/IL17RA/SAA1/CSF3R/PPBP/EDN2/C5AR1/PIP5K1C/ITGA9/TGFB2/CXCR2/ITGB2/CCL8/CCL17/S100A9/EDN3/IFNG/CCL22/CCL11/XCL2/IRAK4/EPX/CCL25
GO_POSITIVE_REGULATION_OF_PEPTIDYL_TYROSINE_PHOSPHORYLATION	158	0.548564	1.2911	0.0089098	0.0869419	0.0733611	7751	tags=42%, list=23%, signal=33%	STAP1/PTK2B/HCLS1/CNTN1/IL6R/IL13/RELN/CCL5/NRG1/GPRC5B/CD36/TEX101/IL12B/GHRL/ADIPOQ/TNFRSF18/CD3E/LRRK1/IGF1/NTF3/CD80/FCER1A/CD4/ADRA2B/THBS4/FLT3/ADORA1/VTN/TNFRSF1A/PTPRZ1/ICAM1/CD40/EPGN/CSF1R/IL18/ITGB3/FGF7/IL12A/ARRB2/HGF/IL23A/STAP2/EHD4/ENPP2/PTPN1/FYN/IFNG/STK11/LEP/GATA1/NRP1/IL15/EPO/GAS6/LRP8/DOK7/IL31RA/CCK/FGF10/AFAP1L2/CRLF1/VEGFC/TNFSF18/CD81/TNFRSF14/PTGER4/SEMA4D
GO_POSITIVE_REGULATION_OF_DEFENSE_RESPONSE	348	0.540464	1.28962	9.999e-05	0.00521558	0.00440088	5983	tags=34%, list=18%, signal=28%	PIK3CG/CNR1/SLAMF6/CD226/RASGRP1/VAV1/TLR10/CCR7/CD180/AIM2/IL1RL1/PDE2A/PGLYRP3/CLEC4E/IKBKE/IRAK3/PAK3/TICAM1/CYLD/CRTAM/CLEC6A/CCL5/KLRC4-KLRK1/DDX58/CD28/GPRC5B/CD36/IL12B/GBP5/TLR1/IL33/IDO1/CLEC4D/KLRK1/BTK/IFI16/PRKCE/IL17RA/CD209/PRKCD/ADAM8/SH2D1B/LAG3/TLR8/CADM1/NLRP12/DHX58/FCN1/IKBKG/NLRC5/TNIP3/RELB/SH2D1A/FCER1A/CCR2/SCARA3/TRPV4/PLA2G7/TXK/NLRC4/TLR6/CARD9/LBP/ITGAM/PRKACA/ETS1/CRE…
GO_MUCOPOLYSACCHARIDE_METABOLIC_PROCESS	104	0.554564	1.28857	0.0251838	0.167607	0.141426	6986	tags=43%, list=21%, signal=34%	CHST9/ITIH3/NDST1/HYAL4/ITIH6/BCAN/CHST1/CHST11/SPOCK2/NCAN/PRELP/LYVE1/CHST15/ITIH5/SPOCK3/CHST12/NDST3/CHST2/HAS2/NDST2/B3GAT1/HAS1/ITIH4/ST3GAL3/EGFLAM/ST3GAL6/GALNS/STAB2/HAS3/B3GNT7/ST3GAL1/UST/PIM1/ABCC5/HGF/SLC9A1/CSGALNACT1/CHST3/IL15/KERA/FGF2/CHPF2/OMD/CHST13/CHST7
GO_REGULATED_EXOCYTOSIS	214	0.543596	1.28855	0.0030009	0.045619	0.0384931	7206	tags=41%, list=22%, signal=32%	PIK3CG/UNC13A/P2RX1/RASGRP1/ACTN2/TTN/CRHBP/SCG3/SEPT5/SYTL3/ITIH3/ITGA2B/OTOF/SNAP25/P2RX7/SYT3/STX1B/PIK3CD/CD36/APOA1/SYT12/CLU/SELP/SYT4/LEFTY2/NLGN1/LAT2/IGF1/PECAM1/MMRN1/VWF/TF/KNG1/SNPH/ITIH4/PPBP/STX11/CLEC3B/PDGFA/SYT16/TMX3/ORM1/PIP5K1C/RIMS1/A1BG/HCK/CFD/TGFB2/GATA2/LAT/ITGB3/RARRES2/STXBP2/RAPGEF4/RAB27A/APLP2/HGF/A2M/TC2N/TRIM9/RAB31/SYT14/SYT8/RAB11FIP5/SYT11/TGFB3/FGG/FGA/SRGN/RIM…
GO_REGULATION_OF_HOMEOSTATIC_PROCESS	428	0.538242	1.2879	9.999e-05	0.00521558	0.00440088	6977	tags=38%, list=21%, signal=30%	NRXN1/P2RX5/TACR1/LRRK2/WNK3/TRDN/CNR1/CCL19/ADCYAP1R1/CCR7/RYR1/PTPRC/PTK2B/SLC30A10/GSTM2/SCN2B/ITPR1/CASQ1/CACNA1G/TRPC1/CD38/ISG15/PML/IL13/RTEL1/JPH4/P2RX7/CCL5/NCKAP1L/HSH2D/ATP1A2/CSK/CD36/MAPK11/TPCN2/TEX101/IL2RA/SLC30A3/FCRL5/PKIB/GHRL/TSC22D3/C2CD2L/NGFR/PTPN6/PRKCE/SCN10A/CA2/CCR5/NOS1/ADAM8/TRPC3/MYO5A/CA7/TAL1/RORA/ARRB1/GPR68/FGF12/INPP5K/CHERP/MCOLN1/LCK/KNG1/GAS2L1/SLC8A1/CTC1/SM…
REACTOME_L1CAM_INTERACTIONS	83	0.558805	1.28619	0.0377588	0.216148	0.182384	4039	tags=29%, list=12%, signal=25%	SPTA1/NCAM1/SCN4A/KCNQ2/DCX/SCN2B/ITGA2B/CNTN1/RPS6KA4/FGFR1/SCN2A/NCAN/SPTB/SCN5A/RDX/CNTN6/ANK1/ITGA9/CNTN2/MSN/LAMA1/SCN3B/SPTBN5/ITGB3
KEGG_DILATED_CARDIOMYOPATHY	89	0.556834	1.28578	0.033701	0.202872	0.171182	6449	tags=42%, list=19%, signal=34%	CACNA1S/ITGA4/TTN/MYH6/CACNG2/ADCY9/ITGA2B/CACNA2D1/ADCY7/MYBPC3/IGF1/ITGA8/SLC8A1/CACNG3/ITGA7/SGCA/PRKACA/ITGA9/ITGB7/ADCY4/TGFB2/ITGA10/ITGB3/LAMA2/ADCY5/ADCY3/SGCD/MYL3/TGFB3/ADCY1/CACNB1/CACNA2D3/CACNG8/TNNI3/MYH7/ADCY8/RYR2
GO_SIGNAL_RELEASE	168	0.545388	1.28539	0.00810649	0.0829402	0.0699845	6639	tags=39%, list=20%, signal=31%	NRXN1/UNC13A/DGKI/WNT7A/SEPT5/SYTL3/OTOF/SYN3/SNAP25/GAD2/P2RX7/GRM4/PPFIA4/SYT3/STX1B/NAAA/SYT12/GHRL/SLC22A2/SYT4/SLC18A2/NLGN1/MYO5A/TACR2/SYN2/SLC6A9/SMPD3/SNPH/TRPV4/PPFIA2/STX11/SYT16/NRXN2/CHAT/PIP5K1C/RIMS1/GHRHR/GAL/MAFA/EXOC3L1/RAPGEF4/ADM/TC2N/PPFIA3/CYB5R4/TRIM9/SYT14/EDN3/SYT8/RAB11FIP5/SYT11/LEP/GATA3/FZD4/BAIAP3/CDK16/RIMS2/RPH3A/SLC30A8/RAB3A/DOC2B/FFAR1/SYT10/SYT9/NEUROD1
GO_HEART_PROCESS	82	0.558599	1.28496	0.0401219	0.222251	0.187534	7218	tags=43%, list=22%, signal=34%	TRDN/SCN4B/TTN/TNNI2/MYH6/SCN2B/TNNI1/ATP1A2/CACNA2D1/KCNE1/MYBPC3/SNTA1/RAMP3/FGF12/SLC8A1/MYLK2/SCN5A/GAA/SCN3B/GJA5/KCNH2/GJC1/KCNA5/SGCD/SLC9A1/MYL3/MYL4/NEDD4L/TNNI3/MYH7/RYR2/KCNE2/DMD/ANK2/MAP2K3
GO_RECEPTOR_MEDIATED_ENDOCYTOSIS	218	0.541927	1.2849	0.00250075	0.0405743	0.0342364	4748	tags=33%, list=14%, signal=29%	MLC1/SUSD2/LRP2/PRG4/ITGA4/ADRB2/MASP1/IGHA1/CD5/CETP/IGKV3D-11/IGKV4-1/CUBN/LRP1B/CD36/APOA1/HHIPL1/SYT12/TFR2/PACSIN1/ENDOU/SLC9A3/SAA1/CALCR/RAMP3/IGKV3D-20/ARRB1/STAB1/CXCR1/ASGR2/IGKV1-5/HBA1/SCARA3/TMPRSS2/IGHV3-23/MICALL1/CLEC9A/MSR1/FCGR1A/EPS15/PIP5K1C/SCARA5/FOLR2/HBA2/VTN/IGLC1/FCGR1B/CNTN2/CXCR2/STAB2/CLTCL1/CD5L/ITGB2/IGKC/CD207/FCHO1/LILRB1/CALCRL/ASGR1/SCGB3A2/LOXL3/NLGN3/TMPRSS3/P…
GO_EXTRACELLULAR_STRUCTURE_ORGANIZATION	294	0.539593	1.28429	0.00029997	0.0106141	0.0089561	5612	tags=34%, list=17%, signal=29%	COL4A3/COL2A1/ITGAL/ITGA4/NPHS1/TLL1/ITGA2B/TNR/MATN4/VIT/BCAN/EGFL6/COL19A1/COL4A6/CD36/MADCAM1/TLL2/FBLN1/HAPLN2/SPOCK2/TMPRSS6/COL13A1/NCAN/ADAM8/PECAM1/ITGA8/CRISPLD2/TNXB/OLFML2A/VWF/COL9A1/TPSAB1/LOXL1/IBSP/HPSE2/KLK2/HAS2/LCP1/GPM6B/SFRP2/HAS1/ADAMTS4/ITGA7/ECM2/PDGFA/CTSG/VCAM1/EGFLAM/ITGAM/JAM3/ADAMTSL4/MATN3/ITGA9/ITGB7/ICAM2/ITGAE/VTN/ADAMTS3/TGFB2/CYP1B1/THSD4/GFAP/HAS3/MMP16/LAMA1/MM…
GO_REGULATION_OF_STAT_CASCADE	143	0.546827	1.28422	0.0137261	0.114589	0.0966892	7633	tags=41%, list=23%, signal=32%	LRRC4/RTN4RL1/PTK2B/HCLS1/IL26/LRRTM1/IL6R/IL13/FLRT1/CCL5/SH2B2/GP1BA/IL12B/LRRTM4/TNFRSF18/IGF1/LRRC4C/CHAD/IL19/IL22RA2/PODN/FLT3/CYP1B1/IL10/TNFRSF1A/CD300A/CD40/RTN4R/CSF1R/IL18/SOCS1/IL12A/DOT1L/IL23A/LRRC4B/STAP2/CRLF3/PODNL1/FYN/IFNG/LEP/AKR1B1/GFRA2/DAB1/IFNW1/CDK5R1/LRTM1/IL15/EPO/NEUROD1/IL31RA/RET/LRRTM3/RTN4RL2/FLRT2/CRLF1/TNFSF18/IKBKB/PTGER4
GO_TOLL_LIKE_RECEPTOR_SIGNALING_PATHWAY	84	0.557126	1.28276	0.0396753	0.220893	0.186388	6935	tags=45%, list=21%, signal=36%	TLR10/CD180/IKBKE/IRAK3/TICAM1/CD36/TLR1/BTK/PRKCE/TLR8/IKBKG/TNIP3/SCARA3/TLR6/LBP/ITGAM/HAVCR2/ITGB2/LGALS9/CD86/RFTN1/TRAF3/CASP8/TLR9/TANK/IRF7/LY96/TRIL/TNIP1/TNIP2/MYD88/IRAK4/TLR2/REG3G/COLEC12/UNC93B1/NFKBIA/PIK3AP1
GO_SENSORY_PERCEPTION_OF_LIGHT_STIMULUS	209	0.541249	1.28244	0.00420168	0.0564581	0.0476391	6332	tags=40%, list=19%, signal=32%	COL2A1/TYR/GJA3/SEMA5B/PRCD/MYO7A/GRK1/ATP8A2/PCDH15/PAX6/OLFM2/GLRA1/ROM1/USH2A/RPGRIP1/KCNJ10/MYO5A/CCDC66/GUCY2F/USH1G/ARR3/CHRNB2/SAG/GRK7/NXNL2/OPN4/GUCY2D/CLDN19/RCVRN/VSX1/NDP/RPE65/PRPH2/AOC2/IMPG2/MIP/RIMS1/C2orf71/CNGB3/CDH23/GABRR2/RP1L1/CYP1B1/ABCA4/AIPL1/BEST1/MYO9A/RD3/NR2E1/RABGGTA/FSCN2/RDH8/PDE6B/LRIT3/SLC45A2/NRL/RDH12/CRYBB2/RDH5/GJC1/HPS1/PPEF2/RGS9/GJA10/LRAT/CNGA3/PAX2/PDE6G…
GO_RESPONSE_TO_MOLECULE_OF_BACTERIAL_ORIGIN	312	0.538088	1.28163	0.00029997	0.0106141	0.0089561	7551	tags=42%, list=23%, signal=33%	STAP1/CNR1/CCR7/CYP17A1/CD180/CXCL13/IRAK3/TICAM1/CMPK2/SBNO2/IL10RA/TNFRSF4/IL13/P2RX7/CCL5/FASLG/KLRC4-KLRK1/CD36/IRF5/IL12B/TLR1/IDO1/CD27/KLRK1/SELP/TNFRSF18/NGFR/IL18BP/PRKCE/OPRM1/CCR5/JUND/NOS1/IGF1/MTA1/CNR2/CD80/PTGIR/NFKBIB/TNFRSF8/LOXL1/TNIP3/TNFRSF9/CCR2/PPBP/SRR/FMO1/TLR6/CARD9/CTSG/VCAM1/ABCC8/C5AR1/LBP/AXL/TNFRSF1B/HCK/UPF1/IL10/TNFRSF1A/LTC4S/HAVCR2/SHPK/GNRH1/ICAM1/NFKB2/CD40/TNF…
GO_MYELOID_LEUKOCYTE_DIFFERENTIATION	93	0.553422	1.2804	0.0357648	0.209769	0.177002	5132	tags=33%, list=15%, signal=28%	CAMK4/CCL19/CCR7/PDE2A/SBNO2/BATF3/IRF4/PIK3CD/LRRK1/IFI16/HHEX/FAM20C/MT1G/TAL1/PDE1B/RELB/SPI1/GATA2/EFNA2/CSF1R/MEF2C/BATF2/GAB3/LGALS9/CD86/CSF1/CASP8/ACP5/BATF/GATA1/GATA3
GO_REGULATION_OF_RAS_PROTEIN_SIGNAL_TRANSDUCTION	178	0.542219	1.27981	0.00710355	0.0761951	0.064293	7187	tags=37%, list=21%, signal=29%	FGD2/RASGRP1/DGKI/VAV1/PREX1/PREX2/ARHGEF18/ARHGEF6/ECT2L/NRG1/RASAL3/NTRK1/RAPGEF1/APOA1/FGD3/MYO9B/PLEKHG2/NGFR/CYTH4/DLC1/IGF1/PLEKHG4B/ARRB1/FGD5/ARHGEF17/IQSEC1/ARHGEF15/RDX/MCF2/ITSN2/TIAM1/ARHGEF25/ITPKB/IQSEC3/STMN3/TGFB2/ARHGEF37/OBSCN/CSF1/RASA4/RASGRP4/APOE/ARHGEF7/ABCA1/TRIM67/RASA3/ARHGEF33/PSD/RASA4B/PLEKHG6/PSD4/FLCN/ARHGDIB/BCL6/ITSN1/MCF2L/PLCE1/EPO/FGD6/SOS1/PLEKHG7/BCR/ARHGEF1/…
GO_REGULATION_OF_RESPONSE_TO_WOUNDING	392	0.535011	1.27901	9.999e-05	0.00521558	0.00440088	6182	tags=37%, list=18%, signal=31%	ADAMTS18/PIK3CG/ZAP70/CNR1/TLR10/CCR7/CR1/IL1RL1/PDE2A/ADRB2/MASP1/FEM1A/SBNO2/TNR/CFP/CYP19A1/CCL5/C7/CD28/SUSD4/GPRC5B/C3AR1/GP1BA/CD36/IL2RA/IL12B/GBP5/FOXP3/NLRP1/IL33/APOA1/IDO1/TMPRSS6/GHRL/SELP/ADIPOQ/KRT1/PRKCE/IL17RA/PRKCD/MEFV/CASP12/ADAM8/MTA1/SAA1/SERPINC1/PTGIS/CNR2/NLRP12/RORA/BRD4/TEK/KNG1/SEMA7A/FCER1A/CCR2/TRPV4/IL22RA2/PLA2G7/IL1R1/ALOX12/TXK/PDGFA/C5AR1/LBP/SPN/ETS1/C9/TNFRSF1B…
GO_CELL_MORPHOGENESIS_INVOLVED_IN_DIFFERENTIATION	500	0.533832	1.27892	9.999e-05	0.00521558	0.00440088	6678	tags=39%, list=20%, signal=31%	NRXN1/SPTA1/LHX9/LRFN5/NCAM1/CTNND2/NTNG2/VAX1/LGI1/SLIT3/DCX/UNC5D/ITGA4/PREX2/WNT7A/EVL/ATP2B2/SEMA5B/CNTN4/NTNG1/PAK3/RNF165/SLITRK2/KIF5C/MYO7A/ATP8A2/TNR/CHL1/RELN/PAX6/MAP2/GLI3/NTRK1/EPHA8/LHX2/CLEC1B/HRH2/MAP6/GFRA3/MAPT/DCLK1/NGFR/PTPN6/PRELP/DCC/SPTB/EOMES/ITGA8/DLX5/GDNF/PAX3/DPYSL5/TAL1/SMO/SEMA4F/GDF7/ERG/PLXNC1/LRFN1/SRGAP2/KIF5A/RILPL1/TEK/CHRNB2/CRMP1/RADIL/SEMA7A/PEAK1/HAS2/LRTM2…
GO_POSITIVE_REGULATION_OF_LEUKOCYTE_DIFFERENTIATION	123	0.546791	1.2787	0.0204778	0.147764	0.124682	4542	tags=29%, list=14%, signal=25%	ZBTB16/ZAP70/RASGRP1/PIK3R6/CCL19/IL12RB1/SASH3/HCLS1/CCL5/NCKAP1L/GLI3/FLT3LG/ZBTB46/IL2RA/IL12B/FOXP3/CD27/BTK/CA2/ADAM8/IL7R/CD80/GPR68/PRDM1/PPARGC1B/EGR3/AXL/ITPKB/CSF1R/LGALS9/CD86/CSF1/IL12A/CASP8/TNFSF4/IL23A
GO_REGULATION_OF_PRODUCTION_OF_MOLECULAR_MEDIATOR_OF_IMMUNE_RESPONSE	96	0.551896	1.27819	0.0341276	0.204319	0.172403	5307	tags=33%, list=16%, signal=28%	JAK3/SASH3/CD244/IRAK3/SLAMF1/TNFRSF4/IL13/MZB1/CD28/GPRC5B/CD36/FOXP3/IL33/APOA1/BTK/RSAD2/IL27RA/BST2/SEMA7A/HMOX1/CLC/FFAR3/TGFB2/IL10/TBX21/CD40/LILRB1/TNFSF4/IFNG/GATA3/TGFB3/TRIL
GO_REGULATION_OF_SYSTEM_PROCESS	491	0.53355	1.27804	9.999e-05	0.00521558	0.00440088	7742	tags=43%, list=23%, signal=33%	PIK3CG/TACR1/ESR2/WNK3/TRDN/P2RX1/ACTN3/CACNA1S/SCN4B/RYR1/TNNI2/MYH6/CRHBP/ATP2B2/GSTM2/NPHS1/SCN2B/GRIN2A/ITPR1/ADRB2/CASQ1/CACNG2/CACNA1G/TRPC1/CD38/MTG1/TNR/GLP1R/SCN11A/ABCC9/KCNG2/NRG1/SGK1/TNNI1/TNNT3/GLRA1/KCNIP1/ATP1A2/FGFR1/GRM1/WASF3/HRH2/APOA1/GHRL/CACNA2D1/ADIPOQ/ATP1A4/NGFR/HAMP/KCNE1/NLGN1/SCN10A/MYBPC3/SSTR2/KCNA1/OPRM1/NOS1/IGF1/SNTA1/TRPC3/TBX2/ADRA1D/TACR2/INPP5K/PER2/KNG1/PDE9…
REACTOME_SIGNALING_BY_ILS	105	0.549718	1.2779	0.0288878	0.182723	0.15418	6567	tags=34%, list=20%, signal=28%	VAV1/JAK3/PTK2B/IRAK3/IL2RB/IL6R/PIK3CD/IL3RA/RAPGEF1/PELI3/IL2RA/PTPN6/IL7R/IKBKG/LCK/IL5RA/STAT1/IL1R1/CSF2RA/TYK2/INPPL1/HCK/NFKB2/IL18/TOLLIP/CSF2RB/HGF/STAT5A/FYN/CBL/TNIP2/MYD88/IRAK4/NOD2/MAP2K2/TMEM189-UBE2V1
GO_REGULATION_OF_PEPTIDYL_TYROSINE_PHOSPHORYLATION	207	0.539212	1.27754	0.00460184	0.0599442	0.0505806	5270	tags=31%, list=16%, signal=26%	STAP1/PTK2B/HCLS1/CNTN1/IL6R/IL13/RELN/CCL5/NRG1/GPRC5B/CD36/TEX101/IL12B/GHRL/ADIPOQ/TNFRSF18/CD3E/PTPN6/LRRK1/PRKCE/PRKCD/IGF1/NTF3/CD80/FCER1A/SFRP2/CD4/IL22RA2/PDGFA/ADRA2B/THBS4/FLT3/ADORA1/VTN/TNFRSF1A/PTPRZ1/PPP2R5B/ITGB2/ICAM1/CD300A/CD40/EPGN/CSF1R/IL18/SOCS1/ITGB3/ZFYVE28/FGF7/IL12A/ARRB2/HGF/IL23A/SFRP1/ZGPAT/STAP2/EHD4/ENPP2/PTPN1/FYN/IFNG/STK11/LEP/GATA1/EPHA7
KEGG_FOCAL_ADHESION	195	0.538718	1.27435	0.00730292	0.0776148	0.0654909	5450	tags=30%, list=16%, signal=25%	PIK3CG/COL2A1/AKT2/ACTN3/PARVG/VAV1/ITGA4/ACTN2/PRKCB/LAMB4/PAK3/ITGA2B/TNR/PIK3R5/RELN/MAPK10/FLT4/PIK3CD/COL4A6/RAPGEF1/IGF1/ITGA8/TNXB/PARVB/VWF/CHAD/IBSP/RAC2/MYLK2/PAK6/ITGA7/PDGFA/THBS4/AKT3/PIP5K1C/ITGA9/ITGB7/COL6A6/VTN/MYLPF/LAMA1/TNN/MYL10/ITGA10/ITGB3/KDR/FLT1/COL4A2/LAMA2/HGF/MYLK/ROCK1/VASP/FYN/COL4A4/PXN/COL5A3/LAMC3
GO_HOMEOSTASIS_OF_NUMBER_OF_CELLS	169	0.540365	1.27371	0.0102082	0.0940996	0.0794007	7034	tags=38%, list=21%, signal=31%	SPTA1/IKZF1/GPR174/TNFRSF13C/JAK3/TNFRSF13B/CCR7/BCL2L11/CD7/SASH3/HCLS1/RASSF2/P2RX7/NCKAP1L/FLT3LG/IL2RA/FOXP3/AMPD3/CCR4/RHAG/IL7R/TAL1/SMO/HMOX1/JAM3/AXL/EPB42/FLT3/ITPKB/SPI1/ALAS2/GATA2/ERCC2/TNFAIP3/G6PD/SLC39A3/KLF2/LAT/SOX6/MEF2C/HCAR2/GAPT/EMX1/CSF1/TRIM10/ARID4A/SLC22A5/IFNG/GATA1/GATA3/DNASE2/BCL6/FAS/BAX/POLB/BAK1/NKX2-3/EPO/BCL2/RIPK3/CORO1A/IL20RB/TEX15/SOS1/INHA
GO_POSITIVE_REGULATION_OF_ION_TRANSPORT	224	0.537007	1.27368	0.00380076	0.0528979	0.0446349	6449	tags=37%, list=19%, signal=30%	P2RX5/WNK3/TRDN/P2RX1/SCN4B/ADCYAP1R1/JAK3/LPAR3/ACTN2/SLC34A1/ATP2B2/GSTM2/ADRB2/ATP8A2/TRPC1/FGF14/CNTN1/TRPV3/CAMK2A/IL13/RELN/P2RX7/CCL5/SGK1/TEX101/CACNA2D1/KCNE1/PRKCD/KCNC2/NOS1/TRPC3/ABCA7/GDNF/TACR2/KCNC1/FGF12/CHRNB2/DPP6/SLC6A1/SCN5A/CD4/HAP1/P2RX3/ABCC8/DRD1/P2RX4/PCP4/ADORA1/F2/GCG/SCN3B/GAL/STIM1/TRPC6/NLGN3/KCNH2/TRPV2/CXCR3/APOE/ARRB2/MYLK/EDN3/ABCB4/PKD2/CYP4A11/LEP/SLC9A1/CNKSR3…
GO_POSITIVE_REGULATION_OF_RESPONSE_TO_EXTERNAL_STIMULUS	281	0.535353	1.27349	0.0009999	0.0224385	0.0189335	6517	tags=38%, list=19%, signal=31%	PIK3CG/AKT2/CNR1/CCL19/TLR10/CCR7/IL16/CD180/IL1RL1/PDE2A/PTK2B/CXCL13/ADRB2/IL6R/CCL5/NCKAP1L/CD28/GPRC5B/C3AR1/FGFR1/AZU1/IL12B/GBP5/IL33/IDO1/GHRL/IL17RA/OPRM1/ADAM8/NTF3/NLRP12/DHX58/PPM1F/RAC2/FCER1A/CCR2/TRPV4/PLA2G7/PPBP/S1PR1/EDN2/C5AR1/LBP/TIAM1/ETS1/THBS4/CREB3L3/FFAR3/OSMR/AMBRA1/F2/TNFRSF1A/ZNF580/CMKLR1/HAVCR2/KLKB1/CPB2/DDX60/EPM2A/F12/LGALS9/SLIT2/IL18/CCL8/BMP6/RARRES2/CXCR3/KDR/C…
GO_REGULATION_OF_LEUKOCYTE_DIFFERENTIATION	218	0.536065	1.271	0.00480144	0.0606409	0.0511685	4937	tags=30%, list=15%, signal=26%	ZBTB16/ZAP70/RASGRP1/CAMK4/PIK3R6/CCL19/JAK3/IL12RB1/CYP26B1/PGLYRP3/SASH3/HCLS1/RASSF2/LILRB3/CD2/CYLD/DTX1/CCL5/IRF4/NCKAP1L/IL27/GLI3/CD28/FLT3LG/ZBTB46/IL2RA/IL12B/FOXP3/CD27/BTK/ADIPOQ/PTPN6/CTLA4/CA2/ADAM8/IL7R/TAL1/LILRB4/ZEB1/CD80/NFAM1/GPR68/PRDM1/IRF1/PPARGC1B/SIGLEC15/EGR3/AXL/ITPKB/GATA2/LILRB1/MAFB/CSF1R/LGALS9/CD86/CSF1/FSTL3/IL12A/CASP8/TNFSF4/IL23A/SFRP1/ZBTB7A/IFNG/IRF7
GO_REGULATION_OF_MUSCLE_CONTRACTION	143	0.541112	1.2708	0.0179341	0.135469	0.114308	8241	tags=46%, list=25%, signal=35%	PIK3CG/TACR1/P2RX1/ACTN3/TNNI2/GSTM2/ADRB2/CASQ1/TNNI1/TNNT3/ATP1A2/SCN10A/MYBPC3/SSTR2/KCNA1/NOS1/ADRA1D/TACR2/TNNI3K/SLC8A1/CHRNB4/MYLK2/DOCK4/SCN5A/DAPK3/EDN2/ADRA2B/PRKACA/P2RX4/ADORA1/CTNNA3/MYBPH/GJA5/PTGS1/CALCRL/HDAC4/HCN4/FLT1/ATP2A1/SLC9A1/TBXA2R/MYL3/TACR3/DOCK5/HRC/TNNI3/PLCE1/SLC8A3/MYH7/RYR2/CHRNA3/CHRM3/CLIC2/DMD/RNF207/ADA/ANK2/GATA4/MYOCD/PTGER4/CHRM1/RGS2/FKBP1B/ABAT/PTAFR/SRF
GO_SPINAL_CORD_DEVELOPMENT	104	0.546889	1.27074	0.0331419	0.200829	0.169459	5399	tags=31%, list=16%, signal=26%	NOVA1/RFX4/PLXDC1/CHRD/MDGA1/ZIC1/RELN/PAX6/GLI3/MDGA2/DCC/TAL1/SMO/GDF7/IFT122/ISL2/DRGX/OLIG2/DYNC2H1/SOX11/GATA2/ERCC2/SLIT2/PAX7/SRD5A1/SOX12/NEFH/PKD2/PTPRS/LHX4/LHX3/DAB1
GO_VASCULAR_PROCESS_IN_CIRCULATORY_SYSTEM	158	0.53984	1.27056	0.0140154	0.116455	0.0982644	5760	tags=33%, list=17%, signal=27%	TACR1/ESR2/P2RX1/PDE2A/ADRB2/CD38/KEL/FGFBP3/ATP1A2/HRH2/AZU1/NOS1/ADRA1D/TACR2/TEK/PER2/KNG1/SLC8A1/HMOX1/DOCK4/NPR1/NPY1R/TRPV4/ALOX12/EDN2/ECE1/DRD1/ADRA2B/PRKCQ/ADCYAP1/ADORA1/ICAM1/GJA5/PTGS1/SLIT2/APOE/KCNMB2/ADM/EDNRB/KCNA5/EDN3/DRD5/LEP/TBXA2R/UTS2R/HBB/DOCK5/FGG/FGA/P2RY2/KCNJ8/PTPRM
GO_REGULATION_OF_DENDRITE_DEVELOPMENT	116	0.544037	1.26945	0.0284308	0.180875	0.152621	7300	tags=41%, list=22%, signal=32%	LRRK2/CUX2/PREX1/PAK3/TLX2/EEF2K/RELN/NRG1/SGK1/IL1RAPL1/PACSIN1/NLGN1/KNDC1/DCC/DBN1/CHRNB2/LZTS1/ITPKA/TIAM1/SDK1/PTPRZ1/MEF2C/TRPC6/NLGN3/NR2E1/DISC1/APOE/CARM1/CAMK1D/OBSL1/SS18L1/CRTC1/STK11/RAB17/CAMK2B/BMP5/SHANK3/CDK5R1/SIPA1L1/BAIAP2/LRP8/SEZ6/CHRNA3/ANKRD27/NUMBL/COBL/ILK
GO_CIRCULATORY_SYSTEM_PROCESS	355	0.531523	1.26875	0.00019998	0.00789317	0.00666022	5929	tags=34%, list=18%, signal=28%	COL4A3/TACR1/FLI1/ESR2/TRDN/CNR1/P2RX1/SCN4B/TTN/TNNI2/MYH6/PDE2A/SCN2B/ADRB2/SLC2A5/CD38/KEL/GLP1R/FGFBP3/NRG1/SGK1/TNNI1/ATP1A2/C3AR1/HRH2/AZU1/CACNA2D1/ADIPOQ/CYSLTR1/KCNE1/MYBPC3/NOS1/SNTA1/GUCA2B/MTHFR/ADRA1D/RAMP3/TACR2/FGF12/LPA/TEK/ADORA2A/SLC4A5/PER2/KNG1/SLC8A1/MYLK2/HMOX1/DOCK4/NPR1/STAT1/HOXB2/MEOX2/SCN5A/NPY1R/TRPV4/ALOX12/EDN2/CTSG/ECE1/DRD1/ADRA2B/TAC4/ADAMTS16/TBC1D8/P2RX4/NCALD/P…
GO_NEGATIVE_REGULATION_OF_HOMEOSTATIC_PROCESS	120	0.5427	1.26822	0.0267095	0.173754	0.146613	6746	tags=37%, list=20%, signal=30%	TRDN/CCL19/CCR7/RYR1/PTPRC/GSTM2/ITPR1/CD38/PML/RTEL1/P2RX7/CSK/TPCN2/FCRL5/GHRL/TSC22D3/PRKCE/CCR5/NOS1/CHERP/MCOLN1/LCK/GAS2L1/JPH3/HTR2C/SMG6/ITPKB/ADORA1/TNFAIP3/MAFB/IAPP/RASA3/PKD2/UTS2R/TRPA1/FLCN/TERF1/RYR3/FGF2/EPO/RYR2/UCP2/BCL2/ATM/CLIC2
GO_REGULATION_OF_NEURON_PROJECTION_DEVELOPMENT	393	0.530088	1.26728	0.00029997	0.0106141	0.0089561	7098	tags=41%, list=21%, signal=33%	LRRK2/CNR1/UNC13A/SLIT3/CUX2/PREX1/LPAR3/CPNE6/MAGI2/WNT7A/PTK2B/SEMA5B/PAK3/POU3F2/TLX2/CPNE5/GRID2/ATP8A2/KEL/TNR/CNTN1/EEF2K/SNAP25/RELN/NRG1/SGK1/TBR1/LTK/SYT3/STK25/NTRK1/GPRC5B/STMN2/FGFR1/RAPGEF1/IL1RAPL1/PACSIN1/MAPT/SYT4/NGFR/NLGN1/KNDC1/DCC/ISLR2/SEMA3G/DBN1/LRRC4C/SEMA6D/SEMA4F/CPNE9/NDRG4/PLXNC1/CHRNB2/LIMK1/ADAMTS1/CRMP1/SEMA7A/CHODL/LZTS1/CCR2/TRPV4/INPP5E/ABL2/RND2/ITSN2/EPOR/ITPKA…
GO_PLATELET_ACTIVATION	139	0.539869	1.26683	0.0207352	0.149177	0.125875	6447	tags=37%, list=19%, signal=30%	PIK3CG/P2RX1/PIK3R6/DGKI/VAV1/PRKCB/ITPR1/ITGA2B/PIK3R5/DGKB/GP1BA/CLEC1B/PTPN6/PRKCE/PRKCD/PRKCH/TRPC3/SAA1/VWF/ARRB1/LCK/RHOG/RAC2/DGKZ/ADRA2B/TREML1/GP5/AXL/DGKA/PRKCQ/F2/DGKG/CD40/LAT/TRPC6/TRPC7/DGKK/ITGB3/DGKD/ARRB2/FYN/GATA1/HBB/FERMT3/FGG/FGA/DGKQ/FGB/FLNA/F2RL3/GAS6
GO_POSITIVE_REGULATION_OF_HOMEOSTATIC_PROCESS	204	0.534745	1.26619	0.008004	0.0823548	0.0694905	4798	tags=27%, list=14%, signal=24%	P2RX5/TACR1/TRDN/CNR1/ADCYAP1R1/GSTM2/TRPC1/ISG15/PML/IL13/RTEL1/P2RX7/CCL5/NCKAP1L/MAPK11/TEX101/FCRL5/PKIB/GHRL/C2CD2L/CA2/ADAM8/TRPC3/CA7/TAL1/ARRB1/GPR68/INPP5K/KNG1/SMARCB1/NPR1/PPARGC1B/CCR2/TRPV4/CD4/HAP1/P2RX3/DRD1/ETS1/P2RX4/PNKP/PRKCQ/TGFB2/F2/GATA2/GCG/RFX6/NPC1/LGALS9/ANKRD54/HCAR2/CXCR3/EDNRB/GPR27/SLC22A5/PKD2
HALLMARK_MYOGENESIS	198	0.534433	1.26486	0.00910364	0.08805	0.0742961	7481	tags=41%, list=22%, signal=32%	NCAM1/AKT2/LDB3/ACTN3/RYR1/ACTN2/TNNI2/PYGM/CASQ1/ADCY9/MYH1/PC/PPFIA4/TNNI1/TNNT3/MYOM2/CD36/MYH3/CLU/MYBPC3/CHRNA1/NOS1/IGF1/PTGIS/EIF4A2/CHRNB1/LSP1/ITGA7/TEAD4/SGCA/DTNA/MAPK12/MYH8/MYH4/PDE4DIP/CFD/ENO3/KCNH1/MYLPF/GAA/MYBPH/GJA5/MEF2C/KCNH2/SH2B1/WWTR1/COL4A2/LAMA2/ATP2A1/APLNR/FABP3/MYLK/MEF2D/SIRT2/SGCD/MYL3/MEF2A/MYL4/GNAO1/SPEG/CAMK2B/HRC/ADAM12/EFS/KIFC3/PSEN2/REEP1/MYH7/FGF2/MYH2/CRYA…
REACTOME_TRANSPORT_OF_INORGANIC_CATIONS_ANIONS_AND_AMINO_ACIDS_OLIGOPEPTIDES	92	0.547237	1.26461	0.0457397	0.238211	0.201001	7643	tags=45%, list=23%, signal=34%	SLC12A5/SLC12A1/SLC34A1/SLC24A4/SLC9A3/SLC17A8/SLC6A19/SLC4A9/SLC4A4/SLC12A4/SLC15A3/SLC17A7/SLC4A5/SLC8A1/SLC26A3/SLC43A1/SLC5A5/SLC1A2/SLC1A3/SLC8A2/SLC6A15/SLC9A9/SLC36A2/SLC9A1/SLC7A9/SLC6A18/SLC9A5/SLC7A10/SLC26A4/SLC1A6/SLC8A3/SLC15A4/SLC6A12/SLC4A1/SLC12A7/SLC32A1/SLC36A1/SLC34A2/SLC9A8/SLC17A1/SLC24A2
GO_REGULATION_OF_BLOOD_CIRCULATION	288	0.530762	1.26294	0.00169983	0.0321444	0.0271232	7529	tags=43%, list=22%, signal=34%	PIK3CG/TACR1/ESR2/TRDN/P2RX1/CACNA1S/SCN4B/RYR1/MYH6/ATP2B2/GSTM2/SCN2B/ITPR1/ADRB2/CASQ1/CACNG2/CACNA1G/TRPC1/CD38/GLP1R/ABCC9/KCNG2/KCNIP1/ATP1A2/HRH2/CACNA2D1/ATP1A4/KCNE1/SCN10A/NOS1/SNTA1/TBX2/ADRA1D/PER2/TNNI3K/SLC8A1/KCNIP2/HMOX1/DOCK4/NPR1/SCN5A/CACNG3/NPY1R/ALOX12/EDN2/ECE1/DRD1/ADRA2B/PRKACA/P2RX4/PRKCQ/ADCYAP1/ADORA1/TGFB2/KCND1/GAA/CTNNA3/ICAM1/SCN3B/GJA5/PTGS1/STIM1/KCNH2/KCNIP4/HDAC…
GO_REGULATION_OF_CATION_TRANSMEMBRANE_TRANSPORT	200	0.533233	1.26221	0.010004	0.0933026	0.0787282	7303	tags=40%, list=22%, signal=32%	PIK3CG/KCNAB1/WNK3/TRDN/SCN4B/ACTN2/PTK2B/GSTM2/SCN2B/CASQ1/TRPC1/KEL/FGF14/IL13/JPH4/KCNIP1/ATP1A2/TEX101/FCRL5/CACNA2D1/PTPN6/HAMP/KCNE1/PRKCE/KCNC2/NOS1/SNTA1/MYO5A/KCNC1/FGF12/DPP6/SLC8A1/KCNIP2/KCNAB2/JPH3/SCN5A/HAP1/DRD1/PRKACA/KCNN2/F2/GNB5/KCNG1/SCN3B/KCNS1/GAL/STIM1/KCNH2/KCNIP4/CXCR3/TLR9/EDN3/PKD2/PRKD1/SLC9A1/PIRT/ATP2B4/PTPN3/CACNB1/UTRN/NEDD4L/GALR2/SLC31A2/HRC/CXCL9/BAX/BDKRB1/KCNJ…
GO_SINGLE_FERTILIZATION	107	0.542442	1.26156	0.037339	0.214191	0.180733	6740	tags=39%, list=20%, signal=31%	LRMP/HVCN1/GLRA1/PLCD4/SERPINA5/KCNU1/TRPC3/ROPN1B/SLC22A16/WEE2/PKDREJ/ZAN/ZP2/UMODL1/DNALI1/ATP8B3/ZP1/ASTL/PLCZ1/CATSPER1/FETUB/CATSPER4/CATSPER3/AKAP3/TRPC6/TRPC7/RNASE10/TRIM36/MFGE8/AKAP4/SYT8/ACR/ADCY3/NPM2/ADAM21/IZUMO1/ZPBP/LCN6/CATSPERG/ADAM30/SPACA3/OR1D2
KEGG_OLFACTORY_TRANSDUCTION	379	0.527503	1.26046	0.00039996	0.0127971	0.0107981	9207	tags=31%, list=27%, signal=23%	CLCA4/PRKG2/OR52I2/OR9Q2/OR8H2/CAMK2A/OR10G4/OR10K1/OR5AN1/OR9Q1/CALML3/OR5AS1/OR2L2/OR2T12/OR2F1/OR8H1/OR1A1/OR8G1/OR9G1/OR52A1/OR2A42/OR4Q3/OR6C4/OR4N2/OR2T29/OR2J2/OR2AG1/OR51I2/GUCY2D/OR10A3/OR6B1/OR51B5/OR51D1/OR7C1/OR4M1/PRKACA/OR2L3/OR2J3/OR56A4/PDE1C/OR6K3/OR6N2/OR6C6/CALML6/OR4K17/OR5B21/OR2AE1/OR4D1/OR8J3/OR7A17/OR4F15/OR1C1/ARRB2/OR3A3/OR52N4/OR2T10/OR7D2/ADCY3/OR8D4/CNGA3/OR5AU1/OR2A1…
GO_POSITIVE_REGULATION_OF_RESPONSE_TO_WOUNDING	151	0.535536	1.25954	0.0199319	0.145161	0.122486	8180	tags=48%, list=24%, signal=37%	PIK3CG/CNR1/TLR10/CCR7/IL1RL1/PDE2A/CCL5/CD28/GPRC5B/CD36/IL12B/GBP5/IL33/IDO1/SELP/PRKCE/IL17RA/ADAM8/NLRP12/FCER1A/CCR2/TRPV4/PLA2G7/LBP/ETS1/CREB3L3/FFAR3/OSMR/VTN/SOX15/F2/TNFRSF1A/KLKB1/CPB2/F12/IL18/CCL8/TNFSF4/NPY5R/FABP4/IL23A/RREB1/MYLK/NTRK3/TLR9/S100A9/INSL3/CCL11/TNIP1/MAPK13/XCL2/TLR2/REG3G/IL15/IL17A/NOD2/USF1/FFAR2/NDEL1/AGTR1/S100A8/VAMP8/THBD/TNFSF18/PTGER4/HPSE/NFE2L2/CCL13/FCER…
GO_REGULATION_OF_NUCLEOTIDE_METABOLIC_PROCESS	202	0.531765	1.25899	0.0102051	0.0940996	0.0794007	6428	tags=35%, list=19%, signal=29%	GRM2/ACTN3/ADCYAP1R1/PDE2A/PTK2B/GABBR2/ADRB2/ADCY9/GUCA2A/GLP1R/P2RX7/SIRT6/ADCY7/OPRM1/NOS1/IGF1/GIPR/GUCA2B/GRM3/CALCR/MTNR1A/PTGIR/ADORA2A/APLP1/NPR1/CCR2/RCVRN/ECE1/DRD1/P2RY13/ADCYAP1/GPR65/ADCY4/ENTPD5/AIPL1/MAPK7/RXFP2/GCG/CALCRL/GHRHR/SLC25A23/MC2R/HDAC4/CXCR3/CDA/APOE/ADM/ADCY5/ABCA1/EDNRB/INSL3/PKD2/DRD5/HPCA/ACR/ADCY3/VIPR2/GADD45GIP1/TSHR/ADCY1/RUNDC3A/GNAI2/FLCN/GALR2/CXCL9/GPR161/G…
GO_POSITIVE_REGULATION_OF_CELL_PROJECTION_ORGANIZATION	288	0.528785	1.25824	0.0019998	0.0359714	0.0303525	6633	tags=38%, list=20%, signal=31%	CNR1/UNC13A/CUX2/CCL19/CCR7/LPAR3/CPNE6/MAGI2/PTK2B/PAK3/CPNE5/ATP8A2/CNTN1/EEF2K/RELN/P2RX7/NRG1/SGK1/LTK/SYT3/STK25/NTRK1/GPRC5B/STMN2/FGFR1/RAPGEF1/IL1RAPL1/PACSIN1/MAPT/SYT4/NGFR/NLGN1/ISLR2/CPNE9/ESPN/NDRG4/KCTD17/LIMK1/ADAMTS1/GPM6A/SEMA7A/RAC2/INPP5E/ABL2/HAP1/RND2/ITSN2/EPOR/ITPKA/TIAM1/MARK2/RIMS1/PCP4/PRKCQ/ADCYAP1/NTN1/PTPRZ1/PPP2R5B/KIDINS220/BCAS3/KATNB1/PTPN5/NLGN3/SLIT2/TRPV2/CDH4/…
GO_POSITIVE_REGULATION_OF_HEMOPOIESIS	155	0.53357	1.25579	0.0199299	0.145161	0.122486	5132	tags=30%, list=15%, signal=26%	ZBTB16/ZAP70/RASGRP1/PIK3R6/CCL19/IL12RB1/SASH3/HCLS1/ISG15/CCL5/NCKAP1L/GLI3/FLT3LG/ZBTB46/MAPK11/IL2RA/IL12B/FOXP3/CD27/BTK/CA2/ADAM8/IL7R/TAL1/CD80/GPR68/PRDM1/PPARGC1B/EGR3/ETS1/AXL/ITPKB/GATA2/THPO/CSF1R/LGALS9/CD86/ANKRD54/CSF1/IL12A/CASP8/TNFSF4/IL23A/IFNG/LEP/GATA1/GATA3
GO_REGULATION_OF_HEART_CONTRACTION	217	0.528637	1.2533	0.0090027	0.087382	0.0737324	7529	tags=43%, list=22%, signal=33%	PIK3CG/TRDN/CACNA1S/SCN4B/RYR1/MYH6/ATP2B2/GSTM2/SCN2B/ITPR1/ADRB2/CASQ1/CACNG2/CACNA1G/TRPC1/GLP1R/ABCC9/KCNG2/KCNIP1/ATP1A2/CACNA2D1/ATP1A4/KCNE1/SCN10A/NOS1/SNTA1/TBX2/TNNI3K/SLC8A1/KCNIP2/NPR1/SCN5A/CACNG3/EDN2/PRKACA/P2RX4/ADORA1/TGFB2/KCND1/GAA/CTNNA3/SCN3B/GJA5/STIM1/KCNH2/KCNIP4/HDAC4/SLC8A2/SEMA3A/FXYD6/HCN4/ADM/ATP2A1/GJC1/KCNA5/EDN3/ATP2B3/IFNG/KCND2/SLC9A1/MYL3/MEF2A/MYL4/ATP2B4/GNAO1…
GO_REGULATION_OF_INNATE_IMMUNE_RESPONSE	343	0.524909	1.25214	0.00089991	0.0209492	0.0176768	5937	tags=32%, list=18%, signal=26%	SLAMF6/CD226/RASGRP1/PIK3R6/VAV1/TLR10/CR1/CD180/AIM2/PGLYRP3/CLEC4E/IKBKE/IRAK3/PAK3/TICAM1/CYLD/CRTAM/CLEC6A/CCL5/IRF4/STAT2/KLRC4-KLRK1/DDX58/SUSD4/USP18/CD36/IL12B/GBP5/TLR1/CLEC4D/KLRK1/BTK/RSAD2/PTPN6/IFI16/PRKCE/CD209/PRKCD/ADAM8/SH2D1B/LAG3/TLR8/CADM1/DHX58/FCN1/IKBKG/IRF1/NLRC5/TNIP3/RELB/SH2D1A/STAT1/SCARA3/TXK/NLRC4/TLR6/CARD9/TYK2/LBP/ITGAM/PRKACA/FGR/IFNAR2/ICAM2/HCK/IFIH1/HAVCR2/ITG…
GO_POSITIVE_REGULATION_OF_SECRETION	357	0.523898	1.25065	0.00069993	0.0185868	0.0156834	7734	tags=37%, list=23%, signal=29%	TACR1/BLK/ZAP70/UNC13A/RASGRP1/CCL19/AIM2/IL1RL1/CLEC4E/SEPT5/CD244/IL26/SLAMF1/CACNA1G/CD38/CD2/CRTAM/TNFRSF4/CLEC6A/IL13/P2RX7/STX1B/GLRA1/MAPK11/NLRP1/IL33/TFR2/GHRL/KCNB1/CHIA/C2CD2L/NLGN1/PRKCE/IL17RA/IGF1/NLRP2/GIPR/ADAM8/SAA1/GDNF/CADM1/NLRP12/ARRB1/TACR2/GPR68/FCN1/CHRNB2/KNG1/SLC6A1/SMPD3/NPR1/FCER1A/CCR2/TRPV4/CLEC9A/TAC4/FGR/P2RX4/PCP4/PRKCQ/ADCYAP1/SOX11/CD34/ADORA1/TGFB2/RASL10B/IL10…
GO_REGULATION_OF_PROTEIN_SECRETION	369	0.523638	1.25056	0.00059994	0.0167321	0.0141185	6677	tags=37%, list=20%, signal=30%	NRXN1/BLK/CNR1/RASGRP1/CCL19/TLR10/CCR7/AIM2/IL1RL1/CLEC4E/CD244/IL26/ITPR1/SLAMF1/CD38/CD2/GLP1R/PML/CRTAM/SNAP25/TNFRSF4/CLEC6A/IL13/P2RX7/KCNG2/CCL5/MAPK11/FBLN1/TLR1/FOXP3/NLRP1/IL33/APOA1/GHRL/RSAD2/TFAP2B/KCNB1/CHIA/C2CD2L/PRKCE/IL17RA/OPRM1/KCNC2/NOS1/IGF1/NLRP2/GIPR/ADAM8/SAA1/TLR8/CADM1/MTNR1A/NLRP12/ARRB1/GPR68/FCN1/PER2/TNFRSF9/CCR2/TRPV4/SIDT2/TLR6/CLEC9A/ABCC8/TIAM1/FGR/PRKCQ/CD34/TG…
GO_PLATELET_DEGRANULATION	104	0.538172	1.25048	0.0472449	0.244656	0.20644	6135	tags=36%, list=18%, signal=30%	P2RX1/ACTN2/TTN/SCG3/ITIH3/ITGA2B/CD36/APOA1/CLU/SELP/LEFTY2/IGF1/PECAM1/MMRN1/VWF/TF/KNG1/ITIH4/PPBP/CLEC3B/PDGFA/TMX3/ORM1/A1BG/CFD/TGFB2/ITGB3/RARRES2/APLP2/HGF/A2M/TGFB3/FGG/FGA/SRGN/CTSW/FGB/FLNA
GO_SECRETION_BY_CELL	468	0.521683	1.24922	0.00049995	0.0146555	0.0123662	7286	tags=38%, list=22%, signal=30%	NRXN1/PIK3CG/GRM2/UNC13A/P2RX1/RASGRP1/POU2F2/CCL19/DGKI/MYO1G/RIMS4/CCR7/ACTN2/TTN/CRHBP/AIM2/WNT7A/SCG3/SEPT5/SYTL3/ITIH3/ITGA2B/OTOF/SYN3/SNAP25/GAD2/P2RX7/CCL5/GRM4/OLFM2/PPFIA4/SYT3/STX1B/PIK3CD/NAAA/CD36/GBP5/APOA1/SYT12/CLU/GHRL/SLC22A2/LAX1/SELP/KCNB1/SYT4/SLC18A2/LEFTY2/NLGN1/LAT2/UNC13C/IGF1/PECAM1/MYO5A/MMRN1/EXOC6B/NOX5/VWF/TACR2/SLC17A7/TF/SYN2/KNG1/SLC6A9/SMPD3/CHI3L1/FCER1A/SNPH/TR…
GO_PROTEIN_HOMOOLIGOMERIZATION	241	0.525228	1.2472	0.0069	0.0756792	0.0638577	6299	tags=36%, list=19%, signal=29%	GLRA3/KCNA3/LGI1/P2RX1/ACTN2/SLC34A1/EVL/IKBKE/SCUBE1/KCNG2/TRPM8/GLRA1/CCDC88C/GBP5/KCNG4/ADIPOQ/MLKL/KCNB1/TP63/NLGN1/CLPP/KCNA1/KCNC2/EHD3/VWF/RXRG/ACADL/KCNC1/KCTD17/SLC6A1/HMOX1/TNFRSF9/SCUBE3/SRR/SLC22A6/TRIM72/NLRC4/P2RX3/LONP1/ACAT1/THBS4/MIP/P2RX4/SCARA5/KCND1/ATL1/KCNG1/KCNS1/KCTD19/SAMHD1/SPTBN5/ANGPTL4/CDA/SHKBP1/C1QTNF2/DGKD/CALHM1/KCNA2/EHD4/KCNA5/VASP/KCNG3/P2RX6/ARG1/AKR1C1/CRTC1/…
GO_POSITIVE_REGULATION_OF_ERK1_AND_ERK2_CASCADE	155	0.529779	1.24686	0.024637	0.164767	0.13903	6474	tags=39%, list=19%, signal=31%	ESR2/RASGRP1/CCL19/CCR7/PTK2B/IL26/SLAMF1/FLT4/GLIPR2/CCL5/NTRK1/CD36/ESR1/OPRM1/ABCA7/NDRG4/ARRB1/TEK/SEMA7A/CHI3L1/TRPV4/EPOR/PDGFA/FGF8/C5AR1/HTR2C/ADCYAP1/FGF4/HAVCR2/FGF23/GCG/ICAM1/GPR183/THPO/CSF1R/LGALS9/CCL8/GCNT2/BMPER/KDR/NOX4/CCL17/ARRB2/PLA2G5/CYSLTR2/DNAJC27/CCL22/CCL11/PRKD2/NRP1/FGG/FGA/XCL2/FGB/NOD2/PDGFRB/FGF2/EPO/GAS6/CCL25
GO_MYELOID_CELL_DIFFERENTIATION	181	0.527325	1.24502	0.0177071	0.134646	0.113614	4514	tags=27%, list=13%, signal=24%	ZBTB16/FLI1/IKZF1/CAMK4/CCL19/CCR7/PDE2A/HCLS1/SBNO2/PML/BATF3/IRF4/NCKAP1L/PIK3CD/CLEC1B/SNRK/PTPN6/LRRK1/IFI16/HHEX/RHAG/FAM20C/MT1G/TAL1/PDE1B/RELB/EPB42/SPI1/ALAS2/GATA2/EFNA2/ERCC2/G6PD/THPO/KLF2/CSF1R/SOX6/MEF2C/BATF2/GAB3/LGALS9/CD86/CSF1/RASGRP4/CASP8/TRIM10/ACP5/BATF/ARID4A
GO_POSITIVE_REGULATION_OF_NERVOUS_SYSTEM_DEVELOPMENT	413	0.520116	1.24417	0.00089991	0.0209492	0.0176768	7382	tags=41%, list=22%, signal=32%	NRXN1/CNR1/UNC13A/CUX2/LPAR3/CPNE6/MAGI2/WNT7A/PTK2B/PAK3/SLITRK2/LRRTM1/CPNE5/ATP8A2/CNTN1/EEF2K/RELN/FLRT1/CCL5/NRG1/SGK1/PAX6/LTK/SYT3/GLI3/STK25/NTRK1/GPRC5B/STMN2/FGFR1/WASF3/RAPGEF1/IL1RAPL1/LRRTM2/SOX10/PACSIN1/GHRL/MAPT/LRRN3/SYT4/NGFR/TCF4/NLGN1/ISLR2/OPRM1/NTF3/PRKCH/SMO/CPNE9/GDF7/ZEB1/NDRG4/LIMK1/ADAMTS1/SEMA7A/LIN28A/NAP1L2/CCR2/LRTM2/INPP5E/SLITRK4/ABL2/GDF5/HAP1/RND2/ITSN2/EPOR/ITP…
GO_ACTIN_FILAMENT_BASED_PROCESS	431	0.518988	1.24198	0.00049995	0.0146555	0.0123662	7278	tags=38%, list=22%, signal=30%	SPTA1/DOCK2/LDB3/FGD2/ACTN3/PARVG/SCN4B/PREX1/WAS/ACTN2/TTN/TNNI2/MYH6/PTK2B/EVL/ARHGEF18/SCN2B/XIRP2/HCLS1/CASQ1/MYO7A/FMNL1/WIPF2/INSRR/WIPF1/NCKAP1L/CORO2B/TNNI1/TNNT3/ELMO1/WASF3/MYH3/PACSIN1/GHRL/CACNA2D1/FGD3/MYO9B/KCNE1/MYBPC3/ERMN/DLC1/KLHL1/FMNL3/SNTA1/NEB/DBN1/MYO5A/TNXB/PARVB/ESPN/SRGAP2/ARRB1/FGF12/INPP5K/LIMK1/FGD5/ADD2/ARHGEF17/IQSEC1/RHOG/RAC2/RHOF/PPARGC1B/LCP1/SCN5A/KPTN/WASH3P/T…
GO_NEGATIVE_REGULATION_OF_IMMUNE_SYSTEM_PROCESS	349	0.519898	1.2406	0.00139986	0.0277253	0.0233944	7550	tags=40%, list=23%, signal=31%	ZBTB16/STAP1/CNR1/LPXN/JAK3/TNFRSF13B/TIGIT/CR1/SLA2/PTPRC/IL1RL1/PGLYRP3/PTK2B/TBC1D10C/IRAK3/SLAMF1/MASP1/TICAM1/PDCD1/LILRB3/UBASH3A/CYLD/DTX1/CYP19A1/IRF4/IFIT1/GLI3/KLRC4-KLRK1/SUSD4/ZBTB46/PLA2G2D/IL2RA/IL12B/GPR171/FCRL5/FOXP3/IL33/APOA1/IDO1/KLRK1/LAX1/TSC22D3/ADIPOQ/PTPN6/IFI16/CTLA4/IL27RA/LAG3/IL7R/LILRB4/CNR2/CD84/DHX58/GPR68/BST2/PRDM1/IRF1/NLRC5/GAS2L1/PLA2G2F/PDCD1LG2/HMOX1/CCR2/SP…
GO_ACTIVATION_OF_MAPK_ACTIVITY	133	0.528808	1.23931	0.0384808	0.216885	0.183006	6438	tags=31%, list=19%, signal=25%	LRRK2/CCL19/LPAR3/MAP3K11/PAK3/MAP4K1/MAPK10/P2RX7/GRM4/MAPK11/GRM1/GHRL/ADAM8/NTF3/SAA1/MAP4K2/ARRB1/IKBKG/ALK/FCER1A/AVPI1/C5AR1/ADRA2B/EPGN/ERN1/MAPK8IP3/C1QTNF2/C5/HGF/DUSP7/NTRK3/FPR1/PTPN1/TGFB3/PDE6G/MAP3K2/S1PR2/NOD2/PLCE1/FGF2/MAP2K2
GO_POSITIVE_REGULATION_OF_MAP_KINASE_ACTIVITY	199	0.522683	1.23702	0.0185074	0.138654	0.116995	5281	tags=28%, list=16%, signal=23%	PIK3CG/LRRK2/FGD2/RASGRP1/PIK3R6/CCL19/LPAR3/MAP3K11/PTK2B/PAK3/MAP4K1/PIK3R5/MAPK10/P2RX7/GRM4/CSK/MAPK11/FGFR1/GRM1/GHRL/ADAM8/NTF3/SAA1/MAP4K2/ARRB1/IKBKG/ALK/DIRAS1/FCER1A/AVPI1/TLR6/PDGFA/C5AR1/ADRA2B/TIAM1/FLT3/CD40/EPGN/DIRAS2/ERN1/MAPK8IP3/NOX4/FLT1/C1QTNF2/C5/HGF/DUSP7/NTRK3/FPR1/TLR9/EDN3/PTPN1/FZD4/TGFB3/PDE6G
GO_EXOCYTOSIS	298	0.519566	1.23677	0.00419958	0.0564581	0.0476391	6865	tags=36%, list=20%, signal=29%	PIK3CG/UNC13A/P2RX1/RASGRP1/MYO1G/RIMS4/ACTN2/TTN/CRHBP/SCG3/SEPT5/SYTL3/ITIH3/ITGA2B/OTOF/SNAP25/P2RX7/CCL5/SYT3/STX1B/PIK3CD/CD36/APOA1/SYT12/CLU/SELP/KCNB1/SYT4/LEFTY2/NLGN1/LAT2/UNC13C/IGF1/PECAM1/MYO5A/MMRN1/EXOC6B/VWF/TF/KNG1/SNPH/ITIH4/PPBP/STX11/TRIM72/HAP1/CLEC3B/PDGFA/SYT16/ANK1/VAMP1/TMX3/ORM1/PIP5K1C/RIMS1/A1BG/HCK/CFD/VAMP5/TGFB2/EXOC3/GATA2/TNFAIP2/LAT/CCL8/ITGB3/RARRES2/STXBP2/LLGL…
GO_POSITIVE_REGULATION_OF_MAPK_CASCADE	445	0.515942	1.23507	0.00059994	0.0167321	0.0141185	6474	tags=34%, list=19%, signal=28%	PIK3CG/LRRK2/ESR2/FGD2/RASGRP1/PIK3R6/CCL19/CCR7/LPAR3/MAP3K11/WNT7A/PTK2B/TAOK1/IL26/PAK3/ADRB2/SLAMF1/MAP4K1/RASSF2/PIK3R5/TNFRSF4/IL6R/MAPK10/FLT4/P2RX7/GLIPR2/CCL5/GRM4/STK25/NTRK1/CSK/CD36/EPHA8/MAPK11/FGFR1/GRM1/RAPGEF1/GHRL/ESR1/CD27/NGFR/PRKCE/OPRM1/IGF1/ADAM8/NTF3/ABCA7/SAA1/MAP4K2/NDRG4/ARRB1/TEK/IKBKG/ALK/SEMA7A/CHI3L1/SOX2/DIRAS1/FCER1A/TRPV4/AVPI1/TLR6/EPOR/CARD9/PDGFA/FGF8/ANKRD6/C5…
REACTOME_DEVELOPMENTAL_BIOLOGY	379	0.516579	1.23435	0.00139986	0.0277253	0.0233944	6438	tags=33%, list=19%, signal=27%	SPTA1/COL4A3/NCAM1/COL2A1/SCN4A/AKT2/SLIT3/CD72/KCNQ2/CACNA1S/DCX/UNC5D/PTPRC/EVL/SCN2B/CACNA1G/ITGA2B/CNTN1/RPS6KA4/MED26/PAX6/RGMA/MED9/CD36/MAPK11/ST8SIA2/FGFR1/EBF1/SCN2A/ADIPOQ/TCF4/LEFTY2/NCAN/ROCK1P1/DCC/TRPC4/SPTB/TRPC3/GDNF/DPYSL5/SEMA6D/ONECUT1/PLXNC1/SRGAP2/COL9A1/LIMK1/CRMP1/SEMA7A/RHOG/RAC2/ST8SIA4/SCN5A/PAK6/RDX/CNTN6/ABL2/MED16/ROBO3/ANK1/MAPK12/AKT3/PIP5K1C/PLXND1/PRKCQ/ITGA9/SRGA…
REACTOME_HEMOSTASIS	446	0.51519	1.23342	0.00049995	0.0146555	0.0123662	5708	tags=31%, list=17%, signal=26%	PIK3CG/DOCK2/SIRPG/AKT2/P2RX1/RASGRP2/RASGRP1/PRKG2/PIK3R6/DOCK10/DGKI/VAV1/ITGAL/ACTN2/PRKCB/PDE2A/SCG3/ATP2B2/APBB1IP/ITGA2B/CD2/SELL/PIK3R5/DGKB/SH2B2/GNG7/GP1BA/CSK/CD36/ANGPT2/KIF3C/APOA1/CLU/SELP/ZFPM2/PTPN6/LEFTY2/DOCK3/PRKCE/GNGT2/PRKCD/PRKAR2B/NOS1/PECAM1/PRKCH/TRPC3/SERPINC1/MMRN1/PTGIR/VWF/ARRB1/KIF5A/TEK/IRF1/TF/MPL/LCK/CD48/KNG1/PDE9A/PDE1B/SLC8A1/RHOG/RAC2/DOCK4/PPBP/PDGFA/ITGAM/ADR…
GO_ACTIVATION_OF_INNATE_IMMUNE_RESPONSE	198	0.520863	1.23275	0.0209084	0.149689	0.126306	6261	tags=34%, list=19%, signal=28%	TLR10/CD180/AIM2/PGLYRP3/CLEC4E/IKBKE/IRAK3/PAK3/TICAM1/CYLD/CLEC6A/KLRC4-KLRK1/DDX58/CD36/TLR1/CLEC4D/KLRK1/BTK/IFI16/PRKCE/CD209/PRKCD/ADAM8/TLR8/FCN1/IKBKG/TNIP3/RELB/SCARA3/NLRC4/TLR6/CARD9/LBP/ITGAM/PRKACA/ICAM2/HCK/IFIH1/HAVCR2/ITGB2/TNFAIP3/LGALS9/CD86/RFTN1/TRAF3/ICAM3/CASP8/PSMD2/TLR9/TANK/PSMC4/PGLYRP4/FYN/IRF7/LY96/SIN3A/TRIL/TNIP1/TNIP2/CLEC4C/MYD88/IRAK4/TLR2/REG3G/NOD2/FFAR2/COLEC12
GO_NEGATIVE_REGULATION_OF_CELL_ADHESION	211	0.519722	1.23167	0.0182055	0.13733	0.115878	5907	tags=31%, list=18%, signal=26%	ADAMTS18/LPXN/JAK3/TIGIT/B4GALNT2/PTPRC/ADRB2/TNR/CYLD/DTX1/GLI3/PLA2G2D/ANGPT2/FBLN1/IL2RA/FOXP3/APOA1/IDO1/LAX1/ADIPOQ/PTPN6/CTLA4/PRKCD/DLC1/LAG3/MEN1/IRF1/KNG1/PLA2G2F/PDCD1LG2/SIPA1/RDX/TRPV4/ALOX12/SPN/DUSP22/SEMA3E/CYP1B1/IL10/PTPRZ1/HAVCR2/MAPK7/TNFAIP8L2/GBP1/GNRH1/CD300A/BCAS3/LILRB1/PAG1/LGALS9/GCNT2/CD274/TNFSF4/ACP5/FZD4/FOXJ1/DAB1/ADAMDEC1/NFKBID/DACT2/ARHGDIB/CXCL12/BCL6/BTN2A2/DSC…
GO_MUSCLE_ORGAN_DEVELOPMENT	260	0.516738	1.22771	0.01	0.0933026	0.0787282	6449	tags=35%, list=19%, signal=28%	KCNAB1/VAX1/PAX5/RYR1/TTN/USP2/MYH6/NPHS1/XIRP2/ASB2/CASQ1/KEL/CNTFR/NRG1/TNNI1/COL19A1/TCF21/MSC/MYH3/ZFPM2/NGFR/SIRT6/MYBPC3/CHRNA1/IGF1/EOMES/NEB/PAX3/SMO/EID2B/ALX4/CHODL/SMYD1/MYLK2/SGCE/MEOX2/BASP1/S1PR1/ITGA7/BEND2/TRIM72/EGR3/TEAD4/SGCA/CFLAR/MAPK12/SOX11/UNC45B/VAMP5/HEYL/MYLPF/WNT10B/C16orf89/EVC/CSF1R/SOX6/MEF2C/PAX7/C11orf88/ANKRD1/POU6F1/FHL3/DNER/UNC45A/EGR2/LAMA2/TBX1/MYLK/HEG1/MEF…
GO_REGULATION_OF_SMALL_GTPASE_MEDIATED_SIGNAL_TRANSDUCTION	271	0.51569	1.22624	0.0089	0.0869419	0.0733611	6224	tags=34%, list=19%, signal=28%	FGD2/RASGRP1/ARHGAP25/DGKI/VAV1/PREX1/PREX2/ARHGAP9/ARHGEF18/ARHGEF6/ECT2L/ARHGAP15/RELN/NRG1/RASAL3/NTRK1/RAPGEF1/GMIP/APOA1/FGD3/MYO9B/PLEKHG2/NGFR/CYTH4/DLC1/IGF1/ARHGAP30/PLEKHG4B/ARHGAP20/SRGAP2/ARRB1/FGD5/ARHGAP40/ARHGEF17/IQSEC1/RHOH/RHOG/RAC2/ARHGEF15/SIPA1/RHOF/RDX/MCF2/ITSN2/ARHGAP22/TIAM1/ARHGAP11B/ARHGEF25/SRGAP3/ITPKB/IQSEC3/STMN3/TGFB2/RALGAPA2/ARHGEF37/MYO9A/SLIT2/ARHGAP24/OBSCN/CS…
GO_POSITIVE_REGULATION_OF_NEURON_DIFFERENTIATION	295	0.515095	1.22605	0.0059994	0.0687619	0.0580209	6639	tags=40%, list=20%, signal=32%	CNR1/UNC13A/CUX2/LPAR3/CPNE6/MAGI2/PTK2B/PAK3/CPNE5/ATP8A2/CNTN1/EEF2K/RELN/CCL5/NRG1/SGK1/LTK/SYT3/STK25/NTRK1/GPRC5B/STMN2/FGFR1/RAPGEF1/IL1RAPL1/PACSIN1/MAPT/SYT4/NGFR/TCF4/NLGN1/ISLR2/CPNE9/GDF7/ZEB1/NDRG4/LIMK1/ADAMTS1/SEMA7A/LIN28A/NAP1L2/CCR2/INPP5E/ABL2/GDF5/RND2/ITSN2/EPOR/ITPKA/ADRA2B/TIAM1/MARK2/RIMS1/PCP4/ADCYAP1/SOX11/HEYL/NTN1/GATA2/PTPRZ1/PPP2R5B/KIDINS220/KATNB1/PTPN5/MEF2C/TRPC6/…
REACTOME_OLFACTORY_SIGNALING_PATHWAY	314	0.514345	1.22519	0.00569943	0.0665547	0.0561585	9151	tags=30%, list=27%, signal=22%	OR52I2/OR9Q2/OR8H2/OR10G4/OR10K1/OR5AN1/OR9Q1/OR5AS1/OR2L2/OR2T12/OR2F1/OR8H1/OR1A1/OR9G1/OR52A1/OR2A42/OR4Q3/OR6C4/OR4N2/OR2T29/OR2AG1/OR51I2/OR10A3/OR6B1/OR51B5/OR51D1/OR7C1/OR4M1/OR2L3/OR2J3/OR56A4/OR6K3/OR6N2/OR4K17/OR2AE1/GNGT1/OR4D1/OR8J3/OR7A17/OR4F15/OR1C1/OR3A3/OR52N4/OR2T10/OR7D2/OR8D4/OR5AU1/OR2A1/OR10H5/OR2A25/OR51A4/OR4P4/OR52E4/OR52K1/OR14J1/OR2C3/OR10W1/OR4K2/OR51G2/OR7A5/OR11G2/OR…
GO_REGULATION_OF_CELL_PROJECTION_ASSEMBLY	144	0.521031	1.22375	0.0454819	0.237389	0.200307	5571	tags=28%, list=17%, signal=24%	NRXN1/STAP1/CCL19/CCR7/EVL/TBC1D10C/CYLD/P2RX7/TCHP/PPP1R16B/NLGN1/PRKCD/ESPN/KCTD17/GPM6A/RHOG/RAC2/RDX/WDPCP/HAP1/TBC1D13/ADAMTS16/TBC1D8/EVI5L/PRKCQ/TBC1D9B/ICAM1/BCAS3/SLIT2/HDAC4/TBC1D20/GAP43/TBC1D24/ODF2/SSH1/TBC1D22A/SSH3/USP17L2/TGFB3/RAB17/ARAP1
GO_REGULATION_OF_RESPONSE_TO_BIOTIC_STIMULUS	224	0.514128	1.21942	0.0195039	0.142994	0.120657	5322	tags=32%, list=16%, signal=27%	DOCK2/CD226/CD247/IL12RB1/CD180/AIM2/ASB2/APOBEC3G/FGF14/PML/CRTAM/IFIT1/STAT2/IL27/KLRC4-KLRK1/DDX58/CD28/ELMO1/GMIP/IL2RA/IL12B/KLRK1/CA7/DHX58/PRDM1/DPF3/LCK/HCAR1/AP1M1/CD4/CD8B/TEAD4/HERC5/CCDC36/SPN/REEP2/PACS1/EIF2AK4/FCGR3B/HCK/MICB/HAVCR2/TNFAIP3/LILRB1/EIF2AK2/DDX60/TMEM39B/SLC1A3/PM20D1/BMP6/FGF7/TRAF3/IL12A/APOBEC3F/IL23A/MYLK/LY86/SLC25A19/NLRX1/FYN/MSTN/PDK4/LMCD1/LY96/SIRT2/CPA3/AP…
GO_REGULATION_OF_ERK1_AND_ERK2_CASCADE	221	0.513983	1.21893	0.020004	0.145493	0.122766	6617	tags=36%, list=20%, signal=29%	ESR2/RASGRP1/CCL19/CCR7/PTK2B/ROS1/TBC1D10C/IL26/SLAMF1/FLT4/GLIPR2/CCL5/NTRK1/CSK/CD36/RAPGEF1/FBLN1/ESR1/ADIPOQ/PTPN6/OPRM1/ABCA7/NDRG4/NLRP12/ARRB1/TEK/SEMA7A/CHI3L1/TRPV4/EPOR/PDGFA/FGF8/ECE1/C5AR1/TIAM1/HTR2C/ADCYAP1/LMO3/FGF4/HAVCR2/GBP1/FGF23/GCG/ICAM1/GPR183/THPO/CSF1R/LGALS9/CCL8/GCNT2/BMPER/KDR/NOX4/CCL17/ARRB2/PLA2G5/CYSLTR2/DNAJC27/PTPN1/CNKSR3/CCL22/EPHA7/CCL11/PRKD2/NRP1/FGG/TNIP1/F…
GO_CENTRAL_NERVOUS_SYSTEM_NEURON_DIFFERENTIATION	165	0.516952	1.21811	0.0405324	0.223622	0.188691	5456	tags=33%, list=16%, signal=28%	NRXN1/CHD5/SLIT3/DCX/UNC5D/WNT7A/ATP2B2/GRID2/MDGA1/TBR1/PAX6/MAP2/GLI3/FGFR1/MDGA2/DCLK1/KNDC1/DCC/EOMES/TAL1/SMO/GDF7/RORA/LHX6/CHRNB2/SLC4A10/ISL2/FGF8/ZNF335/DRD1/DCLK2/CBLN1/OLIG2/DYNC2H1/LHX8/SZT2/CNTN2/GATA2/CSF1R/TSKU/SLIT2/PAX7/NR2E1/DISC1/EMX1/PLXNA4/SEMA3A/SALL1/LEP/LHX4/LHX3/POU4F1/PHOX2B/NRP1
GO_RESPONSE_TO_KETONE	180	0.515021	1.2159	0.0346138	0.204771	0.172784	6577	tags=32%, list=20%, signal=26%	TACR1/ESR2/SLIT3/CCL19/CCR7/P2RY6/ADRB2/CD38/CCL5/SLC18A2/SRD5A2/PRKCE/NPAS4/ADAMTS1/AANAT/CAD/CATSPER1/TGFB2/TFAP4/MSN/GNRH1/CATSPER4/CATSPER3/PTGS1/DNMT1/KLF2/SLIT2/MBP/SOCS1/SRD5A1/TNFSF4/ADCY5/SFRP1/NTRK3/ABCB4/MAOB/HPCA/MSTN/ARG1/ADCY3/SIN3A/HMBS/AKR1B1/TGFB3/ADCY1/FGA/P2RY4/FAS/FBXO32/BAX/STAR/NDOR1/CATSPERG/KCNJ11/CASP9/EPO/GAS6/BAD
GO_REGULATION_OF_ENDOCYTOSIS	195	0.513773	1.21534	0.0296118	0.185092	0.15618	5518	tags=29%, list=16%, signal=24%	BLK/DOCK2/STAP1/CCL19/MAGI2/LRRTM1/EEF2K/NCKAP1L/CSK/CD36/AZU1/LRRTM2/TFR2/PACSIN1/ADIPOQ/HAMP/NLGN1/NTF3/ABCA7/ARRB1/AAK1/TF/CALY/RSPO1/TUB/ABL2/LBP/FGR/EPN2/AXL/RUFY1/DLG4/RAB4B/HCK/VTN/SGIP1/GATA2/CD300A/LILRB1/PTPN5/RAB27A/MFGE8/ARRB2/SLC11A1/SNAP91/EHD4/CAMK1D/PTPN1/PRKD1/C4BPB/ARFGAP1/RAB17/PLD2/C4A/CBL/NEDD4L
GO_FOREBRAIN_DEVELOPMENT	353	0.509083	1.21509	0.00489951	0.0609272	0.0514101	6639	tags=35%, list=20%, signal=28%	NRG3/LRRK2/ESR2/CHD5/LRP2/SLIT3/DCX/RFX4/PAX5/CRTAC1/IGF2BP1/CYP17A1/WNT7A/CCDC141/POU3F2/TNR/NDST1/CHRD/RELN/NRG1/BCAN/TBR1/PAX6/GLI3/FGFR1/LHX2/SSTR3/DIXDC1/DCLK1/HHEX/SRD5A2/SSTR2/KCNA1/KCNC2/DLC1/EOMES/SMO/GDF7/SRGAP2/SLC6A3/LHX6/KCNC1/KDM2B/CHRNB2/SEMA7A/SLC8A1/TTC21B/ALDH1A2/SOX2/SCN5A/CCR2/SLC4A10/HAP1/FABP7/FGF8/ZNF335/DRD1/NRGN/DCLK2/OLIG2/ETS1/AXL/HTRA2/ARHGAP11B/DYNC2H1/LHX8/SZT2/ADCYA…
GO_CELL_CELL_ADHESION_VIA_PLASMA_MEMBRANE_ADHESION_MOLECULES	193	0.513692	1.21496	0.0314126	0.194213	0.163875	7582	tags=39%, list=23%, signal=31%	NRXN1/CDH22/CD226/CDH7/ITGAL/TIGIT/CADM3/GRID2/PCDH15/CRTAM/PCDH12/TRO/FAT2/IL1RAPL1/SELP/NLGN1/CD209/CDH19/PCDHA13/CLDN5/CADM1/CDH10/CD84/PCDHA10/CDH9/PCDH11X/PCDH11Y/PCDHGB6/CDH8/CDH26/CLDN19/VCAM1/CDH5/CBLN1/IGSF9/CDH16/ESAM/PCDHA4/SDK1/CDH23/DCHS1/ICAM1/PCDHB8/CLSTN3/PCDHB6/CDHR4/CDH4/PCDH8/KIRREL3/DSC1/CDH18/CADM2/CLDN14/DAB1/PCDHA9/PTPRM/PCDHA6/DSCAM/DCHS2/IGSF9B/CDH15/FAT3/CEACAM1/CLDN8/CD…
GO_POSITIVE_REGULATION_OF_CYTOSKELETON_ORGANIZATION	166	0.515144	1.21388	0.0431431	0.231643	0.195459	5611	tags=25%, list=17%, signal=21%	TACR1/STAP1/CCR7/WAS/ACTN2/PTK2B/EVL/NPHS1/HCLS1/TUBGCP6/WIPF2/P2RX7/WIPF1/NCKAP1L/STMN2/APOA1/MAPT/PRKCE/NTF3/TEK/LIMK1/PPM1F/ARHGEF15/WASH3P/TRPV4/CFL2/PRKCQ/GPR65/HCK/ICAM1/BCAS3/KATNB1/NOX4/SFRP1/NTRK3/VASP/SIRT2/WASH6P/CCL11/WHAMM/PPM1E/TERF1
GO_AMINOGLYCAN_METABOLIC_PROCESS	160	0.514713	1.2118	0.0485534	0.248152	0.209389	8001	tags=44%, list=24%, signal=33%	PGLYRP3/CHST9/ITIH3/NDST1/HYAL4/ITIH6/BCAN/HS3ST3B1/CHST1/CHST11/SPOCK2/CHIA/NCAN/PRELP/LYVE1/CHST15/ITIH5/SPOCK3/CHI3L2/CHST12/EXTL1/HPSE2/CHI3L1/NDST3/CHST2/HAS2/NDST2/B3GAT1/HAS1/ITIH4/ST3GAL3/EGFLAM/ST3GAL6/GALNS/STAB2/HAS3/B3GNT7/GPC2/ST3GAL1/GCNT2/UST/PIM1/ABCC5/HGF/PGLYRP4/GPC5/SLC9A1/HS6ST1/CSGALNACT1/CHST3/CHID1/IL15/CLN6/PDGFRB/KERA/FGF2/SPACA3/CHPF2/OMD/CHST13/CHST7/UGDH/OGN/ACAN/HPSE/…
GO_REGULATION_OF_EXOCYTOSIS	181	0.512981	1.21115	0.0372149	0.213703	0.180321	7638	tags=38%, list=23%, signal=29%	ZAP70/LRRK2/RIMS4/SEPT5/SYTL3/RAB3C/CACNA1G/IL13/GRIK5/SYT3/STX1B/GLRA1/IL1RAPL1/SYT12/KCNB1/SYT4/NLGN1/CD84/ZP2/SMPD3/RAC2/HMOX1/FCER1A/CCR2/HAP1/PRAM1/SYT16/FGR/TRPV6/CD300A/LGALS9/STXBP2/LLGL1/RAPGEF4/RAB27A/TC2N/VPS4A/CHMP6/TRIM9/SYT14/SYT8/IFNG/SYT11/IQCF1/FGG/FGA/RIMS2/RPH3A/FGB/SERPINA10/RAB3A/DOC2B/C12orf4/CEACAM1/UNC13D/SYT10/SYT9/DOC2A/FER/LGI3/NCS1/BCR/VAMP8/IL13RA2/FES/SYT2/NAPA/PDCD6…
GO_ANION_TRANSPORT	489	0.505631	1.21113	0.00139986	0.0277253	0.0233944	7758	tags=41%, list=23%, signal=32%	GLRA3/GRM2/BEST4/CLCA4/SLC4A11/SLCO1C1/SLC12A5/ABCD2/SLC37A2/SLC12A1/SLC6A17/SLC34A1/P2RY6/SLC6A5/ATP8B2/ATP8A2/ABCB11/CLCA3P/SLC22A17/SNAP25/PQLC2/CETP/ABCC9/P2RX7/PPFIA4/SLC23A2/GLRA1/CD36/CLCNKB/SLC16A5/GABRG2/KCNJ10/GABRP/APOA1/CA1/ANO2/SLC25A12/SLC22A8/SLC17A8/RHAG/TRPC4/CA2/SLCO2A1/SLC6A19/ABCA7/TTYH2/SLC22A16/CA7/SLC4A9/SLC4A4/SLC7A4/SLCO1A2/CA14/SLC12A4/SLCO4C1/SLC13A1/SLC17A7/SLCO5A1/SLC…
GO_REGULATION_OF_DEFENSE_RESPONSE_TO_VIRUS	184	0.512809	1.21111	0.036711	0.213172	0.179873	5795	tags=34%, list=17%, signal=28%	DOCK2/CD247/IL12RB1/AIM2/ASB2/APOBEC3G/FGF14/PML/IFIT1/STAT2/IL27/DDX58/CD28/ELMO1/GMIP/IL2RA/IL12B/CA7/DHX58/DPF3/LCK/HCAR1/AP1M1/CD4/CD8B/TEAD4/HERC5/CCDC36/SPN/REEP2/PACS1/EIF2AK4/FCGR3B/HCK/MICB/TNFAIP3/LILRB1/EIF2AK2/DDX60/TMEM39B/SLC1A3/PM20D1/FGF7/TRAF3/APOBEC3F/IL23A/MYLK/SLC25A19/NLRX1/FYN/MSTN/PDK4/LMCD1/CPA3/AP2A1/SIN3A/USP17L2/TRAF3IP1/PHYHIP/CHST3/ITPKC/FAM13B
GO_LIPID_MODIFICATION	197	0.510952	1.20906	0.0338135	0.203326	0.171565	5061	tags=28%, list=15%, signal=24%	CD19/PIK3CG/MTMR7/ABCD2/PIK3R6/VAV1/B4GALNT2/TRAT1/ACAA1/NRG2/PIK3R5/ACOXL/NRG1/PIK3CD/CD28/FGFR1/FGF17/PIPSL/ADIPOQ/ACSM1/IP6K1/CPT1C/TTC7B/PI4KAP2/CD80/ACADL/INPP5K/LCK/PLA2G7/INPP5E/NUDT19/ALOX12/PTPRQ/PDGFA/FGF8/FGF5/DGKZ/INPPL1/PIK3C2G/PIP5K1C/B4GALNT1/HAO2/FGF22/FGF4/INPP5A/PIP5KL1/FGF23/CD86/FGF7/KLB/ETFDH/LCAT/FYN/LEP/ACAD11
GO_POSITIVE_REGULATION_OF_LOCOMOTION	393	0.505308	1.20804	0.00359964	0.0518268	0.0437312	5751	tags=32%, list=17%, signal=26%	TACR1/AKT2/CCL19/HDAC9/CCR7/IL16/ITGA4/PTPRC/WNT7A/PTK2B/P2RY6/SEMA5B/CXCL13/ITGA2B/IL6R/RELN/FLT4/GLIPR2/CCL5/NCKAP1L/PIK3CD/C3AR1/MADCAM1/FGFR1/AMOTL1/FBLN1/AZU1/SELP/TNFRSF18/PRKCE/SEMA3G/IGF1/ADAM8/NTF3/SEMA6D/SEMA4F/MCAM/ONECUT1/TEK/PPM1F/SEMA7A/SLC8A1/RAC2/DOCK4/HAS2/DAPK3/CCR2/TMPRSS2/RDX/TRPV4/PLA2G7/PPBP/S1PR1/ALOX12/EDN2/PDGFA/DRD1/C5AR1/LBP/TIAM1/FGR/ETS1/THBS4/WNT5B/SEMA3E/VTN/TGFB2/N…
GO_REGULATION_OF_MUSCLE_SYSTEM_PROCESS	189	0.509128	1.20323	0.040208	0.222503	0.187747	7181	tags=38%, list=21%, signal=30%	PIK3CG/TACR1/P2RX1/ACTN3/TNNI2/GSTM2/ADRB2/CASQ1/TNNI1/TNNT3/ATP1A2/SCN10A/MYBPC3/SSTR2/KCNA1/NOS1/IGF1/TRPC3/ADRA1D/TACR2/PDE9A/TNNI3K/SLC8A1/CHRNB4/MYLK2/DOCK4/SCN5A/DAPK3/EDN2/ECE1/ADRA2B/PRKACA/P2RX4/ADORA1/CTNNA3/MYBPH/GJA5/PTGS1/CALCRL/TRIM63/HDAC4/HCN4/FLT1/SRL/ATP2A1/MSTN/LMCD1/SLC9A1/TBXA2R/MYL3/ATP2B4/TACR3/DOCK5/CAMK2B/MLIP/HRC/FBXO32/TNNI3/PLCE1/SLC8A3/MYH7/AKAP6/RYR2/CHRNA3/CHRM3/CLI…
GO_RESPONSE_TO_CORTICOSTEROID	172	0.509879	1.20243	0.048844	0.249404	0.210446	5983	tags=30%, list=18%, signal=25%	PTGDS/TAT/ESR2/SLIT3/ACSBG1/ADRB2/NR3C1/CDO1/CCL5/SGK1/SSTR3/ADIPOQ/SLC18A2/SLC9A3/SSTR2/NPAS4/IGF1/CALCR/PPARGC1B/ABCA3/SOX30/AANAT/CAD/AGXT/FLT3/ADCYAP1/TFAP4/IL10/GPR83/GNRH1/PTGS1/GHRHR/S100B/TRIM63/SLIT2/SRD5A1/BMP6/ADM/NTRK3/LCAT/MAOB/MSTN/ARG1/PFKFB1/CNGA3/HMBS/FAS/FBXO32/BAX/STAR/LIPC/IL17A
GO_REGULATION_OF_VESICLE_MEDIATED_TRANSPORT	449	0.501737	1.20125	0.00359964	0.0518268	0.0437312	7258	tags=36%, list=22%, signal=28%	BLK/DOCK2/ZAP70/STAP1/AKT2/LRRK2/CCL19/TBC1D26/RIMS4/ACTN2/MAGI2/TBC1D10C/SEPT5/SYTL3/SLAMF1/RAB3C/LRRTM1/CACNA1G/FGF14/EEF2K/IL13/NCKAP1L/GRIK5/SYT3/STX1B/GLRA1/CSK/CD36/AZU1/IL1RAPL1/LRRTM2/SYT12/TFR2/PACSIN1/ADIPOQ/KCNB1/SYT4/HAMP/NLGN1/NTF3/USP6/ABCA7/NDRG4/CD84/ARRB1/AAK1/TF/CALY/RSPO1/ZP2/SMPD3/RAC2/HMOX1/TUB/FCER1A/CCR2/RDX/ABL2/HAP1/PRAM1/SYT16/TBC1D13/LBP/FGR/EPN2/TRPV6/AXL/TBC1D8/RUFY1/…
HALLMARK_COMPLEMENT	194	0.507237	1.19993	0.0423127	0.229867	0.193961	5254	tags=29%, list=16%, signal=25%	PIK3CG/RASGRP1/DOCK10/CR2/CR1/WAS/ACTN2/SCG3/APOBEC3G/PHEX/PIK3R5/CCL5/HPCAL4/GP1BA/CD36/SPOCK2/CLU/TMPRSS6/ZFPM2/SIRT6/GZMA/GNGT2/PRKCD/CA2/SERPINC1/ZEB1/FCN1/IRF1/KYNU/LCK/KCNIP2/RHOG/DOCK4/PLA2G7/TFPI2/ITGAM/ADRA2B/GZMK/CPM/C9/F2/DGKG/MMP8/TNFAIP3/KLKB1/SH2B3/GNB4/PIM1/CDA/COL4A2/APOBEC3F/S100A9/FYN/IRF7/GATA3/USP15/C4BPB
HALLMARK_APICAL_JUNCTION	193	0.506596	1.19818	0.0439176	0.233602	0.197112	4879	tags=28%, list=15%, signal=24%	AKT2/ACTN3/ACTN2/PTPRC/EVL/ARHGEF6/CADM3/CNTN1/TRO/MAPK11/MADCAM1/SLC30A3/CD209/PECAM1/CLDN5/MAP4K2/VWF/COL9A1/IKBKG/RAC2/SGCE/RHOF/CDH8/ADAM23/CLDN19/CRB3/NRAP/VCAM1/NEXN/JAM3/INPPL1/NRXN2/AKT3/ITGA9/ICAM2/GAMT/CD34/MSN/ICAM1/LAYN/TRAF1/ICAM5/BMP1/NLGN3/SLIT2/KCNH2/CD86/ITGA10/CDH4/CD274/DSC1/CADM2/VASP/MPP5/ADAMTS5
HALLMARK_KRAS_SIGNALING_UP	192	0.506172	1.19698	0.0445178	0.235198	0.198459	6828	tags=35%, list=20%, signal=28%	IKZF1/DOCK2/CD37/AKT2/PRKG2/HDAC9/WNT7A/SCG3/MAP4K1/KIF5C/IL10RA/SNAP25/RELN/FLT4/GYPC/GPRC5B/C3AR1/IL33/LAT2/CA2/ADAM8/PECAM1/IL7R/TLR8/PRDM1/PDCD1LG2/ALDH1A2/LCP1/NAP1L2/PPBP/CSF2RA/PEG3/NIN/ETS1/GABRA3/TNFRSF1B/PCP4/CMKLR1/ITGB2/TNFAIP3/MAFB/TRAF1/NR0B2/GPNMB/ANGPTL4/SNAP91/ARG1/LY96/LAPTM5/ALDH1A3/CBL/NRP1/ADAMDEC1/PLVAP/TFPI/SATB1/G0S2/TSPAN7/CFH/TPH1/PCSK1N/SPARCL1/RABGAP1L/SPON1/HSD11B1/CD…
GO_SENSORY_PERCEPTION_OF_CHEMICAL_STIMULUS	490	0.498094	1.19314	0.00409959	0.0556489	0.0469562	9207	tags=31%, list=27%, signal=23%	OR52I2/PLCB2/OR9Q2/OR8H2/TAS1R3/SLC24A4/OR6J1/OR10G4/OR10K1/OR5AN1/OR9Q1/LPO/OR5AS1/CD36/OR2L2/OR2T12/OR2F1/OR8H1/OR1A1/OR8G1/OR9G1/OR52A1/OR2A42/OR4Q3/OR6C4/OR4N2/OR2T29/OR2J2/UGT2A1/SLC6A3/PDE4A/OR2AG1/OR51I2/NXNL2/OR10A3/OR6B1/OR51B5/SCNN1B/OR51D1/P2RX3/OR7C1/OR4M1/C5AR1/OR2L3/OR14L1P/REEP2/OR2I1P/OR2T7/OR2J3/OR56A4/OR6K3/OR6N2/SCNN1G/WNT10B/OR6C6/OR2V1/PKD1L3/OR5H1/OR2L5/CA6/OR4K17/OR5B21/OR2…
GO_RESPONSE_TO_ALCOHOL	357	0.498196	1.18929	0.0127987	0.109684	0.0925511	6577	tags=32%, list=20%, signal=26%	MLC1/TACR1/ESR2/CNR1/SLIT3/TYR/ADCYAP1R1/CRHBP/WNT7A/PTK2B/SLC34A1/GRIN2A/ADRB2/CD38/CDO1/IL13/CCL5/GLRA1/NTRK1/TPCN2/SSTR3/ESR1/CD27/ADIPOQ/SLC18A2/ADCY7/SRD5A2/PRKCE/SSTR2/NPAS4/OPRM1/KCNC2/CCR5/NOS1/IGF1/SMO/RAMP3/RORA/SLC6A3/CHRNB2/CYP7A1/ADAMTS1/SLC6A1/LCT/CCDC62/ALDH1A2/NPY1R/CD4/PDGFA/TP53INP1/AANAT/VCAM1/DRD1/CAD/ETS1/CHAT/CDKN2D/ADCYAP1/DHH/TFAP4/SPI1/GC/IL10/MSN/FGF23/GNRH1/ICAM1/PTGS1/…
GO_REGULATION_OF_BODY_FLUID_LEVELS	491	0.491426	1.17713	0.0079992	0.0823548	0.0694905	6447	tags=33%, list=19%, signal=27%	P2RX5/ADAMTS18/PIK3CG/TACR1/FLI1/ZAP70/WNK3/P2RX1/PIK3R6/DGKI/VAV1/SERPIND1/CYP26B1/WAS/PRKCB/ATP2B2/FLG2/ANXA8/ITPR1/ADRB2/ADCY9/ITGA2B/PIK3R5/SCUBE1/CDO1/DGKB/P2RX7/SH2B2/ALOXE3/GP1BA/CD36/CLEC1B/FBLN1/SERPINA5/TMPRSS6/SLC22A2/SELP/TFAP2B/ZFPM2/PTPN6/TP63/ADCY7/KRT1/PRKCE/PRKCD/PRKAR2B/GUCA2B/PRKCH/TRPC3/SAA1/SERPINC1/MMRN1/EHD3/VWF/ARRB1/SLC6A3/INPP5K/IRF1/ADORA2A/SLC4A5/LCK/KNG1/ENTPD1/RHOG/R…
GO_POSITIVE_REGULATION_OF_CELL_DEVELOPMENT	453	0.491422	1.17667	0.00919908	0.0888165	0.0749428	6639	tags=36%, list=20%, signal=30%	CNR1/UNC13A/CUX2/PREX1/LPAR3/CPNE6/MAGI2/PTK2B/PAK3/CPNE5/ATP8A2/CNTN1/EEF2K/PML/RELN/GLIPR2/CCL5/NRG1/SGK1/PAX6/LTK/SYT3/GLI3/STK25/NTRK1/GPRC5B/STMN2/FGFR1/RAPGEF1/IL1RAPL1/APOA1/SOX10/PACSIN1/MAPT/ADIPOQ/SYT4/NGFR/TCF4/NLGN1/ISLR2/OPRM1/NTF3/PRKCH/GDNF/CLDN5/SMO/CPNE9/GDF7/ZEB1/NDRG4/GPR68/KDM2B/LIMK1/ADAMTS1/SEMA7A/LIN28A/HAS2/NAP1L2/CCR2/INPP5E/ABL2/GDF5/HAP1/RND2/ITSN2/EPOR/ITPKA/CDH5/ZNF33…
GO_HEMOSTASIS	303	0.491777	1.17081	0.0339966	0.203907	0.172056	5466	tags=29%, list=16%, signal=24%	P2RX5/PIK3CG/FLI1/P2RX1/PIK3R6/DGKI/VAV1/SERPIND1/WAS/PRKCB/ANXA8/ITPR1/ITGA2B/PIK3R5/SCUBE1/DGKB/P2RX7/SH2B2/GP1BA/CD36/CLEC1B/FBLN1/SERPINA5/ZFPM2/PTPN6/PRKCE/PRKCD/PRKAR2B/PRKCH/TRPC3/SAA1/SERPINC1/MMRN1/EHD3/VWF/ARRB1/IRF1/ADORA2A/LCK/KNG1/ENTPD1/RHOG/RAC2/TFPI2/P2RX3/DGKZ/ADRA2B/TREML1/PRKACA/PHF21A/DOCK8/GP5/AXL/P2RX4/DGKA/PRKCQ/GGCX/F2/GATA2/DGKG/CD40/KLKB1/CPB2/SH2B3/LAT/TRPC6/F12/TRPC7/D…
REACTOME_TRANSMEMBRANE_TRANSPORT_OF_SMALL_MOLECULES	406	0.489242	1.1702	0.0182982	0.137616	0.11612	7758	tags=42%, list=23%, signal=33%	GLRA3/ABCG4/SLCO1C1/SLC12A5/ABCD2/SLC12A1/AQP8/SLC34A1/ATP2B2/SLC6A5/SLC2A5/ADCY9/ATP8A2/ABCA10/SLC24A4/ABCC9/GLRA1/ABCA6/ATP1A2/GNG7/GABRG2/SLC2A6/SLC30A3/APOA1/SLC22A2/ATP1A4/SLC18A2/ADCY7/SLC22A8/SLC9A3/SLC17A8/GNGT2/RHAG/SLC28A1/PRKAR2B/ATP6V0A4/SLCO2A1/ATP6V1B1/SLC6A19/ABCA7/SLC22A16/SLC4A9/SLC4A4/SLCO1A2/ABCA8/SLC6A3/SLC12A4/SLC15A3/SLCO4C1/SLC13A1/SLC47A1/SLC17A7/TCIRG1/MCOLN1/HK3/TF/SLC4A…
GO_REGULATION_OF_MAP_KINASE_ACTIVITY	309	0.490561	1.1684	0.0334967	0.201863	0.170331	4854	tags=26%, list=14%, signal=23%	PIK3CG/LRRK2/FGD2/RASGRP1/PIK3R6/CCL19/LPAR3/MAP3K11/PTK2B/IRAK3/PAK3/MAP4K1/PIK3R5/MAPK10/P2RX7/GRM4/NTRK1/CSK/MAPK11/FGFR1/GRM1/RAPGEF1/GHRL/LAX1/ADIPOQ/PTPN6/PDCD4/PRKCD/ADAM8/NTF3/SAA1/TNXB/MAP4K2/ARRB1/INPP5K/IKBKG/SMPD1/ALK/DIRAS1/FCER1A/SFRP2/UCHL1/DUSP2/AVPI1/TLR6/PDGFA/C5AR1/ADRA2B/TIAM1/DUSP22/FLT3/ADORA1/MAPK7/NRK/CD300A/KIDINS220/CD40/EPGN/DIRAS2/EIF2AK2/MAPK8IP1/MAP3K15/PTPN5/MAP3K14…
GO_REGULATION_OF_HEMOPOIESIS	298	0.489876	1.1661	0.0391961	0.219436	0.185159	5983	tags=30%, list=18%, signal=25%	ZBTB16/ZAP70/RASGRP1/CAMK4/PIK3R6/CCL19/JAK3/IL12RB1/CYP26B1/PGLYRP3/PTK2B/SASH3/HCLS1/RASSF2/LILRB3/CD2/CYLD/ISG15/DTX1/CCL5/IRF4/NCKAP1L/IL27/GLI3/CD28/FLT3LG/ZBTB46/MAPK11/IL2RA/IL12B/GPR171/FOXP3/CD27/BTK/ADIPOQ/PTPN6/CTLA4/CA2/ADAM8/IL7R/TAL1/LILRB4/ZEB1/CD80/NFAM1/GPR68/PRDM1/IRF1/CSF3R/GAS2L1/PPARGC1B/SIGLEC15/EGR3/ETS1/AXL/ITPKB/SPI1/GATA2/LILRB1/MAFB/EIF2AK2/THPO/CSF1R/MEF2C/LGALS9/CD86/…
GO_REGULATION_OF_ANATOMICAL_STRUCTURE_SIZE	452	0.485412	1.16227	0.0170983	0.13188	0.11128	5907	tags=29%, list=18%, signal=24%	SPTA1/TACR1/LRRK2/ESR2/P2RX1/VAV1/CCR7/PREX1/WAS/LPAR3/ACTN2/AQP8/WNT7A/PTK2B/EVL/ATP2B2/NPHS1/SEMA5B/HCLS1/PAK3/ADRB2/CD38/WIPF2/KEL/TNR/GMFG/P2RX7/NRG1/WIPF1/NCKAP1L/ATP1A2/AKT1S1/HRH2/MAPT/PRKCE/DCC/ISLR2/PRKCD/SPTB/SEMA3G/NOS1/NEB/IL7R/ADRA1D/SEMA6D/SEMA4F/PLXNC1/SLC12A4/LIMK1/ADD2/PER2/KNG1/SEMA7A/SLC8A1/AQP10/HMOX1/DOCK4/NPR1/CCR2/RDX/WASH3P/NPY1R/TRPV4/ALOX12/EDN2/RND2/ECE1/DRD1/ADRA2B/CFL…
GO_REGULATION_OF_CELL_MORPHOGENESIS_INVOLVED_IN_DIFFERENTIATION	323	0.484607	1.15486	0.0438956	0.233602	0.197112	7098	tags=37%, list=21%, signal=29%	LRRK2/SLIT3/CUX2/PREX1/LPAR3/WNT7A/SEMA5B/PAK3/POU3F2/TLX2/KEL/TNR/EEF2K/RELN/GLIPR2/NRG1/SGK1/TBR1/STK25/FBLN1/IL1RAPL1/APOA1/MAPT/NGFR/NLGN1/KNDC1/DCC/ISLR2/SEMA3G/LRRC4C/GDNF/SEMA6D/SEMA4F/PLXNC1/CHRNB2/LIMK1/SEMA7A/HAS2/STAT1/LZTS1/SFRP2/CCR2/RND2/ITPKA/LINGO1/PHLDB1/TIAM1/MARK2/PLXND1/SEMA3E/PLXNA1/TGFB2/CNTN2/NTN1/PTPRZ1/GBP1/RTN4R/TRPC6/POFUT2/NLGN3/SEMA3D/SLIT2/GCNT2/MBP/NR2E1/TRPV2/UST/C…
GO_REGULATION_OF_MULTI_ORGANISM_PROCESS	441	0.48091	1.15119	0.0264974	0.172579	0.145621	5795	tags=29%, list=17%, signal=25%	PTGDS/DOCK2/MX1/CNR1/FCER2/CD247/IL12RB1/CD180/AIM2/BCL2L11/HPGDS/ASB2/APOBEC3G/FGF14/ISG15/PML/P2RX7/CCL5/PC/IFIT1/STAT2/IL27/GLRA1/DDX58/CD28/CD36/ELMO1/GMIP/FBLN1/IL2RA/IL12B/SP100/RSAD2/IFI16/C19orf66/IGF1/POU2F3/CA7/NOX5/WEE2/DHX58/BST2/INPP5K/FCN1/PRDM1/DPF3/LCK/OASL/ZP2/HCAR1/AP1M1/SMARCB1/STAT1/CCR2/TMPRSS2/CD4/CD8B/CTSG/TEAD4/HERC5/CCDC36/ASTL/ADARB1/LBP/OAS3/SPN/POLR2E/REEP2/PACS1/EIF2A…
GO_MALE_GAMETE_GENERATION	441	0.47806	1.14436	0.0330967	0.200777	0.169414	5858	tags=28%, list=17%, signal=23%	ZBTB16/SEPT4/CHD5/CNR1/DPY19L2/ADCYAP1R1/PAX5/GALNTL5/CYP26B1/ACSBG2/BCL2L11/ROS1/ADAM28/DAZL/DZIP1/INSL6/RNF17/BOLL/OAZ3/SOHLH2/HSF2BP/SSTR3/SERPINA5/THEG/ZNF296/DDX25/TSSK4/ATP1A4/TP63/TSSK6/SSTR2/ZGLP1/CCNA1/ROPN1B/SLC22A16/CCDC155/CADM1/KDM2B/FAM9A/SLCO4C1/KATNAL1/ZMYND15/ZNF541/TDRD12/DPY19L2P1/DNAH9/TSSK1B/TDRD9/ADAM29/NLRP14/JAG2/CCIN/REC8/SLC26A3/PTCHD3/SLC2A14/SOX30/MAK/CYLC2/SYCP3/OR7C1…
GO_SIGNAL_TRANSDUCTION_BY_PROTEIN_PHOSPHORYLATION	392	0.47741	1.14131	0.0462954	0.240648	0.203058	4856	tags=24%, list=14%, signal=21%	SPTA1/NCAM1/LRRK2/RASGRP1/CCL19/JAK3/ACTN2/MAP3K11/PTK2B/NPHS1/ROS1/TAOK1/GRIN2A/PAK3/IL2RB/ARHGEF6/MAP4K1/FGF14/NDST1/NRG2/KCNH5/CAMK2A/MAPK10/CCL5/NRG1/STK25/RASAL3/IL3RA/MAPK11/FGFR1/KCNH4/IL2RA/APOA1/GFRA3/SH2D3C/FGF17/SPTB/CCR5/IGF1/GDNF/MAP4K2/MEN1/FGF12/TEK/IKBKG/IL5RA/FCER1A/RASGRP3/PAK6/GRIN2C/CSF2RA/PDGFA/FGF8/FGF5/STK10/MAPK12/DLG4/TNFRSF19/NEK1/ITPKB/CAMKK2/FGF22/TGFB2/KCNH1/FGF4/MAPK…
