# Supplementary material for: Molecular subtyping improves prognostication of Stage 2 colorectal cancer
Source: BMC Cancer. 2019 Nov 27;19:1155. doi: 10.1186/s12885-019-6327-4 (PMC6882162; doi:10.1186/s12885-019-6327-4)
Supplement: Supplementary file 5 — Additional file 5: Table S6. Differentially upregulated biologic pathways associated with decreased survival in Stage 2 colorectal tumours [file 12885_2019_6327_MOESM5_ESM.xlsx]

## Sheet: GSEA_DN
ID	setSize	enrichmentScore	NES	pvalue	p.adjust	qvalues	rank	leading_edge	core_enrichment
GO_ESTABLISHMENT_OF_PROTEIN_LOCALIZATION_TO_ENDOPLASMIC_RETICULUM	102	-0.762683	-2.83368	0.0114943	0.102495	0.0864848	3949	tags=71%, list=12%, signal=62%	RPL14/RPS21/RPS11/RPL18/RPS4X/RPL29/SRP54/SRP9/RPL9/SPCS2/RPL12/RPL27A/RPLP0/RPL17/RPS12/RPL32/RPS25/SRP19/RPL15/RPS10/RPS14/RPL22/RPL11/RPL37/SRP14/RPS17/RPS29/RPL13/RPS3/RPL7A/RPL27/RPS13/RPL8/RPL41/RAB10/RPS27/RPL6/RPL10A/RPS6/RPL26/RPS26/RPS15A/RPS3A/RPS20/RPL4/RPL35/SEC61A1/RPL7/RPL37A/RPL10/RPS24/SRP68/SRP72/RPL21/RPL23A/RPL19/RPL24/SPCS1/RPL23/RPL34/RPL35A/RPS8/RPS23/RPL5/RPL36A/RPL30/RPL3…
KEGG_RIBOSOME	87	-0.769097	-2.804	0.0075188	0.0790094	0.0666677	3949	tags=75%, list=12%, signal=66%	RPL22L1/RPS7/RPS27A/RPL14/RPS21/RPS27L/RPS11/RPL18/RPS4X/RPL29/RPL9/RPL12/RPL27A/RPLP0/RPL17/RPS12/RPL32/RPS25/RPL36AL/RPL15/RPS10/RPL22/RPL11/RPL37/RPS17/RPS29/RPL13/RPS3/RPL7A/RPL27/RPS13/RPL8/RPL41/RPS27/RPL6/MRPL13/RPL10A/RPS6/RPL26/RPS26/RPS15A/RPS3A/RPS20/RPL4/RSL24D1/RPL35/RPL7/RPL37A/RPL10/RPS24/RPL21/RPL23A/RPL19/RPL24/RPL23/RPL34/RPL35A/RPS8/RPS23/RPL5/RPL36A/RPL30/RPL39/RPL38
GO_PROTEIN_LOCALIZATION_TO_ENDOPLASMIC_RETICULUM	121	-0.720658	-2.72488	0.0217391	0.153829	0.1298	3949	tags=67%, list=12%, signal=59%	RPL14/RPS21/RPS11/RPL18/RPS4X/RPL29/PDIA2/SRP54/OS9/SRP9/RPL9/SPCS2/RPL12/RPL27A/RPLP0/RPL17/RPS12/RPL32/RPS25/SRP19/RPL15/RPS10/RPS14/ANKRD13C/RPL22/RPL11/RPL37/SRP14/RPS17/RPS29/RPL13/RPS3/RPL7A/RPL27/RPS13/KDELR3/RPL8/RPL41/HSPA5/RAB10/RPS27/BCAP31/RPL6/RPL10A/RPS6/RPL26/RPS26/RPS15A/RPS3A/RPS20/RPL4/RPL35/SEC61A1/RPL7/PDIA3/RPL37A/KDELR2/RPL10/RPS24/SRP68/SEC16B/SRP72/RPL21/RPL23A/RPL19/RPL24…
REACTOME_PEPTIDE_CHAIN_ELONGATION	114	-0.717165	-2.68277	0.0188679	0.140206	0.118305	3949	tags=56%, list=12%, signal=50%	RPL14/RPS21/RPS11/RPL18/RPS4X/RPL29/RPL9/RPL21P16/RPL12/RPL27A/RPLP0/RPL17/RPS12/RPL32/RPS25/RPL15/RPS10/RPS14/RPL22/RPL11/RPL37/RPS17/RPS29/RPS26P28/RPL13/RPS3/RPL7A/RPL27/RPS13/RPL8/EEF1A1/RPL41/RPS27/RPL6/RPL10A/RPS6/RPL26/RPS26/RPS15A/RPS3A/RPS20/RPL4/RPL35/RPL7/RPL37A/RPL10/RPS24/RPL21/RPL23A/RPL19/RPL24/RPL23/EEF2/RPL34/RPL35A/RPS8/RPS23/RPL23AP42/RPL5/RPL36A/RPL30/RPL39/RPL38
REACTOME_INFLUENZA_VIRAL_RNA_TRANSCRIPTION_AND_REPLICATION	130	-0.69207	-2.67858	0.0344828	0.204436	0.172502	4169	tags=55%, list=12%, signal=48%	RPS7/POLR2J/RPS27A/RPL14/RPS21/RPS11/RPL18/RPS4X/RPL29/POLR2H/RPL9/RPL21P16/POLR2C/RPL12/RPL27A/RPLP0/RPL17/RPS12/RPL32/RPS25/GRSF1/RPL15/RPS10/RPS14/RPL22/RPL11/RPL37/RPS17/RPS29/RPS26P28/RPL13/RPS3/RPL7A/RPL27/RPS13/RPL8/POLR2K/RPL41/RPS27/RPL6/RPL10A/RPS6/RPL26/RPS26/RPS15A/RPS3A/RPS20/RPL4/RPL35/RPL7/RPL37A/RPL10/RPS24/RPL21/RPL23A/RPL19/RPL24/RPL23/RPL34/POLR2B/RPL35A/RPS8/RPS23/RPL23AP42/RP…
GO_NUCLEAR_TRANSCRIBED_MRNA_CATABOLIC_PROCESS_NONSENSE_MEDIATED_DECAY	116	-0.68915	-2.5508	0.0208333	0.149346	0.126018	3949	tags=60%, list=12%, signal=53%	RPL14/EXOSC10/PPP2CA/RPS21/RPS11/RPL18/RPS4X/RPL29/RPL9/RPL12/PABPC1/RPL27A/RPLP0/RPL17/RPS12/RPL32/UHMK1/NCBP2/RPS25/RPL15/RBM8A/RPS10/GSPT1/RPS14/RPL22/RPL11/RPL37/RPS17/RPS29/RPL13/RPS3/RPL7A/RPL27/RPS13/CASC3/RPL8/RPL41/RPS27/RPL6/RPL10A/RPS6/RPL26/SMG7/RPS26/RPS15A/RPS3A/RPS20/RPL4/RPL35/RPL7/RPL37A/RPL10/RPS24/RPL21/RPL23A/RPL19/RPL24/RPL23/RPL34/RPL35A/RPS8/RPS23/RPL5/RPL36A/RPL30/RPL39/EI…
GO_TRANSLATIONAL_INITIATION	142	-0.66779	-2.54519	0.0454545	0.237389	0.200307	4412	tags=61%, list=13%, signal=53%	EIF2D/RPL3/EIF2B3/EIF2S1/RPS7/EIF3I/RPS27A/EIF5/RPL14/EIF3C/RPS21/RPS11/RPL18/RPS4X/RPL29/EIF4E/EIF2S2/RPL9/EIF3F/RPL12/PABPC1/PCBP2/RPL27A/RPLP0/RPL17/RPS12/RPL32/RPS25/RPL15/EIF3J/RPS10/RPS14/EIF3D/RPL22/RPL11/RPL37/CDC123/RPS17/MCTS1/RPS29/RPL13/EIF3L/RPS3/PAIP1/RPL7A/RPL27/RPS13/RPL8/MTIF3/RPL41/RPS27/RPL6/RPL10A/RPS6/RPL26/RPS26/RPS15A/RPS3A/EIF3M/RPS20/RPL4/RPL35/COPS5/RPL7/RPL37A/RPL10/RPS…
REACTOME_NONSENSE_MEDIATED_DECAY_ENHANCED_BY_THE_EXON_JUNCTION_COMPLEX	135	-0.674823	-2.54313	0.0454545	0.237389	0.200307	3949	tags=51%, list=12%, signal=45%	RPL14/PPP2CA/RPS21/RPS11/RPL18/RPS4X/RPL29/RPL9/RPL21P16/RPL12/PABPC1/RPL27A/RPLP0/RPL17/RPS12/RPL32/NCBP2/RPS25/RPL15/RBM8A/RPS10/RPS14/RPL22/RPL11/RPL37/RPS17/RPS29/RPS26P28/RPL13/RPS3/RPL7A/RPL27/RPS13/CASC3/RPL8/RPL41/RPS27/RPL6/RPL10A/RPS6/RPL26/SMG7/RPS26/RPS15A/RPS3A/RPS20/RPL4/RPL35/RPL7/RPL37A/RPL10/RPS24/RPL21/RPL23A/RPL19/RPL24/RPL23/RPL34/RPL35A/RPS8/RPS23/RPL23AP42/RPL5/RPL36A/RPL30/…
KEGG_PROTEIN_EXPORT	23	-0.862447	-2.4978	0.000849618	0.0205256	0.0173194	3480	tags=70%, list=10%, signal=62%	SRP9/SPCS2/SRP19/SRP14/SEC11A/HSPA5/SEC61A1/SEC11C/SEC61B/SRP68/SRP72/SPCS1/SPCS3/SRPRB/SEC61G
HALLMARK_PROTEIN_SECRETION	96	-0.677551	-2.48556	0.0102041	0.0940996	0.0794007	4674	tags=57%, list=14%, signal=49%	MAPK1/STAM/GLA/IGF2R/ARFGEF1/ANP32E/EGFR/ERGIC3/PAM/TPD52/KRT18/TMX1/ADAM10/ATP7A/GOSR2/SEC22B/RAB9A/SEC24D/ARFIP1/ARFGAP3/VAMP3/VAMP7/STX7/RAB14/RPS6KA3/USO1/COPB2/DOPEY1/PPT1/ARCN1/LMAN1/RAB2A/CAV2/RAB22A/SCAMP1/TMED10/COPB1/AP2B1/AP1G1/AP3S1/OCRL/TSPAN8/CLCN3/YIPF6/LAMP2/TMED2/CLTA/AP3B1/ATP1A1/ICA1/CLTC/SEC31A/CD63/TOM1L1
REACTOME_3_UTR_MEDIATED_TRANSLATIONAL_REGULATION	135	-0.658156	-2.48031	0.0454545	0.237389	0.200307	4020	tags=54%, list=12%, signal=48%	RPS27A/RPL14/EIF3C/RPS21/RPS11/RPL18/RPS4X/RPL29/EIF4E/EIF2S2/RPL9/RPL21P16/EIF3F/RPL12/PABPC1/RPL27A/RPLP0/RPL17/RPS12/RPL32/RPS25/RPL15/EIF3J/RPS10/RPS14/EIF3D/RPL22/RPL11/RPL37/RPS17/RPS29/RPS26P28/RPL13/RPS3/RPL7A/RPL27/RPS13/RPL8/RPL41/RPS27/RPL6/RPL10A/RPS6/RPL26/RPS26/RPS15A/RPS3A/RPS20/RPL4/RPL35/RPL7/RPL37A/RPL10/RPS24/RPL21/RPL23A/RPL19/RPL24/RPL23/EIF4B/RPL34/RPL35A/RPS8/RPS23/EIF3H/RP…
GO_CYTOPLASMIC_TRANSLATION	41	-0.705578	-2.29869	0.0017331	0.0323277	0.0272779	4699	tags=63%, list=14%, signal=55%	MRTO4/EIF4H/EIF2D/RPL22L1/RPL29/RPL9/EIF3F/PCBP2/RPLP0/RPL15/EIF3J/GSPT1/EIF3D/RPL22/CDC123/MCTS1/RPL7L1/RPL8/RPL6/RPL26/EIF3M/RPL7/EIF4B/RPL35A/RPL36A
GO_ER_NUCLEUS_SIGNALING_PATHWAY	32	-0.742723	-2.27849	0.00127714	0.0262316	0.0221341	4622	tags=75%, list=14%, signal=65%	DDIT3/EIF2S1/PPP1R15B/MBTPS2/HERPUD1/CALR/ATF3/IGFBP1/ATF4/TP53/XBP1/ASNS/HSPA5/ERLIN2/HSP90B1/LMNA/EIF2A/INSIG1/ATF6/WFS1/GSK3B/ATP2A2/CCDC47
REACTOME_FORMATION_OF_THE_TERNARY_COMPLEX_AND_SUBSEQUENTLY_THE_43S_COMPLEX	59	-0.6639	-2.27268	0.00322581	0.0479413	0.0404526	4297	tags=58%, list=13%, signal=50%	EIF3B/EIF2S1/RPS7/EIF3I/RPS27A/EIF3C/RPS21/RPS11/RPS4X/EIF2S2/EIF3F/RPS12/RPS25/EIF3J/RPS10/RPS14/EIF3D/RPS17/RPS29/RPS26P28/RPS3/RPS13/RPS27/RPS6/RPS26/RPS15A/RPS3A/RPS20/RPS24/RPS8/RPS23/EIF3H/EIF3E
GO_MITOCHONDRIAL_TRANSLATION	103	-0.608141	-2.25123	0.0128205	0.109684	0.0925511	4697	tags=51%, list=14%, signal=44%	MRPS30/MRPL37/MRPL47/MRPL32/MRPL20/MRPL43/MRPL10/DAP3/HARS2/MRPS23/MRPL45/MRPS14/MRPS22/MRPS18C/MRPL14/TSFM/MRPL54/TARS2/MRPL9/MRPS36/MRPS28/MRPL52/NOA1/GATC/MRPL51/MRPS7/MRRF/MRPS18A/MRPL33/EARS2/MRPL30/MRPL1/MRPL18/CHCHD1/DARS2/MRPL53/MRPL48/MTIF3/MRPL17/MRPS24/MRPL13/MRPS15/MRPL19/RARS2/MRPL50/MRPL42/MRPL24/MRPL27/MRPS35/MRPS33/MRPS10/MRPS27
GO_RIBOSOMAL_SMALL_SUBUNIT_BIOGENESIS	54	-0.65931	-2.21976	0.00282486	0.0435771	0.0367701	2495	tags=45%, list=7%, signal=42%	RPS7/RPS21/RPS27L/UTP14C/MRPS7/ERAL1/RPS10/RPS14/RPS17/UTP14A/RCL1/RPS27/RPS6/LSM6/SRFBP1/WDR3/RPS24/DCAF13/NOL11/RPS8/UTP23/UTP6/UTP18/RPL38
GO_OXIDATIVE_PHOSPHORYLATION	77	-0.620745	-2.21162	0.00526316	0.0631579	0.0532923	4293	tags=51%, list=13%, signal=44%	MECP2/COX7B/NDUFB11/NDUFB9/CYCS/NDUFA6/NDUFA4/NDUFA8/UQCR10/UQCRC2/COQ9/NDUFS1/PMPCB/NDUFAB1/SURF1/NDUFC1/AK2/NDUFS5/CYC1/NDUFC2/NDUFA12/NDUFA9/COX6A1/NDUFS4/NDUFB6/COX15/NDUFB2/SDHC/NDUFB5/COX6C/NDUFB1/COX7C/NDUFB3/UQCRQ/UQCRH/UQCRB/NDUFA1/NDUFB4
GO_MULTI_ORGANISM_METABOLIC_PROCESS	135	-0.58489	-2.2042	0.0454545	0.237389	0.200307	3949	tags=52%, list=12%, signal=46%	RPL14/RPS21/RPS11/NUP153/RPL18/RPS4X/RPL29/NUP155/RPL9/NUP85/EIF3F/RPL12/PCBP2/RPL27A/RPLP0/RPL17/RPS12/RPL32/RPS25/RPL15/RPS10/RPS14/EIF3D/RPL22/RPL11/RPL37/NUP205/NUP88/RPS17/RPS29/RPL13/EIF3L/RPS3/RPL7A/RPL27/RPS13/RPL8/RPL41/RPS27/RPL6/RPL10A/RPS6/NUP133/RPL26/RPS26/RPS15A/RPS3A/RPS20/RPL4/RPL35/RPL7/RPL37A/RPL10/RPS24/RPL21/RPL23A/RPL19/RPL24/RPL23/RPL34/RPL35A/RPS8/RPS23/NUP37/RPL5/RPL36A/R…
REACTOME_CYTOSOLIC_TRNA_AMINOACYLATION	24	-0.728974	-2.13437	0.00087184	0.0206977	0.0174646	2307	tags=46%, list=7%, signal=43%	SARS/FARSB/LARS/GARS/AIMP1/PPA1/AIMP2/TARS/IARS/RARS
REACTOME_RESPIRATORY_ELECTRON_TRANSPORT	66	-0.605735	-2.12384	0.004	0.0544318	0.0459292	4327	tags=50%, list=13%, signal=44%	COX7A2L/COX7B/NDUFB9/CYCS/NDUFA6/NDUFA4/NDUFA8/UQCRC2/NDUFS1/NDUFAB1/NDUFC1/NDUFS5/CYC1/ETFB/NDUFC2/NDUFA12/NDUFA9/COX6A1/NDUFS4/NDUFB6/NDUFB2/SDHC/NDUFB5/COX6C/NDUFB1/COX7C/NDUFB3/UQCRQ/UQCRH/UQCRB/NDUFA1/NDUFB4
GO_OLIGOSACCHARIDE_LIPID_INTERMEDIATE_BIOSYNTHETIC_PROCESS	20	-0.765408	-2.11268	0.000768049	0.0196822	0.0166077	2944	tags=45%, list=9%, signal=41%	ALG10/NUS1/DOLPP1/ALG8/ALG14/ALG13/SRD5A3/ALG2
REACTOME_ACTIVATION_OF_THE_MRNA_UPON_BINDING_OF_THE_CAP_BINDING_COMPLEX_AND_EIFS_AND_SUBSEQUENT_BINDING_TO_43S	67	-0.598214	-2.10894	0.00396825	0.0542691	0.045792	4797	tags=57%, list=14%, signal=49%	EIF3B/EIF4H/EIF2S1/RPS7/EIF3I/RPS27A/EIF3C/RPS21/RPS11/RPS4X/EIF4E/EIF2S2/EIF3F/PABPC1/RPS12/RPS25/EIF3J/RPS10/RPS14/EIF3D/RPS17/RPS29/RPS26P28/RPS3/RPS13/RPS27/RPS6/RPS26/RPS15A/RPS3A/RPS20/RPS24/EIF4B/RPS8/RPS23/EIF3H/EIF3E
REACTOME_DEPOSITION_OF_NEW_CENPA_CONTAINING_NUCLEOSOMES_AT_THE_CENTROMERE	60	-0.613945	-2.10405	0.00343643	0.0502543	0.0424043	5842	tags=57%, list=17%, signal=47%	CENPP/HIST1H2BD/HIST1H2BG/HIST4H4/HIST1H2BJ/HIST1H2BE/CENPN/HIST1H2AB/HIST1H2BL/HIST1H4L/HIST2H2AA4/HIST1H4B/HIST1H2AJ/HIST1H2AD/HIST1H2AE/HIST1H2BO/CENPK/RBBP4/HIST1H4D/CENPH/MIS18BP1/CENPQ/NPM1/HIST1H4J/HIST1H4E/H2AFZ/HIST1H4F/HIST1H2BC/CENPI/HIST2H2AC/RBBP7/HIST1H4C/SMARCA5
GO_TRANSLATIONAL_TERMINATION	90	-0.566547	-2.08238	0.00833333	0.0840074	0.0708849	4857	tags=56%, list=15%, signal=48%	MRPS16/ETF1/MRPL41/MRPL44/MRPS30/MRPL37/MRPL47/MRPL32/MRPL20/MRPL43/MRPL10/DAP3/MRPS23/MRPL45/MRPS14/MRPS22/MRPS18C/MRPL14/MRPL54/MRPL9/MRPS36/MRPS28/MRPL52/TRMT112/MRPL51/MRPS7/MRRF/MRPS18A/MRPL33/MRPL30/MRPL1/GSPT1/MRPL18/CHCHD1/MRPL53/MRPL48/MRPL17/MRPS24/MRPL13/MRPS15/MRPL19/MRPL50/MRPL42/MRPL24/MRPL27/MRPS35/MRPS33/MRPS10/MRPS27
REACTOME_TRNA_AMINOACYLATION	42	-0.6324	-2.06327	0.00175747	0.032451	0.027382	4190	tags=52%, list=13%, signal=46%	HARS2/IARS2/TARS2/NARS2/EPRS/EARS2/DARS2/SARS/PARS2/FARSB/PPA2/LARS/GARS/AIMP1/RARS2/PPA1/AIMP2/WARS2/TARS/IARS/RARS
REACTOME_SYNTHESIS_AND_INTERCONVERSION_OF_NUCLEOTIDE_DI_AND_TRIPHOSPHATES	18	-0.769034	-2.06216	0.00140746	0.0277542	0.0234188	1994	tags=44%, list=6%, signal=42%	NME1/CTPS2/TXN/CMPK1/GLRX/RRM1/NME2
REACTOME_RESPIRATORY_ELECTRON_TRANSPORT_ATP_SYNTHESIS_BY_CHEMIOSMOTIC_COUPLING_AND_HEAT_PRODUCTION_BY_UNCOUPLING_PROTEINS_	69	-0.584189	-2.05866	0.00438596	0.0576802	0.0486702	4327	tags=48%, list=13%, signal=42%	COX7A2L/COX7B/NDUFB9/CYCS/NDUFA6/NDUFA4/NDUFA8/UQCRC2/NDUFS1/NDUFAB1/NDUFC1/NDUFS5/CYC1/ETFB/NDUFC2/NDUFA12/NDUFA9/COX6A1/NDUFS4/NDUFB6/NDUFB2/SDHC/NDUFB5/COX6C/NDUFB1/COX7C/NDUFB3/UQCRQ/UQCRH/UQCRB/NDUFA1/NDUFB4
GO_FORMATION_OF_TRANSLATION_PREINITIATION_COMPLEX	20	-0.744751	-2.05566	0.000768049	0.0196822	0.0166077	4699	tags=70%, list=14%, signal=60%	EIF4H/EIF2D/EIF3I/EIF3C/EIF3F/EIF3J/EIF3D/MCTS1/EIF3L/EIF3M/EIF4B/EIF3H/EIF3E
REACTOME_DOWNREGULATION_OF_TGF_BETA_RECEPTOR_SIGNALING	22	-0.720271	-2.05389	0.000825764	0.0201266	0.0169827	3949	tags=45%, list=12%, signal=40%	UCHL5/SMURF1/MTMR4/SMAD2/TGFBR1/STRAP/SMAD7/TGFBR2/SMURF2
GO_MATURATION_OF_SSU_RRNA	39	-0.641409	-2.05061	0.00167224	0.0318849	0.0269043	2087	tags=32%, list=6%, signal=31%	UTP14A/RCL1/LSM6/SRFBP1/WDR3/RPS24/DCAF13/NOL11/RPS8/UTP23/UTP6/UTP18
GO_LUNG_CELL_DIFFERENTIATION	25	-0.698221	-2.0477	0.000930233	0.0212558	0.0179355	2522	tags=36%, list=8%, signal=33%	SAV1/GATA6/AIMP2/LTA4H/SOX9/GPSM2/THRA/AGR2
GO_RIBOSOME_ASSEMBLY	51	-0.609755	-2.03201	0.0026455	0.0421742	0.0355864	4597	tags=59%, list=14%, signal=51%	MRTO4/RPL3/MRPL20/C1QBP/NIP7/RPS27L/BRIX1/FASTKD2/RPL12/MRPS7/ERAL1/NPM1/RPS10/RPS14/RPL11/RPS17/NSUN4/RPS27/RPL6/SBDS/RPF1/RSL24D1/RPL10/RPL23A/RPL24/EIF2A/RPF2/RPL5/RPL38
REACTOME_CHOLESTEROL_BIOSYNTHESIS	21	-0.724685	-2.02818	0.000797448	0.0198375	0.0167388	3439	tags=62%, list=10%, signal=56%	NSDHL/MVK/EBP/HMGCS1/CYP51A1/HMGCR/IDI1/MSMO1/FDPS/FDFT1/SQLE/HSD17B7
BIOCARTA_PROTEASOME_PATHWAY	28	-0.663699	-2.00022	0.00107991	0.0232245	0.0195967	5798	tags=68%, list=17%, signal=56%	PSMC6/PSMD6/PSMB1/PSMB4/PSMB7/PSMC2/PSMD12/PSMA1/PSMA6/UBE2A/PSMA5/UBE3A/PSMD11/PSMA2/PSMB2/RPN2/PSMB3/RPN1
GO_AMINO_ACID_ACTIVATION	51	-0.596335	-1.98729	0.0026455	0.0421742	0.0355864	4190	tags=47%, list=13%, signal=41%	HARS2/IARS2/TARS2/NARS2/GATC/EPRS/EARS2/POLG2/DARS2/SARS/PARS2/FARSB/PPA2/LARS/GARS/AIMP1/RARS2/PPA1/AIMP2/WARS2/TARS/IARS/RARS
REACTOME_ER_PHAGOSOME_PATHWAY	57	-0.581266	-1.984	0.003003	0.045619	0.0384931	3949	tags=40%, list=12%, signal=36%	PSMB7/PSMC2/B2M/CALR/PSMD7/PSMD12/PSMD1/PSMA1/PSMA6/PSMA5/PSMD11/PSMA2/HLA-F/PSMD5/PSMB2/PSMD4/SEC61A1/PDIA3/SEC61B/PSMB3/PSMD10/SEC61G
KEGG_N_GLYCAN_BIOSYNTHESIS	46	-0.594618	-1.97154	0.00211864	0.0371203	0.0313219	3281	tags=50%, list=10%, signal=45%	ALG5/ALG10B/ALG10/RFT1/MAN1A1/MAN2A1/DOLPP1/MAN1A2/DDOST/MGAT2/ALG8/STT3A/ALG14/RPN2/DPM3/DAD1/ALG13/B4GALT3/TUSC3/STT3B/RPN1/ALG2
REACTOME_TGF_BETA_RECEPTOR_SIGNALING_ACTIVATES_SMADS	25	-0.666313	-1.95413	0.0027907	0.0434506	0.0366634	4402	tags=44%, list=13%, signal=38%	RPS27A/UCHL5/SMURF1/MTMR4/SMAD2/TGFBR1/STRAP/SMAD7/TGFBR2/SMURF2
REACTOME_ASPARAGINE_N_LINKED_GLYCOSYLATION	80	-0.545569	-1.95329	0.00578035	0.0668764	0.0564299	3281	tags=45%, list=10%, signal=41%	CALR/ALG5/ALG10B/SEC24D/ALG10/RFT1/SEC13/MAN1A1/MAN2A1/DOLPP1/MAN1A2/PGM3/EDEM3/MANEA/DDOST/LMAN1/MGAT2/ALG8/STT3A/ALG14/RPN2/SAR1B/PDIA3/GNPNAT1/MLEC/DPM3/DAD1/ALG13/B4GALT3/TUSC3/UGGT1/CANX/RPN1/SEC31A/ALG2
REACTOME_APC_C_CDC20_MEDIATED_DEGRADATION_OF_MITOTIC_PROTEINS	64	-0.559822	-1.95074	0.00374532	0.0522629	0.0440992	5922	tags=56%, list=18%, signal=46%	PSMA3/PSMC1/PSMC6/PSMD6/CCNB1/PSMB1/PSMB4/ANAPC10/ANAPC7/UBE2E1/RPS27A/UBE2C/PSMB7/ANAPC5/PSMC2/BUB3/PSMD7/PSMD12/ANAPC11/PSMD1/PSMA1/PSMA6/CDK1/PSMA5/PTTG1/CDC23/PSMD11/MAD2L1/PSMA2/PSMD5/PSMB2/PSMD4/CDC26/PSMB3/PSMD10
REACTOME_ANTIGEN_PRESENTATION_FOLDING_ASSEMBLY_AND_PEPTIDE_LOADING_OF_CLASS_I_MHC	20	-0.7051	-1.94621	0.0015361	0.0298722	0.025206	3369	tags=55%, list=10%, signal=49%	B2M/CALR/SEC24D/SEC13/HLA-F/HSPA5/SAR1B/PDIA3/CANX/SEC31A
KEGG_MISMATCH_REPAIR	23	-0.670695	-1.94245	0.00339847	0.0500733	0.0422516	1849	tags=61%, list=6%, signal=58%	EXO1/RPA1/MLH1/PMS2/POLD2/RFC4/RFC3/MLH3/SSBP1/RPA2/MSH3/RFC1/RPA3
GO_MATURATION_OF_LSU_RRNA	13	-0.789511	-1.93312	0.00167879	0.0318849	0.0269043	1556	tags=46%, list=5%, signal=44%	RPF1/RPL35/NSA2/RPL7/RPF2
REACTOME_PERK_REGULATED_GENE_EXPRESSION	27	-0.642042	-1.92276	0.00304878	0.0457764	0.0386259	4696	tags=74%, list=14%, signal=64%	EXOSC9/DCP2/EXOSC6/EIF2AK3/DDIT3/NFYB/EXOSC8/EIF2S1/NFYA/DIS3/HERPUD1/EXOSC3/ATF3/IGFBP1/ATF4/EXOSC1/ASNS/HSPA5/ATF6
REACTOME_CDK_MEDIATED_PHOSPHORYLATION_AND_REMOVAL_OF_CDC6	45	-0.583478	-1.92172	0.00205761	0.0367555	0.0310141	5922	tags=58%, list=18%, signal=48%	PSMC5/PSMA3/PSMC1/PSMC6/PSMD6/PSMB1/PSMB4/CDK2/RPS27A/PSMB7/PSMC2/PSMD7/PSMD12/PSMD1/PSMA1/PSMA6/PSMA5/PSMD11/PSMA2/PSMD5/PSMB2/PSMD4/PSMB3/PSMD10/CDC6
KEGG_OXIDATIVE_PHOSPHORYLATION	102	-0.516306	-1.91829	0.0114943	0.102495	0.0864848	2833	tags=38%, list=8%, signal=35%	LHPP/UQCR10/UQCRC2/ATP6V0B/NDUFS1/ATP6V0A1/ATP6V1A/NDUFAB1/NDUFC1/NDUFS5/CYC1/NDUFC2/NDUFA9/ATP6V1F/COX6A1/NDUFS4/NDUFB6/COX15/COX7A2/NDUFB2/PPA2/SDHC/ATP6AP1/NDUFB5/COX6C/ATP6V0E1/NDUFB1/PPA1/COX7C/NDUFB3/UQCRQ/UQCRH/UQCRB/NDUFA1/NDUFB4/ATP6V1G1/COX17/COX11
PID_BARD1_PATHWAY	28	-0.634278	-1.91156	0.00107991	0.0232245	0.0195967	5659	tags=64%, list=17%, signal=53%	RAD50/FANCL/EWSR1/BARD1/CDK2/FANCF/FANCC/FANCD2/PRKDC/CSTF1/FANCG/UBE2D3/NPM1/BRCA1/TP53/XRCC5/TOPBP1
REACTOME_CALNEXIN_CALRETICULIN_CYCLE	11	-0.813248	-1.9111	0.00304723	0.0457764	0.0386259	3672	tags=64%, list=11%, signal=57%	MAN1B1/CALR/EDEM3/PDIA3/UGGT1/CANX
GO_ELECTRON_TRANSPORT_CHAIN	92	-0.517021	-1.9105	0.00833333	0.0840074	0.0708849	4327	tags=46%, list=13%, signal=40%	COX7A2L/MECP2/COX7B/NDUFB11/NDUFB9/CYCS/NDUFA6/NDUFA4/NDUFA8/UQCR10/UQCRC2/COQ9/NDUFS1/PMPCB/NDUFAB1/CYB561/POLG2/NDUFC1/NDUFS5/CYC1/ETFB/NDUFC2/NDUFA12/NDUFA9/SCO2/COX6A1/NDUFS4/NDUFB6/COX15/NDUFB2/SDHC/NDUFB5/NDUFAF2/COX6C/NDUFB1/COX7C/NDUFB3/UQCRQ/UQCRH/UQCRB/NDUFA1/NDUFB4
GO_MATURATION_OF_SSU_RRNA_FROM_TRICISTRONIC_RRNA_TRANSCRIPT_SSU_RRNA_5_8S_RRNA_LSU_RRNA_	32	-0.620884	-1.90472	0.00127714	0.0262316	0.0221341	2087	tags=27%, list=6%, signal=26%	RCL1/WDR3/RPS24/DCAF13/RPS8/UTP23/UTP6/UTP18
GO_IRE1_MEDIATED_UNFOLDED_PROTEIN_RESPONSE	54	-0.565638	-1.90438	0.00282486	0.0435771	0.0367701	2407	tags=39%, list=7%, signal=36%	TLN1/WIPI1/HDGF/SHC1/XBP1/KDELR3/HSPA5/LMNA/PDIA6/SERP1/SEC61A1/SEC61B/SSR1/HYOU1/WFS1/DNAJC3/DNAJB9/SEC31A/SRPRB/SEC61G
GO_LUNG_EPITHELIUM_DEVELOPMENT	34	-0.611136	-1.89779	0.00138889	0.0277253	0.0233944	2522	tags=32%, list=8%, signal=30%	SAV1/SHH/GATA6/BMP4/AIMP2/LTA4H/SOX9/GPSM2/THRA/AGR2
GO_ER_ASSOCIATED_UBIQUITIN_DEPENDENT_PROTEIN_CATABOLIC_PROCESS	56	-0.557177	-1.88618	0.00294985	0.0451761	0.0381194	5922	tags=66%, list=18%, signal=54%	ERLIN1/FBXO2/PSMC1/PSMC6/DNAJB2/TMEM129/UBQLN2/UBE2J1/VCP/DERL2/SDF2L1/YOD1/AMFR/RNF185/PSMC2/OS9/MAN1B1/TOR1A/TMEM67/RNF103/UBQLN1/DNAJC10/EDEM3/DERL1/HSPA5/FAF2/ERLIN2/HSP90B1/ERLEC1/SEC61B/JKAMP/SEL1L/WFS1/DNAJB9/STT3B/CCDC47
GO_ERROR_PRONE_TRANSLESION_SYNTHESIS	19	-0.692519	-1.88428	0.00370096	0.052175	0.044025	3949	tags=42%, list=12%, signal=37%	UBB/POLK/RFC4/RFC3/RPA2/RFC1/RPA3
GO_ERROR_FREE_TRANSLESION_SYNTHESIS	17	-0.708178	-1.8807	0.0047619	0.06059	0.0511255	4744	tags=47%, list=14%, signal=40%	RPS27A/UBB/RFC4/RFC3/RPA2/RFC1/RPA3
HALLMARK_UNFOLDED_PROTEIN_RESPONSE	109	-0.508239	-1.87499	0.016129	0.126359	0.106621	3812	tags=42%, list=11%, signal=38%	NFYA/TTC37/EIF4E/SDAD1/FKBP14/HERPUD1/CALR/XPOT/GOSR2/HSPA9/WIPI1/DDIT4/NPM1/RPS14/ATF3/IGFBP1/ATF4/PAIP1/YWHAZ/EXOSC1/SHC1/XBP1/KDELR3/ASNS/CKS1B/SEC11A/HSPA5/HSP90B1/PDIA6/SERP1/SSR1/SPCS1/EEF2/SPCS3/KIF5B/HYOU1/TARS/ATF6/IARS/WFS1/CNOT4/DNAJC3/DNAJB9/SEC31A/SRPRB
REACTOME_AUTODEGRADATION_OF_CDH1_BY_CDH1_APC_C	55	-0.553348	-1.8683	0.00291545	0.0447853	0.0377896	5922	tags=56%, list=18%, signal=46%	PSMA3/PSMC1/PSMC6/PSMD6/PSMB1/PSMB4/ANAPC10/ANAPC7/UBE2E1/RPS27A/UBE2C/PSMB7/ANAPC5/PSMC2/PSMD7/PSMD12/ANAPC11/PSMD1/PSMA1/PSMA6/PSMA5/CDC23/PSMD11/PSMA2/PSMD5/PSMB2/PSMD4/CDC26/PSMB3/PSMD10
BIOCARTA_CDC42RAC_PATHWAY	16	-0.715078	-1.86744	0.00711514	0.0761951	0.064293	5519	tags=75%, list=16%, signal=63%	ARPC5/ARPC3/ARPC2/WASL/RAC1/ARPC1A/CDC42/ARPC4/RHOA/PIK3CA/PAK1
GO_PROTEIN_EXIT_FROM_ENDOPLASMIC_RETICULUM	18	-0.695276	-1.86438	0.00492611	0.0611194	0.0515722	6211	tags=83%, list=19%, signal=68%	TMED9/HM13/TMEM129/VCP/DERL2/HERPUD1/DERL1/RHBDD1/LMAN1/FAF2/SURF4/HSP90B1/SEC61B/SEL1L
REACTOME_TCA_CYCLE_AND_RESPIRATORY_ELECTRON_TRANSPORT	105	-0.506483	-1.86311	0.0149254	0.12144	0.102471	4463	tags=43%, list=13%, signal=37%	SDHB/COX7A2L/SLC16A3/COX7B/LDHB/NDUFB9/CYCS/ACO2/NDUFA6/LDHA/NDUFA4/PDHA1/SLC16A1/NDUFA8/UQCRC2/NDUFS1/NDUFAB1/NDUFC1/NDUFS5/CYC1/ETFB/L2HGDH/NDUFC2/NDUFA12/NDUFA9/SUCLG2/COX6A1/IDH1/NDUFS4/NDUFB6/NDUFB2/SDHC/NDUFB5/COX6C/NDUFB1/COX7C/NDUFB3/UQCRQ/UQCRH/UQCRB/NDUFA1/NDUFB4/PDK3/PDP1
GO_PROTEIN_REFOLDING	20	-0.674275	-1.86113	0.00384025	0.0529143	0.0446488	3250	tags=45%, list=10%, signal=41%	B2M/HSPA1A/PTGES3/ST13/HSPA8/DNAJC7/BAG1/HSPA2
REACTOME_CELL_CYCLE_CHECKPOINTS	110	-0.503633	-1.85669	0.0166667	0.129462	0.109239	4170	tags=50%, list=12%, signal=44%	ORC4/CDKN1A/PSMC5/PSMA3/PSMC1/RPA1/CHEK1/PSMC6/PSMD6/CCNB1/PSMB1/PSMB4/CDC25A/ANAPC10/CDK2/ANAPC7/WEE1/UBE2E1/RPS27A/UBE2C/PSMB7/ANAPC5/PSMC2/MCM4/BUB3/DBF4/PSMD7/PSMD12/ANAPC11/PSMD1/PSMA1/PSMA6/CCNB2/CDK1/PSMA5/MCM3/CDC23/RFC4/PSMD11/MAD2L1/TP53/RFC3/PSMA2/PSMD5/PSMB2/ORC5/PSMD4/RPA2/CDC26/PSMB3/ORC3/PSMD10/RPA3/CDC6
GO_PROTEIN_AUTOUBIQUITINATION	48	-0.558438	-1.85531	0.002331	0.0393789	0.0332277	4772	tags=52%, list=14%, signal=45%	AMFR/RAD18/RNF181/UBE2T/RNF133/RNF185/RNF187/UHRF2/UBE2B/RNF220/RNF4/UBE2A/RNF13/UBE2D3/UBE3A/BRCA1/TRAF6/RNF11/BFAR/TRIM37/RNF141/UBE2D2/TRIM68/CNOT4
REACTOME_SCF_BETA_TRCP_MEDIATED_DEGRADATION_OF_EMI1	48	-0.558357	-1.85504	0.002331	0.0393789	0.0332277	6112	tags=58%, list=18%, signal=48%	PSMC5/PSMA3/PSMC1/CUL1/PSMC6/PSMD6/PSMB1/PSMB4/FBXO5/RPS27A/PSMB7/PSMC2/PSMD7/PSMD12/PSMD1/PSMA1/PSMA6/BTRC/PSMA5/PSMD11/SKP1/PSMA2/PSMD5/PSMB2/PSMD4/PSMB3/PSMD10
GO_STEROL_BIOSYNTHETIC_PROCESS	41	-0.568466	-1.85199	0.0017331	0.0323277	0.0272779	3499	tags=49%, list=10%, signal=44%	GGPS1/PRKAA1/NSDHL/HMGCS2/CNBP/ACLY/MVK/EBP/HMGCS1/PRKAA2/CYP51A1/HMGCR/IDI1/MSMO1/FDPS/FDFT1/INSIG1/SQLE/HSD17B7
REACTOME_BIOSYNTHESIS_OF_THE_N_GLYCAN_PRECURSOR_DOLICHOL_LIPID_LINKED_OLIGOSACCHARIDE_LLO_AND_TRANSFER_TO_A_NASCENT_PROTEIN	28	-0.611809	-1.84384	0.00215983	0.0374826	0.0316276	3026	tags=43%, list=9%, signal=39%	ALG10B/ALG10/RFT1/DOLPP1/PGM3/ALG8/ALG14/GNPNAT1/DPM3/ALG13/ALG2
GO_RETROGRADE_PROTEIN_TRANSPORT_ER_TO_CYTOSOL	14	-0.731945	-1.84341	0.00755814	0.0791008	0.0667448	6211	tags=86%, list=19%, signal=70%	HM13/TMEM129/VCP/DERL2/HERPUD1/DERL1/RHBDD1/FAF2/HSP90B1/SEC61B/SEL1L
REACTOME_APC_C_CDH1_MEDIATED_DEGRADATION_OF_CDC20_AND_OTHER_APC_C_CDH1_TARGETED_PROTEINS_IN_LATE_MITOSIS_EARLY_G1	63	-0.532112	-1.84332	0.00369004	0.0521551	0.0440081	5922	tags=52%, list=18%, signal=43%	PSMA3/PSMC1/PSMC6/PSMD6/PLK1/PSMB1/PSMB4/ANAPC10/ANAPC7/UBE2E1/RPS27A/UBE2C/PSMB7/ANAPC5/PSMC2/PSMD7/PSMD12/ANAPC11/PSMD1/PSMA1/PSMA6/PSMA5/PTTG1/CDC23/PSMD11/PSMA2/PSMD5/PSMB2/PSMD4/CDC26/PSMB3/PSMD10
GO_PROTEIN_HYDROXYLATION	15	-0.71601	-1.83675	0.00861538	0.0860597	0.0726167	4145	tags=73%, list=12%, signal=64%	PLOD1/OGFOD1/PDIA2/PAH/CRTAP/EGLN3/P4HA1/P4HA2/ASPH/P4HB
GO_CENTROMERE_COMPLEX_ASSEMBLY	42	-0.561925	-1.83334	0.00175747	0.032451	0.027382	3878	tags=43%, list=12%, signal=38%	HIST1H4B/CENPV/CENPK/RBBP4/HIST1H4D/CENPH/MIS18BP1/CENPQ/NPM1/HIST1H4J/HIST1H4E/HIST1H4F/MIS12/CENPI/RBBP7/HIST1H4C/SMARCA5
REACTOME_SIGNALING_BY_BMP	22	-0.6407	-1.82699	0.00660611	0.0734846	0.0620059	3456	tags=45%, list=10%, signal=41%	BMPR2/SMURF1/SMAD1/UBE2D3/BMPR1B/SMAD7/SMAD6/SMAD5/SMURF2
REACTOME_ACTIVATION_OF_CHAPERONE_GENES_BY_ATF6_ALPHA	10	-0.799764	-1.8265	0.00481	0.0606409	0.0511685	4545	tags=90%, list=14%, signal=78%	NFYB/NFYA/CALR/ATF4/XBP1/HSPA5/HSP90B1/ATF6
REACTOME_DESTABILIZATION_OF_MRNA_BY_AUF1_HNRNP_D0	49	-0.546785	-1.81997	0.00239808	0.0400209	0.0337694	3949	tags=55%, list=12%, signal=49%	PSMC5/PSMA3/PSMC1/PSMC6/PSMD6/PSMB1/PSMB4/RPS27A/PSMB7/PSMC2/PSMD7/PSMD12/HNRNPD/PSMD1/PSMA1/PSMA6/PABPC1/PSMA5/PSMD11/PSMA2/PSMD5/PSMB2/PSMD4/HSPA8/PSMB3/PSMD10
GO_PROTEIN_EXPORT_FROM_NUCLEUS	29	-0.604942	-1.81989	0.00233372	0.0393789	0.0332277	4199	tags=59%, list=13%, signal=51%	TPR/XPO1/STYX/DUSP16/CCHCR1/STRADA/XPO7/NUTF2/CALR/SMURF1/XPO4/AHCYL1/HSPA9/NUP88/RANBP17/GSK3B
REACTOME_UNFOLDED_PROTEIN_RESPONSE	76	-0.508291	-1.81342	0.00510204	0.0623001	0.0525685	4696	tags=51%, list=14%, signal=44%	EIF2AK3/DDIT3/NFYB/EXOSC8/EIF2S1/DNAJB11/NFYA/MBTPS2/FKBP14/DIS3/HERPUD1/CALR/GOSR2/EXOSC3/TLN1/WIPI1/ATF3/IGFBP1/HDGF/ATF4/EXOSC1/SHC1/XBP1/KDELR3/ASNS/HSPA5/HSP90B1/LMNA/PDIA6/SERP1/SSR1/HYOU1/ATF6/WFS1/DNAJC3/DNAJB9/SEC31A/SRPRB
REACTOME_ACTIVATION_OF_GENES_BY_ATF4	24	-0.617185	-1.80706	0.0043592	0.057466	0.0484895	5925	tags=71%, list=18%, signal=58%	EXOSC9/DCP2/EXOSC6/DDIT3/NFYB/EXOSC8/NFYA/DIS3/HERPUD1/EXOSC3/ATF3/IGFBP1/ATF4/EXOSC1/ASNS/ATF6
KEGG_AMINOACYL_TRNA_BIOSYNTHESIS	41	-0.554545	-1.80664	0.0017331	0.0323277	0.0272779	4190	tags=44%, list=13%, signal=38%	HARS2/IARS2/TARS2/NARS2/EPRS/EARS2/DARS2/SARS/PARS2/FARSB/LARS/GARS/RARS2/WARS2/TARS/IARS/RARS
KEGG_TERPENOID_BACKBONE_BIOSYNTHESIS	15	-0.704049	-1.80607	0.0104615	0.096099	0.0810878	3439	tags=60%, list=10%, signal=54%	ACAT2/HMGCS2/MVK/HMGCS1/HMGCR/IDI1/FDPS/PDSS2
REACTOME_M_G1_TRANSITION	77	-0.504709	-1.7982	0.00526316	0.0631579	0.0532923	3949	tags=36%, list=12%, signal=32%	PSMB7/PSMC2/MCM4/DBF4/GMNN/PSMD7/PSMD12/PSMD1/PSMA1/PSMA6/PSMA5/POLA1/MCM3/PSMD11/E2F3/PSMA2/PRIM2/PSMD5/PSMB2/ORC5/PSMD4/RPA2/PSMB3/ORC3/PSMD10/RPA3/CDC6
GO_RIBOSOMAL_SMALL_SUBUNIT_ASSEMBLY	17	-0.674923	-1.79239	0.0115646	0.102586	0.0865619	3711	tags=65%, list=11%, signal=58%	MRPS11/RPSA/RPS27L/MRPS7/ERAL1/RPS10/RPS14/RPS17/RPS27/RPL38
GO_TRANSLATIONAL_ELONGATION	108	-0.487208	-1.79151	0.016129	0.126359	0.106621	4697	tags=47%, list=14%, signal=41%	MRPL37/EEF1G/MRPL47/MRPL32/MRPL20/MRPL43/MRPL10/DAP3/SECISBP2/MRPS23/MRPL45/MRPS14/MRPS22/MRPS18C/MRPL14/TSFM/EEF1D/MRPL54/MRPL9/MRPS36/MRPS28/MRPL52/MRPL51/MRPS7/MRPS18A/MRPL33/MRPL30/MRPL1/MRPL18/CHCHD1/MRPL53/MRPL48/EEF1A1/MRPL17/MRPS24/MRPL13/MRPS15/EEF1B2/HBS1L/MRPL19/EEF1A2/MRPL50/MRPL42/MRPL24/EEF2/MRPL27/MRPS35/MRPS33/MRPS10/MRPS27
GO_ANAPHASE_PROMOTING_COMPLEX_DEPENDENT_CATABOLIC_PROCESS	74	-0.506374	-1.79105	0.00485437	0.0606409	0.0511685	5922	tags=53%, list=18%, signal=43%	PSMA3/PSMC1/PSMC6/PSMD6/CCNB1/PLK1/PSMB1/PSMB4/ANAPC10/ANAPC7/UBE2E1/RPS27A/UBE2C/PSMB7/ANAPC5/PSMC2/UBB/BUB3/PSMD7/PSMD12/ANAPC11/PSMD1/PSMA1/PSMA6/CDK1/PSMA5/PTTG1/CDC23/PSMD11/MAD2L1/PSMA2/PSMD5/PSMB2/ANAPC16/PSMD4/CDC26/PSMB3/PSMD10
GO_ERAD_PATHWAY	68	-0.505443	-1.78496	0.00423729	0.0564581	0.0476391	5922	tags=62%, list=18%, signal=51%	ERLIN1/HM13/FBXO2/PSMC1/PSMC6/DNAJB2/TMEM129/UBQLN2/UBE2J1/VCP/DERL2/SDF2L1/YOD1/AMFR/RNF185/PSMC2/OS9/HERPUD1/MAN1B1/TOR1A/TMEM67/MARCH6/RNF103/UBQLN1/RNF139/DNAJC10/EDEM3/DERL1/RHBDD1/HSPA5/FAF2/ERLIN2/HSP90B1/ERLEC1/SEC61B/JKAMP/SEL1L/WFS1/DNAJB9/STT3B/CCDC47
REACTOME_N_GLYCAN_TRIMMING_IN_THE_ER_AND_CALNEXIN_CALRETICULIN_CYCLE	13	-0.728475	-1.78368	0.0111919	0.100617	0.0849004	3672	tags=62%, list=11%, signal=55%	MAN1B1/CALR/EDEM3/PDIA3/MLEC/UGGT1/CANX
REACTOME_CDT1_ASSOCIATION_WITH_THE_CDC6_ORC_ORIGIN_COMPLEX	53	-0.528812	-1.78056	0.00268817	0.0427302	0.0360555	3949	tags=38%, list=12%, signal=33%	PSMB7/PSMC2/GMNN/PSMD7/PSMD12/PSMD1/PSMA1/PSMA6/PSMA5/PSMD11/PSMA2/PSMD5/PSMB2/ORC5/PSMD4/PSMB3/ORC3/PSMD10/CDC6
GO_MITOCHONDRIAL_ELECTRON_TRANSPORT_CYTOCHROME_C_TO_OXYGEN	16	-0.681785	-1.7805	0.0142303	0.117	0.0987237	4983	tags=56%, list=15%, signal=48%	COX7A2L/COX7B/CYCS/NDUFA4/COX6A1/COX15/COX6C/COX7C
GO_PERK_MEDIATED_UNFOLDED_PROTEIN_RESPONSE	11	-0.755813	-1.77613	0.0111732	0.100614	0.0848973	4622	tags=82%, list=14%, signal=71%	DDIT3/EIF2S1/HERPUD1/ATF3/IGFBP1/ATF4/ASNS/HSPA5
GO_CYTOCHROME_COMPLEX_ASSEMBLY	15	-0.691069	-1.77277	0.0110769	0.100076	0.0844432	2821	tags=50%, list=8%, signal=46%	SURF1/SCO2/COX15/TTC19/UQCRB/COX18/COX11
REACTOME_PACKAGING_OF_TELOMERE_ENDS	47	-0.531179	-1.75661	0.00227273	0.0389489	0.0328648	5842	tags=55%, list=17%, signal=46%	POT1/HIST1H2BD/HIST1H2BG/HIST4H4/HIST1H2BJ/HIST1H2BE/HIST1H2AB/HIST1H2BL/HIST1H4L/HIST2H2AA4/HIST1H4B/HIST1H2AJ/ACD/HIST1H2AD/HIST1H2AE/HIST1H2BO/HIST1H4D/TERF2IP/HIST1H4J/HIST1H4E/H2AFZ/HIST1H4F/HIST1H2BC/HIST2H2AC/HIST1H4C
GO_NUCLEOBASE_CONTAINING_SMALL_MOLECULE_INTERCONVERSION	21	-0.626226	-1.75262	0.00877193	0.086463	0.072957	1994	tags=38%, list=6%, signal=36%	NME1/CTPS2/TXN/CMPK1/GLRX/RRM1/NME2
GO_POSITIVE_REGULATION_OF_LIGASE_ACTIVITY	107	-0.474638	-1.74845	0.0151515	0.122193	0.103105	6112	tags=56%, list=18%, signal=46%	NHEJ1/UBE2N/PSMC5/PSMA3/PSMC1/CUL1/UBE2L3/PSMC6/PSMD6/PINK1/CCNB1/PLK1/PSMB1/MAGEC2/XRCC4/MASTL/DCUN1D5/PSMB4/ANAPC10/RAB1A/ANAPC7/FBXO5/UBE2E1/RPS27A/UBE2C/PSMB7/ANAPC5/PSMC2/UBB/BUB3/PSMD7/PSMD12/DCUN1D1/ANAPC11/PSMD1/BMI1/PSMA1/TOPORS/PSMA6/BTRC/DCUN1D4/CDK1/PSMA5/GOLGA2/CDC23/PSMD11/MAD2L1/SKP1/MID1IP1/PSMA2/PSMD5/PSMB2/ANAPC16/PSMD4/CDC14B/CDC26/ARRDC3/PSMB3/PSMD10
REACTOME_APC_CDC20_MEDIATED_DEGRADATION_OF_NEK2A	22	-0.612604	-1.74687	0.00825764	0.0837751	0.0706889	4632	tags=55%, list=14%, signal=47%	NEK2/ANAPC7/UBE2E1/RPS27A/UBE2C/ANAPC5/BUB3/ANAPC11/CDC23/MAD2L1/CDC26
GO_REGULATION_OF_TELOMERASE_RNA_LOCALIZATION_TO_CAJAL_BODY	15	-0.676191	-1.73461	0.0141538	0.116721	0.0984888	5507	tags=80%, list=16%, signal=67%	NHP2/CCT7/CCT8/CCT6A/NOP10/CCT3/CCT2/TCP1/CCT5/CCT4/SHQ1
GO_REGULATION_OF_CENTRIOLE_REPLICATION	13	-0.708125	-1.73385	0.0167879	0.130219	0.109878	3838	tags=54%, list=11%, signal=48%	PLK4/NPM1/BRCA1/SPICE1/TRIM37/CDK5RAP2
GO_CELLULAR_RESPONSE_TO_OXYGEN_RADICAL	14	-0.688418	-1.73379	0.0174419	0.133574	0.112709	3182	tags=40%, list=10%, signal=36%	GLRX2/NQO1/PRDX1/MT3/SOD3
REACTOME_ASSEMBLY_OF_THE_PRE_REPLICATIVE_COMPLEX	62	-0.49993	-1.7286	0.00364964	0.0518513	0.0437518	3949	tags=37%, list=12%, signal=33%	PSMB7/PSMC2/MCM4/GMNN/PSMD7/PSMD12/PSMD1/PSMA1/PSMA6/PSMA5/MCM3/PSMD11/E2F3/PSMA2/PSMD5/PSMB2/ORC5/PSMD4/PSMB3/ORC3/PSMD10/CDC6
PID_FANCONI_PATHWAY	43	-0.530172	-1.72789	0.00373832	0.0522629	0.0440992	4235	tags=63%, list=13%, signal=55%	BRCA2/RMI1/RPA1/CHEK1/RAD50/FANCL/WDR48/FBXW11/UBE2T/XRCC3/FANCF/FANCC/FANCD2/FANCG/BLM/BRIP1/USP1/FANCB/RFC4/BRCA1/RFC3/RPA2/FAN1/PALB2/TOPBP1/HES1
GO_PROTEIN_K11_LINKED_UBIQUITINATION	26	-0.584399	-1.7273	0.00884956	0.0868175	0.0732561	4632	tags=62%, list=14%, signal=53%	UBE2W/UBE2T/UBE2E3/ANAPC7/UBE2C/ANAPC5/UBE2B/RNF4/ANAPC11/UBE2A/UBE2D3/CDC23/CDC26/ANAPC13/UBE2H
GO_UBIQUINONE_METABOLIC_PROCESS	12	-0.714498	-1.72522	0.0183438	0.137616	0.11612	4370	tags=58%, list=13%, signal=51%	COQ4/COQ2/COQ9/NDUFA9/HMGCR/PDSS2
REACTOME_G1_S_TRANSITION	106	-0.468393	-1.7233	0.0151515	0.122193	0.103105	4104	tags=49%, list=12%, signal=43%	ORC4/CDKN1A/PSMC5/PSMA3/PSMC1/RPA1/CUL1/PRIM1/PSMC6/PSMD6/POLA2/CCNB1/PSMB1/PSMB4/CDC25A/CDK2/WEE1/FBXO5/RPS27A/PSMB7/PPP2CA/PSMC2/MCM4/DBF4/PSMD7/PSMD12/PSMD1/CCNA2/PSMA1/RB1/PSMA6/CDK1/PSMA5/POLA1/MCM3/PSMD11/SKP1/PSMA2/CKS1B/PRIM2/PSMD5/PSMB2/ORC5/PSMD4/RPA2/DHFR/PSMB3/ORC3/PSMD10/RPA3/CDC6
REACTOME_ACTIVATION_OF_CHAPERONES_BY_ATF6_ALPHA	12	-0.713258	-1.72222	0.0183438	0.137616	0.11612	4545	tags=83%, list=14%, signal=72%	NFYB/NFYA/MBTPS2/CALR/ATF4/XBP1/HSPA5/HSP90B1/ATF6
REACTOME_P53_DEPENDENT_G1_DNA_DAMAGE_RESPONSE	52	-0.510633	-1.71983	0.00261097	0.0419898	0.0354308	6112	tags=52%, list=18%, signal=43%	CDKN1A/PSMC5/PSMA3/PSMC1/PSMC6/PSMD6/PSMB1/PSMB4/CDK2/RPS27A/PSMB7/PSMC2/PSMD7/PSMD12/PSMD1/PSMA1/PSMA6/PSMA5/PSMD11/TP53/PSMA2/PSMD5/PSMB2/PSMD4/PSMB3/PSMD10
PID_PS1_PATHWAY	46	-0.518401	-1.71883	0.00211864	0.0371203	0.0313219	3766	tags=41%, list=11%, signal=37%	PPP2R5D/PSEN1/KREMEN2/NLK/ADAM10/FOS/HNF1A/FZD1/NCSTN/MAP3K7/LRP6/AES/NEDD4/APH1A/TLE1/CREBBP/NKD1/GSK3B
GO_REGULATION_OF_CELL_PROLIFERATION_INVOLVED_IN_HEART_MORPHOGENESIS	15	-0.668687	-1.71536	0.016	0.126069	0.106376	1966	tags=60%, list=6%, signal=57%	EYA1/SMAD4/TBX5/NACA/BMP4/SOX9/GNG5/HES1
REACTOME_AUTODEGRADATION_OF_THE_E3_UBIQUITIN_LIGASE_COP1	46	-0.517299	-1.71518	0.00211864	0.0371203	0.0313219	3949	tags=54%, list=12%, signal=48%	PSMC5/PSMA3/PSMC1/PSMC6/PSMD6/PSMB1/PSMB4/RPS27A/PSMB7/PSMC2/PSMD7/PSMD12/PSMD1/PSMA1/PSMA6/PSMA5/PSMD11/TP53/PSMA2/PSMD5/PSMB2/PSMD4/PSMB3/PSMD10
GO_RIBOSOMAL_LARGE_SUBUNIT_ASSEMBLY	23	-0.590885	-1.71131	0.00934579	0.0897589	0.0757381	4831	tags=74%, list=14%, signal=63%	MRTO4/RPL3/MRPL20/BRIX1/FASTKD2/RPL12/RPL11/RPL6/RPF1/RSL24D1/RPL10/RPL23A/RPL24/RPF2/RPL5/RPL38
GO_RETROGRADE_VESICLE_MEDIATED_TRANSPORT_GOLGI_TO_ER	76	-0.478384	-1.70672	0.00510204	0.0623001	0.0525685	3408	tags=39%, list=10%, signal=36%	ARF3/ARF5/KIF2C/SEC22B/KIF11/RACGAP1/ARFGAP3/KIF22/COPB2/ARCN1/KDELR3/TMED3/ERGIC2/STX18/SURF4/TMED10/COPB1/TMED7/KIF2A/LMAN2/COPZ1/KDELR2/COPG2/NBAS/ATP9B/COPA/TMED2/ARF4/TAPBP
REACTOME_PREFOLDIN_MEDIATED_TRANSFER_OF_SUBSTRATE_TO_CCT_TRIC	27	-0.569548	-1.70566	0.00609756	0.0696646	0.0587826	5186	tags=56%, list=15%, signal=47%	CCT8/CCT6A/TUBA4A/CCT3/PFDN1/CCT2/TCP1/PFDN4/CCT5/CCT4/TUBB4B/PFDN6/PFDN5/VBP1
KEGG_SPLICEOSOME	123	-0.455285	-1.70557	0.025	0.166586	0.140564	4691	tags=41%, list=14%, signal=36%	SNRPD2/CDC40/SNRPE/PLRG1/WBP11/SF3B4/EIF4A3/SF3B5/PRPF8/PUF60/SRSF9/PRPF6/TXNL4A/SRSF10/SF3B3/SNRPG/PPIL1/SNRNP27/SRSF1/LSM2/HSPA1A/U2SURP/SNRPD3/NCBP2/TCERG1/THOC3/RBM8A/DHX15/SYF2/RBM22/HNRNPC/PHF5A/CDC5L/HNRNPK/SF3A3/LSM5/SNRPC/AQR/LSM6/RBMX/BCAS2/BUD31/ISY1/SRSF8/HSPA8/LSM3/PRPF4/DHX8/PPIH/HSPA2
REACTOME_REGULATION_OF_MITOTIC_CELL_CYCLE	76	-0.477864	-1.70487	0.00510204	0.0623001	0.0525685	5922	tags=57%, list=18%, signal=47%	PSMA3/PSMC1/CUL1/PSMC6/PSMD6/CCNB1/PLK1/PSMB1/PSMB4/ANAPC10/CDK2/ANAPC7/FBXO5/UBE2E1/RPS27A/UBE2C/PSMB7/ANAPC5/PSMC2/BUB3/PSMD7/PSMD12/ANAPC11/PSMD1/CCNA2/PSMA1/PSMA6/BTRC/CDK1/PSMA5/PTTG1/CDC23/PSMD11/MAD2L1/SKP1/PSMA2/PSMD5/PSMB2/PSMD4/CDC26/PSMB3/PSMD10
REACTOME_SCFSKP2_MEDIATED_DEGRADATION_OF_P27_P21	52	-0.506092	-1.70453	0.00261097	0.0419898	0.0354308	6112	tags=58%, list=18%, signal=47%	CDKN1A/PSMC5/PSMA3/PSMC1/CUL1/PSMC6/PSMD6/PSMB1/PSMB4/CDK2/RPS27A/PSMB7/PSMC2/PSMD7/PSMD12/PSMD1/CCNA2/PSMA1/PSMA6/PSMA5/PSMD11/SKP1/PSMA2/CKS1B/PSMD5/PSMB2/PSMD4/PSMB3/PSMD10
BIOCARTA_HIF_PATHWAY	15	-0.663653	-1.70244	0.0172308	0.132425	0.11174	4672	tags=53%, list=14%, signal=46%	CREB1/HSP90AA1/LDHA/EDN1/COPS5/ASPH/P4HB
GO_CELLULAR_RESPONSE_TO_TOPOLOGICALLY_INCORRECT_PROTEIN	113	-0.456917	-1.70027	0.0178571	0.13526	0.114132	4744	tags=46%, list=14%, signal=40%	SERP2/EIF2AK3/DERL2/SDF2L1/DDIT3/YOD1/AMFR/UBE2W/EIF2S1/AARS/DNAJB11/MBTPS2/FKBP14/CREB3L2/HERPUD1/CALR/GOSR2/CREB3L4/TOR1A/GFPT1/TLN1/WIPI1/ATF3/IGFBP1/EDEM3/HDGF/ATF4/DERL1/SHC1/RHBDD1/XBP1/KDELR3/ASNS/HSPA5/CREB3L1/HSP90B1/LMNA/PDIA6/SERP1/SEC61A1/SEC61B/SSR1/HYOU1/ATF6/CREB3/WFS1/DNAJC3/DNAJB9/SEC31A/SRPRB/SEC61G
REACTOME_ACTIVATION_OF_CHAPERONE_GENES_BY_XBP1S	44	-0.515695	-1.69438	0.00394477	0.0540828	0.0456348	2362	tags=41%, list=7%, signal=38%	GOSR2/TLN1/WIPI1/HDGF/SHC1/XBP1/KDELR3/LMNA/PDIA6/SERP1/SSR1/HYOU1/WFS1/DNAJC3/DNAJB9/SEC31A/SRPRB
REACTOME_P53_INDEPENDENT_G1_S_DNA_DAMAGE_CHECKPOINT	47	-0.511551	-1.6917	0.00227273	0.0389489	0.0328648	6112	tags=55%, list=18%, signal=45%	PSMC5/PSMA3/PSMC1/CHEK1/PSMC6/PSMD6/PSMB1/PSMB4/CDC25A/RPS27A/PSMB7/PSMC2/PSMD7/PSMD12/PSMD1/PSMA1/PSMA6/PSMA5/PSMD11/PSMA2/PSMD5/PSMB2/PSMD4/PSMB3/PSMD10
GO_GPI_ANCHOR_METABOLIC_PROCESS	32	-0.551377	-1.69149	0.00766284	0.0800438	0.0675405	4230	tags=41%, list=13%, signal=36%	PIGU/DPM1/PIGC/ALG5/PIGV/PIGX/PIGZ/DPM3/PIGM/PIGK/PGAP3/PIGA
GO_MITOCHONDRIAL_RESPIRATORY_CHAIN_COMPLEX_ASSEMBLY	63	-0.487746	-1.68963	0.00369004	0.0521551	0.0440081	4058	tags=43%, list=12%, signal=38%	NDUFB11/NDUFB9/NDUFA6/NDUFA8/UQCR10/TFAM/NDUFAF4/NDUFS1/NDUFAB1/NDUFC1/NDUFS5/TIMMDC1/NDUFC2/NDUFA12/NDUFA9/NDUFS4/NDUFB6/NDUFB2/NDUFB5/NDUFAF2/NDUFB1/NDUFB3/TTC19/UQCRB/NDUFA1/NDUFB4
GO_RIBONUCLEOPROTEIN_COMPLEX_DISASSEMBLY	11	-0.718036	-1.68736	0.0223464	0.156191	0.131793	2479	tags=64%, list=7%, signal=59%	EIF2D/MRRF/MCTS1/MTIF3/HBS1L/KIF5B
GO_DNA_REPLICATION_INDEPENDENT_NUCLEOSOME_ORGANIZATION	47	-0.509322	-1.68433	0.00227273	0.0389489	0.0328648	3878	tags=40%, list=12%, signal=36%	HIST1H4B/H3F3B/CENPK/ASF1A/RBBP4/HIST1H4D/CENPH/MIS18BP1/CENPQ/NPM1/HIST1H4J/HIST1H4E/HIST1H4F/CENPI/RBBP7/HIST1H4C/SMARCA5/ATRX
REACTOME_CYCLIN_E_ASSOCIATED_EVENTS_DURING_G1_S_TRANSITION_	61	-0.487236	-1.67527	0.00353357	0.0512648	0.0432569	6112	tags=54%, list=18%, signal=44%	CDKN1A/PSMC5/PSMA3/PSMC1/CUL1/PSMC6/PSMD6/PSMB1/PSMB4/CDC25A/CDK2/WEE1/RPS27A/PSMB7/PSMC2/PSMD7/PSMD12/PSMD1/CCNA2/PSMA1/RB1/PSMA6/PSMA5/PSMD11/SKP1/PSMA2/CKS1B/PSMD5/PSMB2/PSMD4/PSMB3/PSMD10
BIOCARTA_SALMONELLA_PATHWAY	13	-0.682499	-1.67111	0.0246223	0.164767	0.13903	5217	tags=69%, list=16%, signal=58%	ARPC5/ARPC3/ARPC2/WASL/RAC1/ARPC1A/CDC42/ARPC4
REACTOME_SYNTHESIS_OF_DNA	89	-0.454255	-1.66972	0.00826446	0.0837751	0.0706889	3949	tags=52%, list=12%, signal=46%	ORC4/CDKN1A/POLD3/PSMC5/PSMA3/PSMC1/RPA1/PRIM1/PSMC6/PSMD6/POLA2/PSMB1/PSMB4/POLD2/CDK2/DNA2/RPS27A/PSMB7/PSMC2/MCM4/PSMD7/PSMD12/PSMD1/CCNA2/PSMA1/RB1/PSMA6/PSMA5/POLA1/MCM3/RFC4/PSMD11/RFC3/PSMA2/PRIM2/PSMD5/PSMB2/ORC5/PSMD4/RPA2/PSMB3/ORC3/PSMD10/RPA3/CDC6
KEGG_STEROID_BIOSYNTHESIS	16	-0.637978	-1.66609	0.0239327	0.16196	0.136661	2776	tags=56%, list=8%, signal=52%	SOAT1/LIPA/EBP/CYP51A1/MSMO1/FDFT1/SQLE/HSD17B7
REACTOME_SIGNALING_BY_WNT	61	-0.483704	-1.66312	0.00353357	0.0512648	0.0432569	5922	tags=51%, list=18%, signal=42%	PPP2R5E/PSMA3/PSMC1/CUL1/PSMC6/PSMD6/PSMB1/PSMB4/RPS27A/PSMB7/CSNK1A1/PPP2CA/PPP2R5D/PSMC2/FRAT2/PSMD7/PSMD12/PSMD1/PSMA1/PSMA6/BTRC/PSMA5/PSMD11/SKP1/PSMA2/PSMD5/PSMB2/PSMD4/PSMB3/PSMD10
REACTOME_ORC1_REMOVAL_FROM_CHROMATIN	64	-0.477097	-1.66248	0.00374532	0.0522629	0.0440992	3949	tags=36%, list=12%, signal=32%	PSMB7/PSMC2/MCM4/PSMD7/PSMD12/PSMD1/CCNA2/PSMA1/RB1/PSMA6/PSMA5/MCM3/PSMD11/PSMA2/PSMD5/PSMB2/ORC5/PSMD4/PSMB3/ORC3/PSMD10/CDC6
REACTOME_TELOMERE_MAINTENANCE	74	-0.469896	-1.66203	0.00485437	0.0606409	0.0511685	5982	tags=54%, list=18%, signal=44%	HIST1H2BN/RPA1/POT1/PRIM1/HIST1H2BD/DKC1/HIST1H2BG/NHP2/POLA2/HIST4H4/HIST1H2BJ/HIST1H2BE/POLD2/DNA2/HIST1H2AB/HIST1H2BL/HIST1H4L/HIST2H2AA4/HIST1H4B/HIST1H2AJ/ACD/HIST1H2AD/HIST1H2AE/HIST1H2BO/HIST1H4D/TERF2IP/POLA1/HIST1H4J/HIST1H4E/H2AFZ/RFC4/HIST1H4F/HIST1H2BC/HIST2H2AC/RFC3/PRIM2/HIST1H4C/RPA2/RPA3
GO_PEPTIDYL_PROLINE_MODIFICATION	48	-0.499751	-1.66033	0.004662	0.0602982	0.0508793	4375	tags=44%, list=13%, signal=38%	PIN4/OGFOD1/TTC9/PDIA2/PPIL1/FKBP10/FKBP3/FKBP14/PPIL3/PPIC/FKBP11/CRTAP/EGLN3/FKBP2/P4HA1/PPIA/P4HA2/PPIB/P4HB/PPIH
GO_REGULATION_OF_INTRINSIC_APOPTOTIC_SIGNALING_PATHWAY_BY_P53_CLASS_MEDIATOR	20	-0.601197	-1.65942	0.0130568	0.110576	0.0933034	3813	tags=60%, list=11%, signal=53%	UBB/SIRT1/PTTG1IP/TRIAP1/TAF9B/RRN3/KDM1A/HNRNPK/CD44/MSX1/TAF9
KEGG_DNA_REPLICATION	36	-0.525108	-1.65808	0.00879765	0.086463	0.072957	2272	tags=31%, list=7%, signal=29%	MCM3/RFC4/RFC3/PRIM2/SSBP1/POLE4/RPA2/POLE3/RFC1/RPA3
REACTOME_S_PHASE	105	-0.447397	-1.64576	0.0149254	0.12144	0.102471	6112	tags=50%, list=18%, signal=41%	ORC4/CDKN1A/POLD3/PSMC5/PSMA3/PSMC1/RPA1/CUL1/PRIM1/PSMC6/PSMD6/POLA2/PSMB1/PSMB4/CDC25A/POLD2/CDK2/DNA2/WEE1/RPS27A/PSMB7/PSMC2/MCM4/PSMD7/PSMD12/PSMD1/CCNA2/PSMA1/RB1/PSMA6/CDK4/PSMA5/POLA1/MCM3/RFC4/PSMD11/SKP1/RFC3/PSMA2/CKS1B/PRIM2/PSMD5/PSMB2/ORC5/PSMD4/RPA2/PSMB3/ORC3/PSMD10/RPA3/CDC6
GO_MITOCHONDRIAL_ELECTRON_TRANSPORT_UBIQUINOL_TO_CYTOCHROME_C	13	-0.671515	-1.64421	0.0285395	0.181349	0.153021	4250	tags=69%, list=13%, signal=60%	CYCS/UQCR10/UQCRC2/PMPCB/CYC1/UQCRQ/UQCRH/UQCRB
GO_PEROXISOME_ORGANIZATION	33	-0.533955	-1.64221	0.0095498	0.0911579	0.0769185	5440	tags=55%, list=16%, signal=46%	ZFAND6/FIS1/PEX14/PIK3R4/PEX13/ACOX1/PEX11B/PEX19/PEX12/PEX10/PEX7/ABCD3/PEX6/SEC16B/MFF/SCP2/PEX2
REACTOME_INHIBITION_OF_THE_PROTEOLYTIC_ACTIVITY_OF_APC_C_REQUIRED_FOR_THE_ONSET_OF_ANAPHASE_BY_MITOTIC_SPINDLE_CHECKPOINT_COMPONENTS	18	-0.611476	-1.63967	0.0154821	0.123947	0.104586	4632	tags=56%, list=14%, signal=48%	ANAPC7/UBE2E1/UBE2C/ANAPC5/BUB3/ANAPC11/CDC23/MAD2L1/CDC26
GO_PEPTIDYL_PROLINE_HYDROXYLATION	10	-0.717285	-1.63813	0.032708	0.199523	0.168356	4145	tags=70%, list=12%, signal=61%	PDIA2/CRTAP/EGLN3/P4HA1/P4HA2/P4HB
REACTOME_MITOTIC_G1_G1_S_PHASES	131	-0.423168	-1.62773	0.0384615	0.216885	0.183006	4104	tags=50%, list=12%, signal=44%	ORC4/CDKN1A/PPP2R2A/HDAC1/PSMC5/PSMA3/PSMC1/RPA1/CUL1/PRIM1/PSMC6/RBL2/PSMD6/POLA2/CCNB1/PSMB1/CDKN2A/RBL1/PSMB4/CDC25A/LIN9/CDK2/WEE1/FBXO5/RPS27A/PSMB7/PPP2CA/PSMC2/MCM4/DBF4/PSMD7/PSMD12/PSMD1/CCNA2/PSMA1/RB1/PSMA6/LIN52/RBBP4/CDK4/CDK1/E2F5/PSMA5/POLA1/MCM3/CCND2/PSMD11/E2F3/SKP1/PSMA2/CKS1B/PRIM2/LIN54/PSMD5/PSMB2/ORC5/PSMD4/RPA2/DHFR/PSMB3/ORC3/PSMD10/RPA3/CDK6/CDC6
REACTOME_DESTABILIZATION_OF_MRNA_BY_TRISTETRAPROLIN_TTP	17	-0.611626	-1.62429	0.0231293	0.158948	0.13412	6707	tags=71%, list=20%, signal=56%	YWHAB/EXOSC4/EXOSC9/DCP1A/DCP2/EXOSC6/EXOSC8/DIS3/TNPO1/EXOSC3/EXOSC1
GO_MITOCHONDRIAL_FISSION	11	-0.690854	-1.62348	0.0350432	0.20642	0.174176	3264	tags=55%, list=10%, signal=49%	FIS1/OPA1/SLC25A46/MFF/MTFR1
GO_NUCLEOBASE_BIOSYNTHETIC_PROCESS	17	-0.609891	-1.61968	0.0231293	0.158948	0.13412	3065	tags=41%, list=9%, signal=37%	HPRT1/PRPS1/UMPS/CMPK1/PAICS/CPS1
GO_CHROMATIN_SILENCING	91	-0.438827	-1.61915	0.00847458	0.0849627	0.071691	4533	tags=36%, list=14%, signal=31%	HIST1H2AB/MECP2/HIST1H4L/HIST2H2AA4/HIST1H4B/UBE2B/HIST1H2AD/HIST1H2AE/SIRT1/H3F3B/HIST1H4D/DYDC2/H2AFJ/HIST1H2AH/TNRC18/HIST1H2AL/HIST1H4J/HIST1H3A/H2AFY/HIST1H4E/H2AFZ/HIST1H3B/H2AFV/HIST1H4F/HIST1H2AM/HIST2H2AC/RRP8/HIST2H2AB/HIST1H4C/SMARCA5/MSL3P1/MORF4L2
GO_NEGATIVE_REGULATION_OF_RESPONSE_TO_ENDOPLASMIC_RETICULUM_STRESS	34	-0.519635	-1.61365	0.00972222	0.0914523	0.0771669	4579	tags=65%, list=14%, signal=56%	YOD1/UBAC2/PPP1R15B/GRINA/OS9/HERPUD1/OPA1/NCK1/HSPA1A/XBP1/BFAR/SVIP/CREB3L1/ERLEC1/PARK7/HYOU1/CREB3/WFS1/DNAJC3/TMBIM6/TXNDC12
GO_DNA_DAMAGE_RESPONSE_DETECTION_OF_DNA_DAMAGE	36	-0.510117	-1.61075	0.00879765	0.086463	0.072957	4600	tags=50%, list=14%, signal=43%	RAD18/RPS27A/UBE2B/UBB/USP1/DTL/SOX4/CUL4B/RBX1/RFC4/RPS3/RFC3/RPA2/MRPS35/RFC1/RPA3/DNAJA1
GO_RRNA_CONTAINING_RIBONUCLEOPROTEIN_COMPLEX_EXPORT_FROM_NUCLEUS	11	-0.685233	-1.61027	0.0385983	0.217179	0.183254	6105	tags=64%, list=18%, signal=52%	RPS15/RPS28/RPSA/SDAD1/NMD3/NUP88
REACTOME_RORA_ACTIVATES_CIRCADIAN_EXPRESSION	23	-0.555101	-1.60767	0.0186916	0.139462	0.117677	466	tags=22%, list=1%, signal=21%	CREBBP/CLOCK/NR1D1/TBL1XR1
GO_INTESTINAL_EPITHELIAL_CELL_DIFFERENTIATION	16	-0.614831	-1.60564	0.0329884	0.200563	0.169234	2827	tags=44%, list=8%, signal=40%	SPDEF/SAV1/GATA6/YIPF6/C1GALT1/KLF5
GO_PROTEIN_LOCALIZATION_TO_LYSOSOME	18	-0.598622	-1.6052	0.0225194	0.156721	0.13224	2852	tags=50%, list=9%, signal=46%	SH3BP4/RAB7A/SCARB2/AP3M1/NEDD4/HSPA8/AP3B1/RNF128
REACTOME_MEIOTIC_RECOMBINATION	80	-0.447983	-1.60391	0.00578035	0.0668764	0.0564299	5842	tags=46%, list=17%, signal=38%	RPA1/RAD50/HIST1H2BD/HIST1H2BG/HIST4H4/HIST1H2BJ/HIST1H2BE/MLH1/CDK2/HIST1H2AB/HIST1H2BL/HIST1H4L/HIST2H2AA4/HIST1H4B/HIST1H2AJ/BLM/HIST1H2AD/HIST1H2AE/HIST1H2BO/H3F3B/HIST1H4D/CDK4/HIST1H4J/HIST1H3A/HIST1H4E/H2AFZ/HIST1H3B/BRCA1/HIST1H4F/HIST1H2BC/HIST2H2AC/MLH3/HIST1H4C/RPA2/RPA3/RAD51C
PID_BMP_PATHWAY	41	-0.492123	-1.60327	0.00693241	0.0758829	0.0640296	3640	tags=39%, list=11%, signal=35%	BAMBI/BMPR2/CTDSPL/SMURF1/MAP3K7/SMAD1/BMPR1B/SMAD7/BMP4/SMAD6/XIAP/SMAD5/GSK3B/SMAD9/SMURF2
GO_MITOCHONDRIAL_RESPIRATORY_CHAIN_COMPLEX_I_BIOGENESIS	51	-0.48104	-1.60307	0.00529101	0.0633534	0.0534573	4058	tags=45%, list=12%, signal=40%	NDUFB11/NDUFB9/NDUFA6/NDUFA8/NDUFAF4/NDUFS1/NDUFAB1/NDUFC1/NDUFS5/TIMMDC1/NDUFC2/NDUFA12/NDUFA9/NDUFS4/NDUFB6/NDUFB2/NDUFB5/NDUFAF2/NDUFB1/NDUFB3/NDUFA1/NDUFB4
BIOCARTA_PITX2_PATHWAY	15	-0.623943	-1.60058	0.0289231	0.182735	0.154191	2947	tags=60%, list=9%, signal=55%	CTNNB1/AXIN1/HDAC1/LEF1/FZD1/MED1/CREBBP/GSK3B
REACTOME_CIRCADIAN_REPRESSION_OF_EXPRESSION_BY_REV_ERBA	22	-0.561236	-1.60039	0.0198183	0.144719	0.122113	466	tags=23%, list=1%, signal=22%	CREBBP/CLOCK/NR1D1/TBL1XR1
GO_REGULATION_OF_SISTER_CHROMATID_COHESION	14	-0.635413	-1.6003	0.0348837	0.205701	0.17357	4996	tags=64%, list=15%, signal=55%	SFPQ/HDAC8/BUB1/RB1/H2AFY/SMC5/AXIN2/ATRX
GO_PEPTIDYL_ASPARAGINE_MODIFICATION	38	-0.501398	-1.60026	0.00969305	0.0914523	0.0771669	3026	tags=39%, list=9%, signal=36%	ST6GALNAC2/ST6GALNAC1/DDOST/LMAN1/MGAT2/STT3A/RPN2/MAGT1/DPM3/OSTC/DAD1/TUSC3/STT3B/RPN1
GO_REGULATION_OF_MICROVILLUS_ORGANIZATION	14	-0.63496	-1.59916	0.0348837	0.205701	0.17357	3780	tags=50%, list=11%, signal=44%	PLD1/FSCN1/PLS1/USH1C/RAP1GAP/KLF5
PID_PRL_SIGNALING_EVENTS_PATHWAY	23	-0.551641	-1.59765	0.0212404	0.151276	0.127646	5134	tags=57%, list=15%, signal=48%	PTP4A3/MAPK1/CDK2/RHOC/ATF5/RAC1/CCNA2/RABGGTB/TUBA1B/RHOA/ITGB1/PTP4A2
BIOCARTA_P27_PATHWAY	13	-0.651699	-1.59569	0.0386122	0.217179	0.183254	4451	tags=62%, list=13%, signal=53%	CDK2/UBE2M/RB1/NEDD8/RBX1/SKP1/CKS1B
BIOCARTA_WNT_PATHWAY	26	-0.539428	-1.59438	0.0117994	0.104032	0.0877817	4402	tags=42%, list=13%, signal=37%	SMAD4/CSNK1A1/PPP2CA/NLK/FZD1/BTRC/MAP3K7/TLE1/CREBBP/GSK3B
GO_NUCLEOSIDE_BISPHOSPHATE_BIOSYNTHETIC_PROCESS	17	-0.600217	-1.59399	0.0272109	0.176388	0.148835	2073	tags=35%, list=6%, signal=33%	PANK1/PANK3/PAPSS1/PPCS/SLC35B2
REACTOME_APC_C_CDC20_MEDIATED_DEGRADATION_OF_CYCLIN_B	20	-0.577466	-1.59392	0.0192012	0.141892	0.119727	5329	tags=55%, list=16%, signal=46%	ANAPC10/ANAPC7/UBE2E1/RPS27A/UBE2C/ANAPC5/ANAPC11/CDK1/CDC23/CDC26
GO_NEGATIVE_REGULATION_OF_MITOTIC_NUCLEAR_DIVISION	33	-0.517653	-1.59207	0.0109141	0.099423	0.0838926	2182	tags=30%, list=7%, signal=28%	BUB3/CSNK2A2/TTK/PTTG1/MAD2L1/ZNF207/BMP4/ATRX/TOM1L1
REACTOME_VITAMIN_B5_PANTOTHENATE_METABOLISM	11	-0.676831	-1.59053	0.0431691	0.231643	0.195459	2500	tags=64%, list=7%, signal=59%	AASDHPPT/COASY/PANK1/PANK3/FASN/PPCS
REACTOME_RNA_POL_I_PROMOTER_OPENING	58	-0.465312	-1.59044	0.00628931	0.0711146	0.0600061	5538	tags=43%, list=17%, signal=36%	HIST1H2BG/HIST4H4/HIST1H2BJ/HIST1H2BE/HIST1H2AB/HIST1H2BL/HIST1H4L/HIST2H2AA4/HIST1H4B/HIST1H2AJ/HIST1H2AD/HIST1H2AE/HIST1H2BO/H3F3B/HIST1H4D/HIST1H4J/HIST1H3A/HIST1H4E/H2AFZ/HIST1H3B/HIST1H4F/HIST1H2BC/HIST2H2AC/HIST1H4C
GO_NUCLEAR_TRANSCRIBED_MRNA_CATABOLIC_PROCESS_EXONUCLEOLYTIC	30	-0.524204	-1.5895	0.00955795	0.0911579	0.0769185	5925	tags=67%, list=18%, signal=55%	EXOSC4/CNOT6/EXOSC9/DCP1A/DCP2/LSM4/EXOSC6/LSM1/EXOSC8/CNOT8/DIS3/LSM2/EXOSC3/EXOSC1/LSM5/DDX6/LSM6/CNOT7/LSM3
GO_GLUTAMINE_METABOLIC_PROCESS	22	-0.557364	-1.58935	0.0206441	0.148768	0.125529	3441	tags=45%, list=10%, signal=41%	PFAS/GMPS/ASNSD1/GFPT1/ASNS/CTPS2/LGSN/GGH/CPS1
GO_RIBOSOMAL_LARGE_SUBUNIT_BIOGENESIS	48	-0.478154	-1.58858	0.004662	0.0602982	0.0508793	4597	tags=54%, list=14%, signal=47%	RPL3/MRPL20/NOP16/RPL14/EBNA1BP2/SDAD1/BRIX1/FASTKD2/RPL12/RPL11/RPL7L1/RPL6/RPL26/RPF1/RSL24D1/RPL35/NSA2/RPL7/RPL10/RPL23A/RPL24/RPL35A/RPF2/RPL5/RPL38
GO_4_HYDROXYPROLINE_METABOLIC_PROCESS	10	-0.693488	-1.58378	0.047619	0.245435	0.207097	1494	tags=50%, list=4%, signal=48%	EGLN3/P4HA1/PRDX4/P4HB
REACTOME_GOLGI_ASSOCIATED_VESICLE_BIOGENESIS	50	-0.474015	-1.58248	0.00496278	0.0614354	0.0518388	4695	tags=50%, list=14%, signal=43%	BLOC1S1/IGF2R/TGOLN2/RAB5C/TPD52L1/TFRC/TPD52/SH3D19/VAMP7/PIK3C2A/DNAJC6/AP1S1/SNAPIN/SORT1/CPD/AP1G1/AP3S1/TBC1D8B/OCRL/YIPF6/HSPA8/CLTA/AP3B1/CLTC
GO_RESPIRATORY_CHAIN_COMPLEX_IV_ASSEMBLY	10	-0.692729	-1.58205	0.047619	0.245435	0.207097	2115	tags=45%, list=6%, signal=43%	SCO2/COX15/COX18/COX11
REACTOME_PHOSPHORYLATION_OF_THE_APC_C	17	-0.594646	-1.5792	0.0292517	0.183776	0.155069	5329	tags=65%, list=16%, signal=54%	PLK1/ANAPC10/ANAPC7/UBE2E1/UBE2C/ANAPC5/ANAPC11/CDK1/CDC23/CDC26
GO_TELOMERE_MAINTENANCE_VIA_RECOMBINATION	32	-0.513681	-1.57585	0.0114943	0.102495	0.0864848	2272	tags=62%, list=7%, signal=58%	POLD3/NSMCE2/RPA1/RAD50/PRIM1/TEP1/POLA2/POLD2/DNA2/XRCC3/POLA1/RFC4/SMC5/RFC3/PRIM2/RPA2/RFC1/RPA3/RAD51C
REACTOME_ACTIVATION_OF_THE_PRE_REPLICATIVE_COMPLEX	30	-0.518592	-1.57249	0.0119474	0.104664	0.088315	3443	tags=33%, list=10%, signal=30%	DBF4/POLA1/MCM3/PRIM2/ORC5/RPA2/ORC3/RPA3/CDC6
REACTOME_G2_M_CHECKPOINTS	41	-0.482541	-1.57206	0.00866551	0.0862462	0.0727741	3443	tags=37%, list=10%, signal=33%	CDK2/WEE1/MCM4/DBF4/CCNB2/CDK1/MCM3/RFC4/RFC3/ORC5/RPA2/ORC3/RPA3/CDC6
GO_PROTEIN_DEMANNOSYLATION	13	-0.641827	-1.57152	0.0419698	0.229017	0.193243	4579	tags=69%, list=14%, signal=60%	UGGT2/OS9/MAN1B1/MAN1A1/MAN1A2/EDEM3/SEL1L/UGGT1
REACTOME_FATTY_ACYL_COA_BIOSYNTHESIS	18	-0.58404	-1.5661	0.0281492	0.179292	0.151285	2309	tags=56%, list=7%, signal=52%	ELOVL1/ACSL3/ACLY/ACSL4/ACSL5/ELOVL5/HSD17B12/FASN/ELOVL7
REACTOME_METABOLISM_OF_NON_CODING_RNA	48	-0.471306	-1.56583	0.00932401	0.0897068	0.0756941	5512	tags=58%, list=16%, signal=49%	TPR/PRMT5/NUP107/NUP50/GEMIN4/RANBP2/NUP35/TGS1/NUP43/SNRPD2/SNRPE/SMN2/PHAX/NUP153/SNRPG/NUP155/NUP85/GEMIN5/SNRPD3/NCBP2/CLNS1A/NUP205/NUP88/DDX20/NUP133/WDR77/NUP37
GO_EPITHELIAL_CELL_FATE_COMMITMENT	15	-0.610154	-1.5652	0.0369231	0.213172	0.179873	818	tags=20%, list=2%, signal=20%	HES1/ARX
HALLMARK_CHOLESTEROL_HOMEOSTASIS	73	-0.442989	-1.56315	0.00505051	0.0621008	0.0524003	3877	tags=44%, list=12%, signal=39%	PCYT2/ANTXR2/ALDOC/GPX8/CPEB2/ACAT2/PPARG/NSDHL/SEMA3B/ANXA5/MVK/ATF3/EBP/HMGCS1/SCD/FADS2/PNRC1/ALCAM/CYP51A1/FASN/HMGCR/IDI1/FDPS/MAL2/FDFT1/STARD4/TMEM97/PDK3/SQLE/S100A11/HSD17B7
GO_PROTEIN_HETEROTETRAMERIZATION	36	-0.4946	-1.56175	0.0117302	0.10367	0.0874765	3878	tags=36%, list=12%, signal=32%	HIST1H4B/S100A10/HIST1H4D/HIST1H4J/HIST1H3A/HIST1H4E/HIST1H3B/HIST1H4F/ANXA2/HIST1H4C/RRM1/PDSS2
GO_ALCOHOL_BIOSYNTHETIC_PROCESS	108	-0.423554	-1.55745	0.016129	0.126359	0.106621	2776	tags=32%, list=8%, signal=30%	HMGCS2/PEMT/IPMK/NUS1/CNBP/IMPAD1/ACLY/CACNA1H/MVK/ACER2/CHPT1/EBP/AKR1C3/HMGCS1/PRKAA2/PLA2G4A/SLC44A3/CYP51A1/HMGCR/IDI1/MSMO1/FDPS/PARK7/CEPT1/SLC44A1/CYP2R1/FDFT1/INSIG1/LPCAT2/CDS1/SPTLC1/SQLE/SCP2/HSD17B7
KEGG_RNA_DEGRADATION	56	-0.459714	-1.55625	0.00589971	0.0679706	0.0573532	5925	tags=52%, list=18%, signal=43%	CNOT6/EXOSC9/DCP1A/ZCCHC7/DCP2/LSM4/CNOT2/EXOSC6/NAA38/LSM1/EXOSC8/C1D/ENO1/EXOSC10/CNOT8/TTC37/DIS3/LSM2/EXOSC3/HSPA9/EXOSC1/CNOT1/LSM5/DDX6/LSM6/CNOT7/LSM3/CNOT4
REACTOME_MITOCHONDRIAL_TRNA_AMINOACYLATION	21	-0.555215	-1.55388	0.0255183	0.169422	0.142957	4111	tags=52%, list=12%, signal=46%	IARS2/TARS2/NARS2/EARS2/DARS2/PARS2/PPA2/GARS/RARS2/WARS2
REACTOME_LAGGING_STRAND_SYNTHESIS	19	-0.570206	-1.55148	0.0273871	0.176695	0.149094	5982	tags=63%, list=18%, signal=52%	RPA1/PRIM1/POLA2/POLD2/DNA2/POLA1/RFC4/RFC3/PRIM2/RPA2/RPA3
REACTOME_ACTIVATION_OF_ATR_IN_RESPONSE_TO_REPLICATION_STRESS	35	-0.49592	-1.55144	0.0129125	0.109957	0.0927808	3443	tags=29%, list=10%, signal=26%	DBF4/MCM3/RFC4/RFC3/ORC5/RPA2/ORC3/RPA3/CDC6
GO_MITOTIC_RECOMBINATION	41	-0.475292	-1.54844	0.017331	0.132928	0.112164	2272	tags=51%, list=7%, signal=48%	POLD3/NSMCE2/RPA1/RAD50/PRIM1/TEP1/POLA2/POLD2/DNA2/XRCC3/POLA1/RFC4/SMC5/RFC3/PRIM2/TOP2A/RPA2/RFC1/RPA3/RAD51C
PID_A6B1_A6B4_INTEGRIN_PATHWAY	44	-0.471273	-1.54842	0.0118343	0.104079	0.0878209	4087	tags=50%, list=12%, signal=44%	RPS6KB1/EGFR/ERBB3/PMP22/LAMB3/RAC1/YWHAE/ITGB4/LAMC2/YWHAG/YWHAH/IL1A/LAMB1/COL17A1/YWHAZ/SHC1/ITGB1/PIK3CA/ITGA6/PRKCA/ERBB2
GO_NEGATIVE_REGULATION_OF_ENDOPLASMIC_RETICULUM_STRESS_INDUCED_INTRINSIC_APOPTOTIC_SIGNALING_PATHWAY	17	-0.582658	-1.54736	0.0367347	0.213172	0.179873	3775	tags=71%, list=11%, signal=63%	HERPUD1/OPA1/HSPA1A/XBP1/CREB3L1/PARK7/HYOU1/CREB3/WFS1/TMBIM6/TXNDC12
GO_POSITIVE_REGULATION_OF_TRANSCRIPTION_FROM_RNA_POLYMERASE_II_PROMOTER_INVOLVED_IN_CELLULAR_RESPONSE_TO_CHEMICAL_STIMULUS	26	-0.522699	-1.54493	0.0186824	0.139462	0.117677	2879	tags=38%, list=9%, signal=35%	SMAD1/ATF4/XBP1/FOXA2/MT3/ATF6/CREB3/SMAD5/SMAD9
BIOCARTA_TGFB_PATHWAY	19	-0.567451	-1.54398	0.0288675	0.182723	0.15418	2497	tags=37%, list=7%, signal=34%	MAP3K7/TGFBR1/SMAD7/SKIL/CREBBP/TGFBR2
GO_NEGATIVE_REGULATION_OF_NUCLEAR_DIVISION	45	-0.468656	-1.54355	0.0164609	0.128409	0.108351	4018	tags=29%, list=12%, signal=25%	BUB1/BUB3/LIF/CSNK2A2/TTK/PTTG1/MAD2L1/ZNF207/BMP4/PRKAR1A/ATRX/TOM1L1
REACTOME_TRANS_GOLGI_NETWORK_VESICLE_BUDDING	57	-0.452198	-1.54347	0.00600601	0.0687619	0.0580209	4695	tags=46%, list=14%, signal=39%	BLOC1S1/IGF2R/TGOLN2/RAB5C/TPD52L1/TFRC/TPD52/SH3D19/VAMP7/PIK3C2A/DNAJC6/AP1S1/SNAPIN/SORT1/GNS/CPD/AP1G1/AP3S1/TBC1D8B/OCRL/YIPF6/HSPA8/CLTA/AP3B1/CLTC
GO_REGULATION_OF_ESTABLISHMENT_OF_PLANAR_POLARITY	107	-0.418328	-1.54101	0.0151515	0.122193	0.103105	4063	tags=37%, list=12%, signal=33%	RPS27A/FZD2/PSMB7/DAAM1/PSMC2/GPC3/MED12/UBB/RAC1/PSMD7/SMURF1/PSMD12/PSMD1/PSMA1/VANGL1/FZD1/PSMA6/CDC42/WNT11/PSMA5/GPC4/CELSR3/PSMD11/RHOA/PSMA2/PSMD5/PSMB2/FZD7/AP2B1/PSMD4/FZD6/RYK/PSMB3/NKD1/PSMD10/ZNRF3/CLTC/DACT1/SMURF2
REACTOME_DEADENYLATION_DEPENDENT_MRNA_DECAY	42	-0.471085	-1.53696	0.0158172	0.125349	0.105769	5925	tags=62%, list=18%, signal=51%	CNOT6/EXOSC9/DCP1A/DCP2/LSM4/CNOT2/EXOSC6/LSM1/EXOSC8/EIF4A3/CNOT8/EIF4E/DIS3/LSM2/PABPC1/EXOSC3/PAIP1/EXOSC1/LSM5/DDX6/LSM6/CNOT7/EIF4B/LSM3/CNOT4
GO_PROTEIN_TARGETING_TO_LYSOSOME	15	-0.599016	-1.53663	0.0430769	0.231643	0.195459	2852	tags=40%, list=9%, signal=37%	SCARB2/AP3M1/NEDD4/HSPA8/AP3B1
REACTOME_CHROMOSOME_MAINTENANCE	116	-0.414476	-1.53413	0.0208333	0.149346	0.126018	5842	tags=49%, list=17%, signal=41%	CENPP/RPA1/POT1/PRIM1/HIST1H2BD/DKC1/HIST1H2BG/NHP2/POLA2/HIST4H4/HIST1H2BJ/HIST1H2BE/LMNB1/POLD2/CENPN/DNA2/HIST1H2AB/HIST1H2BL/UBE2I/HIST1H4L/HIST2H2AA4/HIST1H4B/HIST1H2AJ/ACD/HIST1H2AD/HIST1H2AE/HIST1H2BO/CENPK/RBBP4/HIST1H4D/CENPH/MIS18BP1/TERF2IP/POLA1/CENPQ/NPM1/HIST1H4J/HIST1H4E/STAG2/H2AFZ/RFC4/BRCA1/HIST1H4F/HIST1H2BC/CENPI/HIST2H2AC/RFC3/PRIM2/RBBP7/HIST1H4C/SMARCA5/LMNA/RAD21/RPA2/RPA3…
BIOCARTA_ALK_PATHWAY	37	-0.481548	-1.53147	0.0152672	0.122584	0.103436	3456	tags=41%, list=10%, signal=36%	BMPR2/TGFBR3/HNF1A/FZD1/MAP3K7/SMAD1/TGFBR1/BMP4/ACVR1/SMAD6/RFC1/SMAD5/TGFBR2/GSK3B
GO_HISTONE_H2A_ACETYLATION	15	-0.595244	-1.52696	0.0455385	0.237389	0.200307	1618	tags=33%, list=5%, signal=32%	YEATS4/MSL3P1/ACTL6A/MORF4L2
GO_ESTABLISHMENT_OF_PROTEIN_LOCALIZATION_TO_VACUOLE	31	-0.499877	-1.52511	0.0188442	0.140206	0.118305	4817	tags=61%, list=14%, signal=53%	VTI1B/GNPTAB/GCC2/PIK3R4/SNF8/VPS13A/SMURF1/GOSR2/RAB7A/VPS41/SCARB2/VPS28/VPS25/AP3M1/BECN1/NEDD4/HSPA8/AP3B1
GO_TELOMERE_CAPPING	27	-0.509041	-1.52446	0.0193089	0.142135	0.119932	3878	tags=52%, list=12%, signal=46%	POT1/HIST4H4/HIST1H4L/HIST1H4B/PRKDC/ACD/HIST1H4D/TERF2IP/HIST1H4J/HIST1H4E/HIST1H4F/DCLRE1A/HIST1H4C
GO_PURINE_NUCLEOSIDE_BIOSYNTHETIC_PROCESS	64	-0.437285	-1.52375	0.00374532	0.0522629	0.0440992	3145	tags=34%, list=9%, signal=31%	ALDOA/GMPS/HPRT1/ADSL/ATP6V0A1/AMD1/SURF1/PRPS1/COASY/IMPDH2/AK2/PANK1/STOML2/NME1/PANK3/NT5E/PAPSS1/PPCS/SLC35B2/AK3/NME2
GO_REGULATION_OF_ENDOPLASMIC_RETICULUM_UNFOLDED_PROTEIN_RESPONSE	26	-0.514791	-1.52156	0.0226155	0.157191	0.132637	1567	tags=35%, list=5%, signal=33%	BFAR/HSPA5/COPS5/TMEM33/SDF2/WFS1/TMBIM6/AGR2
KEGG_GLYCOSYLPHOSPHATIDYLINOSITOL_GPI_ANCHOR_BIOSYNTHESIS	24	-0.519573	-1.52126	0.0278989	0.178735	0.150816	5601	tags=54%, list=17%, signal=45%	DPM2/PIGQ/GPAA1/PIGT/PIGU/PIGC/PIGV/PIGX/PIGZ/PIGM/PIGK/PIGA
GO_ISOPRENOID_BIOSYNTHETIC_PROCESS	24	-0.519511	-1.52108	0.0278989	0.178735	0.150816	3439	tags=50%, list=10%, signal=45%	HMGCS2/NUS1/COQ2/MVK/HMGCS1/HMGCR/IDI1/FDPS/FDFT1/RDH10/PDSS2
GO_MATURATION_OF_5_8S_RRNA	27	-0.507809	-1.52077	0.0193089	0.142135	0.119932	5925	tags=44%, list=18%, signal=37%	EXOSC9/RPSA/EXOSC8/C1D/ERI2/EXOSC10/RPS21/EXOSC3/ERI3/RPF1/NSA2
REACTOME_MITOCHONDRIAL_PROTEIN_IMPORT	44	-0.462051	-1.51813	0.0157791	0.125349	0.105769	5004	tags=55%, list=15%, signal=46%	SAMM50/TIMM17B/PMPCA/GRPEL2/MTX2/SLC25A13/TOMM20/DNAJC19/TIMM17A/MTX1/HSCB/ACO2/COQ2/HSPA9/PMPCB/GRPEL1/CHCHD4/CYC1/TIMM9/TOMM5/TOMM7/VDAC1/COX17
GO_NUCLEOTIDE_EXCISION_REPAIR_DNA_INCISION	39	-0.473371	-1.51339	0.0133779	0.112178	0.0946553	2313	tags=38%, list=7%, signal=36%	GTF2H3/POLD2/RPS27A/UBB/POLK/CUL4B/RBX1/RFC4/RFC3/CHD1L/RPA2/FAN1/RFC1/RPA3
REACTOME_PEROXISOMAL_LIPID_METABOLISM	21	-0.539655	-1.51034	0.0318979	0.196108	0.165475	4962	tags=57%, list=15%, signal=49%	FAR1/SLC25A17/ACOX2/ACOX1/AGPS/GNPAT/FAR2/IDH1/SLC27A2/SCP2/HSD17B4
GO_REGULATION_OF_KERATINOCYTE_DIFFERENTIATION	27	-0.503416	-1.50761	0.0223577	0.156191	0.131793	2769	tags=22%, list=8%, signal=20%	H2AFY/MSX2/TRIM16/NME2/AQP3
GO_CELLULAR_PROTEIN_COMPLEX_DISASSEMBLY	119	-0.405876	-1.50613	0.0232558	0.159155	0.134294	4857	tags=45%, list=15%, signal=38%	PEX14/MRPS30/MRPL37/MRPL47/MRPL32/MRPL20/MRPL43/MRPL10/DAP3/MRPS23/MRPL45/MRPS14/MRPS22/MRPS18C/MRPL14/MRPL54/KIF2C/MRPL9/MRPS36/MRPS28/MRPL52/TRMT112/MRPL51/MRPS7/MRRF/MRPS18A/AKAP5/MRPL33/MRPL30/MRPL1/GSPT1/DNAJC6/MRPL18/CHCHD1/KIF19/KIF24/MRPL53/MRPL48/MRPL17/MRPS24/MRPL13/MRPS15/MRPL19/MRPL50/MRPL42/MRPL24/MRPL27/MRPS35/HSPA8/MRPS33/MRPS10/MRPS27
GO_NUCLEOTIDE_EXCISION_REPAIR	111	-0.406972	-1.50605	0.0172414	0.132425	0.11174	4029	tags=33%, list=12%, signal=29%	COPS2/RPS27A/COPS8/UBE2I/SUMO3/USP45/POLR2H/TCEA1/UBB/HMGN1/POLR2C/SIRT1/RAD23B/POLK/CUL4B/UBE2V2/RBX1/SUMO2/RFC4/TP53/RFC3/RNF111/SLC30A9/POLR2K/LIG3/CHD1L/AQR/RPA2/SUMO1/COPS5/CETN2/ISY1/POLR2B/FAN1/RFC1/RPA3
HALLMARK_TGF_BETA_SIGNALING	54	-0.447002	-1.50496	0.00564972	0.0664872	0.0561016	3663	tags=35%, list=11%, signal=31%	BMPR2/HIPK2/SMURF1/ID1/ID3/MAP3K7/SMAD1/UBE2D3/TRIM33/RHOA/CDKN1C/TGFBR1/SMAD7/ACVR1/SKIL/SMAD6/XIAP/SMURF2
GO_REGULATION_OF_OLIGODENDROCYTE_DIFFERENTIATION	28	-0.49822	-1.50151	0.0226782	0.157248	0.132685	3663	tags=36%, list=11%, signal=32%	ID4/PPARG/ZNF488/SHH/RHEB/BMP4/SLC45A3/NF1/HES1
PID_E2F_PATHWAY	74	-0.423595	-1.49826	0.00485437	0.0606409	0.0511685	3078	tags=27%, list=9%, signal=25%	RB1/SIRT1/RBBP4/CDK1/E2F5/E2F7/POLA1/MCM3/BRCA1/E2F3/TFDP2/UXT/RRM1/DHFR/SMARCA2/CREBBP/TOPBP1/CBX5/CDC6
GO_SINGLE_ORGANISM_MEMBRANE_BUDDING	71	-0.424075	-1.49754	0.00469484	0.0604245	0.0509859	4258	tags=39%, list=13%, signal=34%	F5/SEC24A/SEC16A/SCFD1/GOLPH3/GOSR2/SEC22B/SEC24D/TRAPPC5/SEC13/GOLGA2/SNX3/KLHL12/USO1/LMAN1/TRAPPC3/CD59/TFG/PPP6C/TMED10/SAR1B/SEC16B/SEC23IP/TMED2/SERPINA1/PRKCI/SEC31A
GO_COPPER_ION_TRANSPORT	20	-0.542117	-1.49635	0.0384025	0.216885	0.183006	3301	tags=62%, list=10%, signal=56%	SCO1/ATOX1/FKBP4/SLC11A2/ATP7A/STEAP1/SLC31A1/SCO2/STEAP2/CP/COX17/HEPHL1
GO_REGULATION_OF_SISTER_CHROMATID_SEGREGATION	63	-0.431063	-1.49327	0.00738007	0.0781319	0.0659273	4258	tags=44%, list=13%, signal=39%	PLK1/SFPQ/DLGAP5/ANAPC10/RAB1A/XRCC3/HDAC8/FBXO5/BUB1/UBE2C/BUB3/ANAPC11/RB1/GOLGA2/CSNK2A2/TTK/PTTG1/H2AFY/CDC23/MAD2L1/SMC5/ZNF207/BECN1/AXIN2/CDC26/ATRX/CDC6
GO_REGULATION_OF_LIGASE_ACTIVITY	127	-0.395392	-1.49014	0.0294118	0.184126	0.155364	5798	tags=50%, list=17%, signal=42%	PSMC1/CUL1/UBE2L3/PSMC6/PSMD6/PINK1/CCNB1/PLK1/RGN/PSMB1/CDKN2A/MAGEC2/XRCC4/MASTL/DCUN1D5/PSMB4/ANAPC10/CDK2/RAB1A/XRCC3/ANAPC7/FBXO5/UBE2E1/RPS27A/UBE2C/PSMB7/PSEN1/ANAPC5/PSMC2/UBB/BUB3/PSMD7/PSMD12/DCUN1D1/ANAPC11/PSMD1/BMI1/PSMA1/TOPORS/PSMA6/BTRC/DCUN1D4/CDK1/PSMA5/GOLGA2/BAG5/CDC23/PSMD11/MAD2L1/SKP1/MID1IP1/PSMA2/PSMD5/PSMB2/SMAD7/ANAPC16/PSMD4/CDC14B/PARK7/CDC26/ARRDC3/PSMB3/PSMD10
GO_NUCLEOTIDE_EXCISION_REPAIR_DNA_GAP_FILLING	24	-0.508873	-1.48994	0.0366173	0.213172	0.179873	3949	tags=42%, list=12%, signal=37%	RPS27A/UBB/POLK/RFC4/RFC3/LIG3/RPA2/RFC1/RPA3
GO_NEGATIVE_REGULATION_OF_TRANSFORMING_GROWTH_FACTOR_BETA_RECEPTOR_SIGNALING_PATHWAY	65	-0.423771	-1.48733	0.00383142	0.0529143	0.0446488	3552	tags=31%, list=11%, signal=28%	UBB/SMURF1/TGFBR3/MTMR4/SIRT1/MECOM/SMAD2/TGFBR1/HSPA5/CAV2/STRAP/SMAD7/GLG1/SKIL/ONECUT2/SMAD6/ZNF451/TGFBR2/SMURF2
GO_REGULATION_OF_MRNA_3_END_PROCESSING	26	-0.502222	-1.48441	0.0314651	0.194318	0.163965	3980	tags=54%, list=12%, signal=47%	ZC3H14/CCNB1/BARD1/BTG2/RNF20/CCNT1/AHCYL1/PABPC1/NCBP2/RNF40/CNOT1/CNOT7/TOB1
GO_NEGATIVE_REGULATION_OF_GENE_EXPRESSION_EPIGENETIC	107	-0.401438	-1.4788	0.0151515	0.122193	0.103105	3878	tags=35%, list=12%, signal=31%	MECP2/HIST1H4L/HIST2H2AA4/HIST1H4B/UBE2B/HIST1H2AD/HIST1H2AE/BMI1/SIRT1/H3F3B/RBBP4/HIST1H4D/DYDC2/H2AFJ/HIST1H2AH/TNRC18/HIST1H2AL/HIST1H4J/MTF2/HIST1H3A/H2AFY/HIST1H4E/H2AFZ/HIST1H3B/H2AFV/HIST1H4F/HIST1H2AM/HIST2H2AC/RBBP7/RRP8/HIST2H2AB/HIST1H4C/SMARCA5/SUZ12/MSL3P1/MORF4L2
GO_REGULATION_OF_ENDOPLASMIC_RETICULUM_STRESS_INDUCED_INTRINSIC_APOPTOTIC_SIGNALING_PATHWAY	28	-0.490564	-1.47844	0.0269978	0.175422	0.14802	3302	tags=54%, list=10%, signal=48%	ERP29/OPA1/NCK1/SIRT1/HSPA1A/XBP1/CREB3L1/SERINC3/PARK7/HYOU1/CREB3/WFS1/TMBIM6/TXNDC12
GO_CHAPERONE_MEDIATED_PROTEIN_FOLDING	44	-0.449475	-1.4768	0.0177515	0.134646	0.113614	3416	tags=45%, list=10%, signal=41%	FKBP10/FKBP3/FKBP14/CALR/CCT2/TOR1A/CHORDC1/PEX19/PTGES3/FKBP11/CRTAP/ST13/FKBP2/HSPA8/PPIB/DNAJC7/BAG1/PDIA4/CANX
GO_KETONE_BIOSYNTHETIC_PROCESS	24	-0.504093	-1.47594	0.0401046	0.222251	0.187534	3475	tags=42%, list=10%, signal=37%	COQ4/COQ2/COQ9/CACNA1H/STARD3/AKR1C3/NDUFA9/PDSS2/SCP2
GO_ANDROGEN_RECEPTOR_SIGNALING_PATHWAY	40	-0.455966	-1.47535	0.0232558	0.159155	0.134294	5311	tags=50%, list=16%, signal=42%	FHL2/KDM3A/ARID1A/FKBP4/MED4/DAXX/MED12/NCOA4/RNF4/MED17/RB1/MED1/UBE3A/BRCA1/THRAP3/MED13/PIAS2/RNF14/DNAJA1
GO_CHROMATIN_SILENCING_AT_RDNA	35	-0.470883	-1.47311	0.0215208	0.152876	0.128996	3878	tags=37%, list=12%, signal=33%	HIST1H4B/SIRT1/H3F3B/HIST1H4D/HIST1H4J/HIST1H3A/HIST1H4E/HIST1H3B/HIST1H4F/RRP8/HIST1H4C/SMARCA5
KEGG_NUCLEOTIDE_EXCISION_REPAIR	44	-0.447558	-1.4705	0.0177515	0.134646	0.113614	2670	tags=25%, list=8%, signal=23%	CUL4B/RBX1/RFC4/RFC3/POLE4/RPA2/POLE3/CETN2/RFC1/RPA3
GO_RNA_PHOSPHODIESTER_BOND_HYDROLYSIS_EXONUCLEOLYTIC	33	-0.477872	-1.46972	0.0231924	0.159155	0.134294	5925	tags=58%, list=18%, signal=47%	CNOT6/PAN3/EXOSC9/DCP2/TOE1/CNOT2/EXOSC8/ERI2/EXOSC10/CNOT8/DIS3L/DIS3/EXOSC3/ERI3/CNOT1/PAN2/CNOT7/ISG20L2
REACTOME_REGULATION_OF_MRNA_STABILITY_BY_PROTEINS_THAT_BIND_AU_RICH_ELEMENTS	80	-0.40864	-1.46305	0.0115607	0.102586	0.0865619	6112	tags=51%, list=18%, signal=42%	XPO1/EXOSC4/PSMC5/PSMA3/PSMC1/EXOSC9/PSMC6/DCP1A/DCP2/PSMD6/PSMB1/ZFP36L1/PSMB4/EXOSC6/EXOSC8/RPS27A/PSMB7/PSMC2/DIS3/PSMD7/PSMD12/HNRNPD/PSMD1/PSMA1/PSMA6/TNPO1/PABPC1/EXOSC3/PSMA5/PSMD11/YWHAZ/EXOSC1/PSMA2/PSMD5/PSMB2/PSMD4/PRKCA/HSPA8/PSMB3/PSMD10
GO_NEGATIVE_REGULATION_OF_HEMATOPOIETIC_PROGENITOR_CELL_DIFFERENTIATION	23	-0.50466	-1.46159	0.0382328	0.216705	0.182855	3878	tags=52%, list=12%, signal=46%	HIST4H4/N4BP2L2/HIST1H4L/HIST1H4B/PF4/HIST1H4D/HIST1H4J/HIST1H4E/HIST1H4F/HIST1H4C/HES1
REACTOME_REGULATION_OF_APOPTOSIS	55	-0.432799	-1.46129	0.00874636	0.086463	0.072957	3949	tags=36%, list=12%, signal=32%	APPL1/PSMB7/PSMC2/PSMD7/PSMD12/PSMD1/PSMA1/PSMA6/PSMA5/DAPK2/PSMD11/PAK2/PSMA2/PSMD5/PSMB2/PSMD4/MAGED1/PSMB3/PSMD10
GO_NUCLEAR_TRANSCRIBED_MRNA_CATABOLIC_PROCESS_DEADENYLATION_DEPENDENT_DECAY	53	-0.43369	-1.46027	0.0107527	0.0982796	0.0829277	5925	tags=60%, list=18%, signal=50%	CNOT6/PAN3/EXOSC9/DCP1A/DCP2/LSM4/ZFP36L1/MLH1/CNOT2/EXOSC6/LSM1/EXOSC8/EIF4A3/CNOT8/EIF4E/DIS3/LSM2/PABPC1/EXOSC3/PAIP1/EXOSC1/CNOT1/ZFP36L2/LSM5/PAN2/DDX6/LSM6/CNOT7/EIF4B/LSM3/CNOT4
PID_EPHB_FWD_PATHWAY	39	-0.456479	-1.45939	0.0234114	0.159687	0.134743	4918	tags=54%, list=15%, signal=46%	EFNB2/RRAS/MAPK1/CRK/WASL/EPHB3/GRB7/RAC1/NCK1/CDC42/PTK2/NRAS/RAP1A/EFNB1/SHC1/PIK3CA/DNM1/PAK1/RASA1/EPHB4
GO_REGULATION_OF_CHROMOSOME_SEGREGATION	80	-0.407541	-1.45911	0.0115607	0.102586	0.0865619	4781	tags=41%, list=14%, signal=35%	ANAPC10/NEK2/RAD18/RAB1A/XRCC3/HDAC8/FBXO5/BUB1/UBE2C/BUB3/KIF2C/RNF4/ANAPC11/RB1/SPAG5/CDC42/RACGAP1/GOLGA2/ECT2/CSNK2A2/TTK/PTTG1/H2AFY/CDC23/MAD2L1/SMC5/ZNF207/BECN1/AXIN2/CDC26/ATRX/CDC6
GO_POSITIVE_REGULATION_OF_CHROMOSOME_SEGREGATION	23	-0.503667	-1.45871	0.0382328	0.216705	0.182855	5839	tags=74%, list=17%, signal=61%	RCC2/CCNB1/PLK1/SFPQ/DLGAP5/ANAPC10/RAD18/RAB1A/FBXO5/ANAPC11/RB1/GOLGA2/H2AFY/SMC5/BECN1/CDC6
PID_PLK1_PATHWAY	43	-0.444064	-1.44726	0.0224299	0.156496	0.13205	5638	tags=53%, list=17%, signal=45%	TPX2/FBXW11/CCNB1/PLK1/TUBG1/RAB1A/WEE1/BORA/FBXO5/BUB1/PPP2CA/PRC1/ERCC6L/CDK1/GOLGA2/ECT2/STAG2/RHOA/TPT1/KIF2A/PAK1/CDC14B
GO_GLOBAL_GENOME_NUCLEOTIDE_EXCISION_REPAIR	32	-0.471588	-1.44671	0.0280971	0.179292	0.151285	3949	tags=44%, list=12%, signal=39%	UBE2I/SUMO3/USP45/UBB/RAD23B/CUL4B/UBE2V2/RBX1/SUMO2/RNF111/CHD1L/SUMO1/CETN2
REACTOME_MEMBRANE_TRAFFICKING	125	-0.3834	-1.442	0.0263158	0.172256	0.145349	4574	tags=39%, list=14%, signal=34%	STAM/BLOC1S1/IGF2R/TGOLN2/RAB5C/TPD52L1/TFRC/SNF8/CHMP5/GJC2/RPS27A/GJB5/TPD52/SH3D19/GJB1/SEC24D/VTA1/GJA1/VAMP7/PIK3C2A/SEC13/DNAJC6/VPS28/COPB2/AP1S1/ARCN1/VPS25/SNAPIN/SORT1/DNM1/GNS/COPB1/CPD/AP1G1/AP3S1/SAR1B/TBC1D8B/OCRL/COPZ1/YIPF6/COPA/HSPA8/CLTA/AP3B1/CHMP4C/MYO6/CLTC/SEC31A
REACTOME_DOUBLE_STRAND_BREAK_REPAIR	21	-0.5151	-1.44161	0.0478469	0.246068	0.207631	6135	tags=52%, list=18%, signal=43%	RPA1/RAD50/TP53BP1/XRCC4/PRKDC/BRIP1/BRCA1/XRCC5/RPA2/RPA3
REACTOME_VIF_MEDIATED_DEGRADATION_OF_APOBEC3G	46	-0.434028	-1.43908	0.0190678	0.141246	0.119183	3949	tags=52%, list=12%, signal=46%	PSMA3/PSMC1/PSMC6/PSMD6/PSMB1/PSMB4/RPS27A/PSMB7/PSMC2/PSMD7/PSMD12/PSMD1/PSMA1/PSMA6/PSMA5/RBX1/PSMD11/PSMA2/PSMD5/PSMB2/PSMD4/PSMB3/PSMD10
GO_SPLICEOSOMAL_SNRNP_ASSEMBLY	37	-0.452395	-1.43876	0.0290076	0.182848	0.154286	5512	tags=54%, list=16%, signal=45%	LSM4/TGS1/SNRPD2/SNRPE/SMN2/PRPF8/PRPF6/SRSF10/SNRPG/SART3/CD2BP2/GEMIN5/SNRPD3/CLNS1A/RBM22/DDX20/STRAP/SNRPC/WDR77
KEGG_PROTEASOME	43	-0.440881	-1.43688	0.0242991	0.163504	0.137964	6112	tags=51%, list=18%, signal=42%	PSMC5/PSMA3/PSMC1/PSMC6/PSMD6/PSMB1/PSMB4/POMP/PSMB7/PSMC2/PSMD7/PSMD12/PSMD1/PSMA1/PSMA6/PSMA5/PSMD11/PSMA2/PSMB2/PSMD4/PSMB3
GO_TRANSCRIPTION_COUPLED_NUCLEOTIDE_EXCISION_REPAIR	72	-0.403162	-1.43104	0.00483092	0.0606409	0.0511685	4772	tags=38%, list=14%, signal=32%	GTF2H3/POLD2/COPS3/POLR2J/COPS2/RPS27A/COPS8/POLR2H/TCEA1/UBB/HMGN1/POLR2C/POLK/CUL4B/RBX1/RFC4/RFC3/POLR2K/LIG3/AQR/RPA2/COPS5/ISY1/POLR2B/RFC1/RPA3
KEGG_UBIQUITIN_MEDIATED_PROTEOLYSIS	130	-0.36951	-1.43015	0.0344828	0.204436	0.172502	4794	tags=40%, list=14%, signal=34%	ERCC8/ANAPC10/UBA3/UBE2W/UBE2M/UBE2E3/ANAPC7/UBA6/ITCH/UBE2E1/HUWE1/UBE2I/UBE2C/KLHL13/UBE2K/ANAPC5/UBE3C/UBE2B/TRIP12/UBR5/SMURF1/UBE3B/ANAPC11/MAP3K1/BTRC/UBE2A/NHLRC1/CUL4B/UBE2D3/UBE3A/KLHL9/RBX1/CDC23/BRCA1/BIRC2/SKP1/UBE2Q1/TRAF6/PIAS2/WWP1/TRIM32/TRIM37/UBE2D2/NEDD4/CDC26/ANAPC13/UBE2H/UBE2R2/XIAP/UBE2Z/SMURF2
GO_REGULATION_OF_CENTROSOME_CYCLE	38	-0.44773	-1.42897	0.0258481	0.170785	0.144107	4521	tags=39%, list=13%, signal=34%	XRCC3/CHMP5/ATF5/CENPJ/PLK4/CHORDC1/KIF11/TMEM67/NPM1/BRCA1/SPICE1/TRIM37/CDK5RAP2/CHMP4C
GO_DNA_REPLICATION_INITIATION	29	-0.474931	-1.42877	0.0361727	0.211611	0.178556	3592	tags=24%, list=11%, signal=22%	MCM4/POLA1/MCM3/PRIM2/ORC5/CDC6
GO_DNA_REPLICATION_DEPENDENT_NUCLEOSOME_ORGANIZATION	31	-0.468065	-1.42806	0.031407	0.194213	0.163875	3878	tags=35%, list=12%, signal=31%	HIST1H4B/ASF1A/RBBP4/HIST1H4D/HIST1H4J/HIST1H3A/HIST1H4E/HIST1H3B/HIST1H4F/HIST1H4C
GO_NUCLEOSIDE_BISPHOSPHATE_METABOLIC_PROCESS	37	-0.4485	-1.42637	0.0290076	0.182848	0.154286	2073	tags=32%, list=6%, signal=30%	COASY/PANK1/NUDT7/MCCC2/SULT1C2/PANK3/HMGCR/PAPSS1/PPCS/SULT1E1/SLC35B2
REACTOME_MRNA_SPLICING_MINOR_PATHWAY	41	-0.437466	-1.42521	0.0242634	0.163465	0.137931	4671	tags=44%, list=14%, signal=38%	SNRPE/SF3B4/SF3B5/PRPF8/POLR2J/PRPF6/TXNL4A/SF3B3/SNRPG/POLR2H/SRSF1/POLR2C/LSM2/SNRPD3/NCBP2/POLR2K/POLR2B
REACTOME_DIABETES_PATHWAYS	126	-0.376594	-1.42361	0.0285714	0.181349	0.153021	3746	tags=39%, list=11%, signal=34%	IGFBP6/MBTPS2/MMP2/FKBP14/DIS3/HERPUD1/CALR/GOSR2/SPCS2/EXOC1/IGF2/EXOSC3/TLN1/WIPI1/ATF3/IGFBP1/IGFBP2/SLC30A7/HDGF/IGFBP4/ATF4/EXOSC1/SHC1/XBP1/KDELR3/ASNS/SEC11A/HSPA5/HSP90B1/LMNA/PDIA6/SERP1/SEC11C/IGF2BP2/SSR1/SPCS1/SPCS3/KIF5B/HYOU1/ATF6/WFS1/IGFALS/CPE/DNAJC3/DNAJB9/PCSK1/SEC31A/SRPRB
GO_REGULATION_OF_CELLULAR_RESPONSE_TO_HEAT	72	-0.400898	-1.423	0.00483092	0.0606409	0.0511685	3703	tags=32%, list=11%, signal=28%	NUP153/NUP155/YWHAE/NUP85/SIRT1/CHORDC1/HSPA1A/PTGES3/BAG5/NUP205/NUP88/HSBP1/NUP133/RPA2/HSP90AB1/HSPA8/CREBBP/DNAJC7/BAG1/NUP37/RPA3/GSK3B
KEGG_CELL_CYCLE	124	-0.378403	-1.40969	0.025641	0.170031	0.143471	4170	tags=35%, list=12%, signal=31%	WEE1/YWHAQ/BUB1/ANAPC5/PRKDC/MCM4/BUB3/DBF4/YWHAE/ANAPC11/CCNA2/RB1/CDK4/CCNB2/SMAD2/CDK1/YWHAG/E2F5/YWHAH/MCM3/TTK/PTTG1/STAG2/RBX1/CDC23/CCND2/E2F3/MAD2L1/TFDP2/SKP1/YWHAZ/TP53/CDKN1C/ORC5/RAD21/CDC14B/CDC26/ANAPC13/CREBBP/ORC3/GSK3B/CDK6/CDC6
GO_REGULATION_OF_EPIDERMAL_CELL_DIFFERENTIATION	43	-0.432255	-1.40877	0.0261682	0.17207	0.145192	2858	tags=23%, list=9%, signal=21%	MED1/H2AFY/MSX2/TRIM16/BMP4/PTCH1/NME2/HES1/AQP3
REACTOME_TRANSPORT_OF_MATURE_MRNA_DERIVED_FROM_AN_INTRONLESS_TRANSCRIPT	31	-0.45781	-1.39677	0.0414573	0.227125	0.191646	3653	tags=58%, list=11%, signal=52%	NCBP1/TPR/NUP107/NUP50/RANBP2/NUP35/NUP43/NUP153/EIF4E/NUP155/NUP85/NCBP2/NUP205/NUP88/CPSF2/NUP133/NUP37
GO_REGULATION_OF_DNA_TEMPLATED_TRANSCRIPTION_IN_RESPONSE_TO_STRESS	63	-0.402901	-1.39571	0.0110701	0.100076	0.0844432	4174	tags=38%, list=12%, signal=33%	RPS27A/STOX1/MBTPS2/UBB/NCK1/IMPACT/RPS6KA3/UBE2D3/ATF3/RBX1/ATF4/BCLAF1/TP53/XBP1/EGLN3/HSPA5/CREB3L1/UBE2D2/NEDD4/MT3/CREBBP/ATF6/TMBIM6
GO_VESICLE_COATING	72	-0.393174	-1.39559	0.00966184	0.0913543	0.0770843	3058	tags=39%, list=9%, signal=35%	F5/SEC24A/SEC16A/SCFD1/GOSR2/SEC22B/SEC24D/TRAPPC5/PIK3C2A/SEC13/GOLGA2/KLHL12/USO1/LMAN1/TRAPPC3/CD59/TFG/PPP6C/TMED10/AP2B1/SAR1B/FCHO2/SEC16B/SEC23IP/TMED2/SERPINA1/SEC31A
GO_ENDOPLASMIC_RETICULUM_ORGANIZATION	36	-0.439976	-1.38927	0.0395894	0.220893	0.186388	2154	tags=39%, list=6%, signal=36%	TOR1AIP2/ATL3/LMAN1/STX18/RAB10/CAV2/VMP1/TMEM170A/ARL6IP1/SEC61A1/SEC16B/TMEM33/CCDC47
GO_NEGATIVE_REGULATION_OF_CELL_DIVISION	59	-0.40483	-1.38582	0.016129	0.126359	0.106621	4018	tags=31%, list=12%, signal=27%	BUB1/ASPM/BLM/BUB3/LIF/E2F7/CSNK2A2/TTK/PTTG1/MAD2L1/ZNF207/BMP4/PRKAR1A/CHMP4C/PTCH1/ATRX/TOM1L1
REACTOME_SIGNALING_BY_TGF_BETA_RECEPTOR_COMPLEX	61	-0.402347	-1.38339	0.0141343	0.116721	0.0984888	4402	tags=36%, list=13%, signal=31%	PARD3/RPS27A/UCHL5/SP1/CCNT1/SMURF1/MTMR4/SMAD2/E2F5/UBE2D3/TRIM33/RHOA/TGFBR1/STRAP/SMAD7/CDK8/CCNC/SKIL/F11R/TGFBR2/SMURF2
GO_BASE_EXCISION_REPAIR	39	-0.432011	-1.38116	0.0434783	0.23194	0.19571	5081	tags=46%, list=15%, signal=39%	APEX1/OGG1/PARP2/RECQL4/POLG/DNA2/HUWE1/SMUG1/TDG/UNG/MUTYH/TP53/MBD4/LIG3/RPA2/USP47/RPA3
PID_ATR_PATHWAY	39	-0.431226	-1.37865	0.0434783	0.23194	0.19571	6384	tags=49%, list=19%, signal=39%	YWHAB/RAD17/BRCA2/RPA1/CHEK1/FBXW11/PLK1/CDC25A/CDK2/PPP2CA/FANCD2/CCNA2/RFC4/YWHAZ/RFC3/RPA2/TOPBP1/CDC6
GO_HISTONE_UBIQUITINATION	33	-0.447314	-1.37574	0.0463847	0.240791	0.203178	4070	tags=45%, list=12%, signal=40%	UBE2E1/RNF20/HUWE1/UBE2B/UBE2A/BCOR/PCGF1/CUL4B/WAC/RNF40/SKP1/TRIM37/SUZ12/RNF2
PID_TGFBR_PATHWAY	55	-0.406319	-1.37188	0.0262391	0.172222	0.14532	4066	tags=45%, list=12%, signal=40%	ITCH/YAP1/PPP2CA/DAXX/BAMBI/YWHAE/SMURF1/TGFBR3/SMAD2/MAP3K7/RHOA/SHC1/DYNLRB1/RNF111/TGFBR1/WWP1/OCLN/STRAP/SMAD7/SKIL/EIF2A/XIAP/TGFBR2/SMURF2
KEGG_LYSINE_DEGRADATION	39	-0.429073	-1.37177	0.0434783	0.23194	0.19571	3531	tags=49%, list=11%, signal=44%	SETDB1/AASDH/PLOD2/ACAT2/SETD7/PLOD3/AASDHPPT/ALDH3A2/AASS/TMLHE/ALDH1B1/HADH/ASH1L/AADAT/NSD1/EHMT1/ALDH9A1/EHHADH
PID_AURORA_B_PATHWAY	38	-0.427222	-1.36352	0.0403877	0.223272	0.188396	4003	tags=37%, list=12%, signal=32%	KLHL13/PPP2R5D/CDCA8/KIF2C/RACGAP1/EVI5/NPM1/KLHL9/RHOA/SMC2/PEBP1/RASA1/CBX5
REACTOME_REGULATION_OF_ORNITHINE_DECARBOXYLASE_ODC	46	-0.410973	-1.36264	0.0444915	0.235198	0.198459	3804	tags=37%, list=11%, signal=33%	PSMC2/PSMD7/PSMD12/PSMD1/PSMA1/PSMA6/PSMA5/PSMD11/NQO1/AZIN1/PSMA2/PSMD5/PSMB2/PSMD4/PSMB3/PSMD10
HALLMARK_ANDROGEN_RESPONSE	97	-0.370507	-1.35884	0.0212766	0.151337	0.127697	3684	tags=40%, list=11%, signal=36%	MAP7/TMEM50A/SORD/ARID5B/ELK4/NCOA4/B2M/IQGAP2/MYL12A/GNAI3/PDLIM5/SEC24D/TSC22D1/SPDEF/ACSL3/SLC38A2/RPS6KA3/SRP19/PA2G4/PGM3/BMPR1B/KRT19/LMAN1/XRCC5/HMGCS1/SCD/ELOVL5/SMS/HMGCR/IDI1/CDC14B/UAP1/SPCS3/INSIG1/APPBP2/DNAJB9/STK39/CDK6
REACTOME_PROCESSING_OF_CAPPED_INTRON_CONTAINING_PRE_MRNA	133	-0.34757	-1.33134	0.0434783	0.23194	0.19571	4671	tags=35%, list=14%, signal=31%	CDC40/HNRNPA0/SNRPE/SF3B4/SF3B5/PRPF8/SLBP/POLR2J/SRSF9/PRPF6/TXNL4A/NUP153/SF3B3/CSTF1/SNRPG/POLR2H/EIF4E/NUP155/PCF11/SRSF1/POLR2C/HNRNPD/LSM2/CD2BP2/NUP85/PCBP2/SNRPD3/NCBP2/NUDT21/RBM8A/HNRNPH2/NUP205/NUP88/CPSF2/DHX9/HNRNPC/PHF5A/POLR2K/HNRNPK/SF3A3/NUP133/RBMX/DNAJC8/POLR2B/PRPF4/NUP37
PID_MYC_ACTIV_PATHWAY	78	-0.371899	-1.33002	0.0273224	0.176693	0.149093	4402	tags=40%, list=13%, signal=35%	EIF2S1/SUPT3H/ENO1/TFRC/DDX18/HSP90AA1/HUWE1/ID2/LDHA/PRDX3/EIF4E/BMI1/PFKM/SERPINI1/CDK4/GPAM/NPM1/RPL11/CCND2/E2F3/TP53/NME1/PDCD10/NDUFAF2/ACTL6A/CREBBP/TAF9/SLC2A1/MTDH/NME2
REACTOME_MEIOSIS	108	-0.361578	-1.32956	0.0322581	0.197657	0.166782	4056	tags=31%, list=12%, signal=27%	UBE2I/HIST1H4L/HIST2H2AA4/HIST1H4B/HIST1H2AJ/BLM/ACD/HIST1H2AD/HIST1H2AE/HIST1H2BO/H3F3B/HIST1H4D/CDK4/TERF2IP/HIST1H4J/HIST1H3A/HIST1H4E/STAG2/H2AFZ/HIST1H3B/BRCA1/HIST1H4F/HIST1H2BC/HIST2H2AC/MLH3/HIST1H4C/LMNA/RAD21/RPA2/RPA3/RAD51C/HSPA2
REACTOME_DNA_REPAIR	103	-0.356482	-1.31964	0.0384615	0.216885	0.183006	5048	tags=36%, list=15%, signal=31%	OGG1/XRCC4/ERCC8/GTF2H3/POLD2/UBE2T/FANCF/POLR2J/RPS27A/FANCC/FANCD2/SMUG1/PRKDC/POLR2H/FANCG/TCEA1/TDG/POLR2C/BRIP1/ALKBH2/USP1/ALKBH3/RAD23B/MUTYH/FANCB/RFC4/BRCA1/MBD4/RFC3/XRCC5/POLR2K/LIG3/RPA2/POLR2B/PALB2/RPA3
REACTOME_ANTIGEN_PROCESSING_CROSS_PRESENTATION	71	-0.373672	-1.31955	0.0328638	0.200028	0.168783	3949	tags=34%, list=12%, signal=30%	PSMB7/PSMC2/B2M/CALR/PSMD7/PSMD12/PSMD1/PSMA1/PSMA6/ITGB5/PSMA5/PSMD11/PSMA2/HLA-F/PSMD5/PSMB2/PSMD4/SEC61A1/PDIA3/SEC61B/PSMB3/PSMD10/SEC61G
GO_REGULATION_OF_PROTEIN_UBIQUITINATION_INVOLVED_IN_UBIQUITIN_DEPENDENT_PROTEIN_CATABOLIC_PROCESS	99	-0.358054	-1.31498	0.0344828	0.204436	0.172502	4258	tags=38%, list=13%, signal=34%	ANAPC7/FBXO5/UBE2E1/RPS27A/UBE2C/PSMB7/PSEN1/ANAPC5/PSMC2/UBB/BUB3/PSMD7/SMURF1/PSMD12/ANAPC11/PSMD1/PSMA1/PSMA6/BTRC/CDK1/PSMA5/PTK2/GOLGA2/UBE3A/RNF139/CDC23/PSMD11/MAD2L1/SKP1/PSMA2/PSMD5/PSMB2/ANAPC16/PSMD4/CDC26/PSMB3/PSMD10
REACTOME_AMYLOIDS	78	-0.366791	-1.31175	0.0382514	0.216705	0.182855	5538	tags=42%, list=17%, signal=35%	HIST1H2BG/HIST4H4/HIST1H2BJ/HIST1H2BE/APP/CST3/ITM2B/HIST1H2AB/HIST1H2BL/HIST1H4L/HIST2H2AA4/HIST1H4B/HIST1H2AJ/HIST1H2AD/B2M/HIST1H2AE/HIST1H2BO/H3F3B/HIST1H4D/ODAM/HIST1H4J/HIST1H3A/SEMG1/HIST1H4E/H2AFZ/HIST1H3B/HIST1H4F/HIST1H2BC/HIST2H2AC/HIST1H4C/TGFBI/LYZ
GO_DNA_BIOSYNTHETIC_PROCESS	107	-0.354772	-1.30689	0.0454545	0.237389	0.200307	4744	tags=44%, list=14%, signal=37%	EXO1/RPA1/RAD50/POT1/DKC1/NHP2/TEP1/POLA2/PINX1/VCP/BARD1/POLD2/LIN9/POLG/DNA2/XRCC3/NOP10/RPS27A/BLM/UBB/RAD51AP1/ACD/BRIP1/SIRT1/PTGES3/WRNIP1/DTL/HMBOX1/TERF2IP/POLK/POLA1/POLG2/RFC4/BRCA1/RFC3/ZBTB1/CHRAC1/LIG3/POLE4/RPA2/POLE3/PPIA/RFC1/PALB2/RPA3/RAD51C
REACTOME_MEIOTIC_SYNAPSIS	70	-0.369968	-1.30175	0.0452489	0.237389	0.200307	4308	tags=46%, list=13%, signal=40%	HIST1H2BD/HIST1H2BG/HIST4H4/HIST1H2BJ/HIST1H2BE/LMNB1/HIST1H2AB/HIST1H2BL/UBE2I/HIST1H4L/HIST2H2AA4/HIST1H4B/HIST1H2AJ/ACD/HIST1H2AD/HIST1H2AE/HIST1H2BO/HIST1H4D/TERF2IP/HIST1H4J/HIST1H4E/STAG2/H2AFZ/BRCA1/HIST1H4F/HIST1H2BC/HIST2H2AC/HIST1H4C/LMNA/RAD21/HSPA2
REACTOME_MHC_CLASS_II_ANTIGEN_PRESENTATION	84	-0.360352	-1.30159	0.047619	0.245435	0.207097	3464	tags=32%, list=10%, signal=29%	CTSO/KIF2C/SEC24D/KLC4/RAB7A/KIF11/RACGAP1/KIF22/DYNLL1/SEC13/DCTN3/DYNC2LI1/AP1S1/DNM1/DCTN5/DCTN2/AP2B1/AP1G1/DYNLL2/KIF2A/SAR1B/KIF5B/CLTA/CLTC/CANX/SEC31A
GO_RNA_PHOSPHODIESTER_BOND_HYDROLYSIS	108	-0.351182	-1.29133	0.0322581	0.197657	0.166782	5925	tags=45%, list=18%, signal=37%	RRP36/CNOT6/EXO1/POP4/PAN3/EXOSC9/RNASET2/RNASE6/DCP2/RPSA/DICER1/APEX1/MRPL44/TOE1/CNOT2/NOB1/EXOSC8/ERI2/RPP40/EXOSC10/RPS21/CSTF1/CNOT8/DIS3L/DIS3/PCF11/RNASE7/DBR1/EXOSC3/ERN2/NCBP2/PPP1R8/TSEN2/ERI3/POP5/RNASEK/CPSF2/ELAC1/CNOT1/RNASE1/RCL1/PAN2/RPP30/POP7/CNOT7/RNASE4/ISG20L2/ANG
GO_GLYCOSYL_COMPOUND_BIOSYNTHETIC_PROCESS	91	-0.349607	-1.28996	0.0423729	0.229867	0.193961	3145	tags=30%, list=9%, signal=27%	GMPS/LCMT2/PDCL/HPRT1/ADSL/ATP6V0A1/AMD1/DCK/SURF1/PRPS1/COASY/IMPDH2/AK2/UMPS/PANK1/STOML2/NME1/PANK3/CTPS2/CMPK1/NT5E/PAPSS1/PPCS/SLC35B2/AK3/NME2
GO_MEMBRANE_BUDDING	110	-0.346666	-1.27802	0.0333333	0.201322	0.169874	4258	tags=35%, list=13%, signal=31%	F5/SEC24A/WASL/CHMP5/SEC16A/S100A10/SCFD1/GOLPH3/GOSR2/SEC22B/SEC24D/TRAPPC5/VTA1/PIK3C2A/SEC13/GOLGA2/SNX3/KLHL12/USO1/VPS28/ANXA2/LMAN1/TRAPPC3/CD59/TFG/PPP6C/TMED10/AP2B1/SAR1B/FCHO2/SEC16B/SEC23IP/TMED2/SERPINA1/CHMP4C/FNBP1L/PRKCI/SEC31A
GO_REGULATION_OF_CELLULAR_RESPONSE_TO_TRANSFORMING_GROWTH_FACTOR_BETA_STIMULUS	97	-0.347395	-1.27408	0.0425532	0.230215	0.194254	3949	tags=32%, list=12%, signal=28%	ING2/BAMBI/HIPK2/UBB/SMURF1/TGFBR3/MTMR4/SIRT1/MECOM/ITGA3/CITED1/SMAD2/NPNT/TRIM33/BCL9/CDKN1C/RNF111/TGFBR1/HSPA5/CAV2/STRAP/SMAD7/GLG1/SDCBP/SKIL/ONECUT2/SMAD6/ZNF451/TGFBR2/SMURF2
KEGG_PARKINSONS_DISEASE	101	-0.339238	-1.2589	0.0470588	0.243923	0.205821	3637	tags=35%, list=11%, signal=31%	CYCS/NDUFA6/NDUFA4/UBB/NDUFA8/UQCR10/UQCRC2/NDUFS1/VDAC2/NDUFAB1/SNCAIP/NDUFC1/NDUFS5/CYC1/NDUFC2/NDUFA9/COX6A1/NDUFS4/NDUFB6/COX7A2/NDUFB2/SDHC/NDUFB5/COX6C/NDUFB1/COX7C/NDUFB3/PARK7/UQCRQ/UQCRH/UQCRB/NDUFA1/NDUFB4/VDAC1
GO_NUCLEAR_EXPORT	141	-0.327383	-1.25597	0.047619	0.245435	0.207097	4368	tags=33%, list=13%, signal=28%	PHAX/EIF4A3/CCHCR1/STRADA/SLBP/XPO7/NUTF2/SRSF9/SRSF10/NUP153/THOC7/SARNP/EIF4E/SDAD1/NUP155/SRSF1/CALR/SMURF1/XPOT/XPO4/NUP85/AHCYL1/FYTTD1/NUP62CL/AGFG1/NOL6/HSPA9/NXF3/NCBP2/THOC3/RBM8A/NMD3/NUP205/NUP88/RBMX2/CPSF2/CASC3/CHTOP/RANBP17/NUP133/SMG7/FIP1L1/NUP37/GSK3B/ENY2
GO_SISTER_CHROMATID_COHESION	97	-0.33649	-1.23409	0.0425532	0.230215	0.194254	4564	tags=36%, list=14%, signal=31%	CENPN/MCMBP/PMF1/AHCTF1/HDAC8/KNTC1/BUB1/DSCC1/CDCA8/PDS5B/BUB3/KIF2C/RB1/NUP85/CENPK/ERCC6L/CENPH/KIF22/SEC13/CENPQ/STAG2/ZWILCH/MAD2L1/MIS12/NAA50/CENPI/RPS27/NUP133/PDS5A/KIF2A/RAD21/NUP37/SKA2/RAD51C
GO_PROTEIN_IMPORT	147	-0.313077	-1.20804	0.047619	0.245435	0.207097	3349	tags=28%, list=10%, signal=25%	PPP3CA/TNPO3/NUP85/PTTG1IP/PEX19/TNPO1/NUP62CL/PEX12/KPNB1/RERE/NUP205/NUP88/SYK/PEX10/CHCHD4/RBM22/TIMM9/AKR1C3/PEX7/DAG1/RANBP17/KPNA2/NUP133/KPNA1/LMNA/IPO11/KPNA4/IPO7/PDIA3/SEC61B/PEX6/CEP57/LAMP2/RPL23/MT3/TOMM7/RANBP6/TOB1/HES1/PEX2
